# Supplementary material for: Single-Cell Transcriptomics Uncovers Zonation of Function in the Mesenchyme during Liver Fibrosis
Source: Cell Rep. 2019 Nov 12;29(7):1832–1847.e8. doi: 10.1016/j.celrep.2019.10.024 (PMC6856722; doi:10.1016/j.celrep.2019.10.024)
Supplement: Table S1. Marker and Zonation Genes, Related to Figures 1, 2, 3, 4, and 5 — This table provides the list of marker genes specific to each of the identified clusters in the homeostatic murine hepatic mesenchyme dataset (Figure 1B), the homeostatic murine hepatic mesenchyme SmartSeq2 dataset (Figure S3A), and the homeostatic and fibrotic murine hepatic mesenchyme dataset (Figure 3A). It also provides the list of genes used as zonation signatures for analysis (Figures 2A, 4A, and S8F). [file mmc2.xlsx]

## Sheet: markers_uninjured
	myAUC	avg_diff	power	avg_logFC	pct.1	pct.2	p_val_adj	cluster	gene
Gsn	0.991	3.25737	0.982	3.25737	0.999	0.73	NA	FB	Gsn
Clec3b	0.972	3.11291	0.944	3.11291	0.954	0.05	NA	FB	Clec3b
Dpt	0.968	2.72895	0.936	2.72895	0.952	0.078	NA	FB	Dpt
Serpinf1	0.966	2.75177	0.932	2.75177	0.948	0.058	NA	FB	Serpinf1
S100a6	0.963	2.20666	0.926	2.20666	0.99	0.174	NA	FB	S100a6
Fbln1	0.957	2.47886	0.914	2.47886	0.931	0.053	NA	FB	Fbln1
Htra3	0.954	2.36641	0.908	2.36641	0.944	0.251	NA	FB	Htra3
Rnase4	0.951	1.76764	0.902	1.76764	0.951	0.383	NA	FB	Rnase4
Cd34	0.948	2.198	0.896	2.198	0.908	0.032	NA	FB	Cd34
Igfbp6	0.941	2.71957	0.882	2.71957	0.906	0.068	NA	FB	Igfbp6
Mgp	0.935	2.67496	0.87	2.67496	0.961	0.167	NA	FB	Mgp
Gpx3	0.93	2.88663	0.86	2.88663	0.905	0.145	NA	FB	Gpx3
Rplp0	0.919	0.906553	0.838	0.906553	0.994	0.978	NA	FB	Rplp0
Nbl1	0.917	2.44541	0.834	2.44541	0.879	0.145	NA	FB	Nbl1
Aebp1	0.916	1.87401	0.832	1.87401	0.879	0.171	NA	FB	Aebp1
Col1a1	0.911	1.7291	0.822	1.7291	0.954	0.48	NA	FB	Col1a1
Gas1	0.908	2.22358	0.816	2.22358	0.904	0.382	NA	FB	Gas1
Meg3	0.908	1.88451	0.816	1.88451	0.888	0.179	NA	FB	Meg3
Rps5	0.907	0.79777	0.814	0.79777	0.997	0.987	NA	FB	Rps5
Fth1	0.902	0.774	0.804	0.774	1	0.999	NA	FB	Fth1
Col1a2	0.896	1.32589	0.792	1.32589	0.985	0.846	NA	FB	Col1a2
Mgst1	0.895	1.67824	0.79	1.67824	0.815	0.058	NA	FB	Mgst1
Gas6	0.889	2.23094	0.778	2.23094	0.824	0.076	NA	FB	Gas6
Pmp22	0.888	1.31403	0.776	1.31403	0.91	0.503	NA	FB	Pmp22
Rps4x	0.887	0.736838	0.774	0.736838	0.998	0.99	NA	FB	Rps4x
Rpl13	0.886	0.626107	0.772	0.626107	0.999	0.997	NA	FB	Rpl13
Mfap4	0.884	2.55985	0.768	2.55985	0.807	0.068	NA	FB	Mfap4
Rplp1	0.884	0.695793	0.768	0.695793	0.998	0.991	NA	FB	Rplp1
Nupr1	0.882	1.43737	0.764	1.43737	0.903	0.438	NA	FB	Nupr1
Rpl18a	0.877	0.639875	0.754	0.639875	0.996	0.996	NA	FB	Rpl18a
Pid1	0.874	1.5778	0.748	1.5778	0.775	0.044	NA	FB	Pid1
Tppp3	0.869	2.18682	0.738	2.18682	0.813	0.13	NA	FB	Tppp3
Loxl1	0.869	1.35964	0.738	1.35964	0.844	0.287	NA	FB	Loxl1
Abca8a	0.865	1.55804	0.73	1.55804	0.762	0.062	NA	FB	Abca8a
Igfbp4	0.863	1.23539	0.726	1.23539	0.958	0.815	NA	FB	Igfbp4
Vim	0.863	1.06721	0.726	1.06721	0.976	0.881	NA	FB	Vim
Igf1	0.862	1.79095	0.724	1.79095	0.747	0.042	NA	FB	Igf1
S100a16	0.862	1.32202	0.724	1.32202	0.767	0.055	NA	FB	S100a16
Timp2	0.862	0.992427	0.724	0.992427	0.97	0.811	NA	FB	Timp2
Emp1	0.861	1.51554	0.722	1.51554	0.767	0.088	NA	FB	Emp1
Mfap5	0.859	2.2725	0.718	2.2725	0.74	0.041	NA	FB	Mfap5
Col6a2	0.858	1.19453	0.716	1.19453	0.869	0.449	NA	FB	Col6a2
Rpl10	0.856	0.591677	0.712	0.591677	0.996	0.994	NA	FB	Rpl10
Rps8	0.855	0.591942	0.71	0.591942	0.998	0.996	NA	FB	Rps8
C3	0.853	1.89489	0.706	1.89489	0.733	0.044	NA	FB	C3
Rpl14	0.852	0.600404	0.704	0.600404	0.997	0.989	NA	FB	Rpl14
Plpp3	0.849	1.4187	0.698	1.4187	0.801	0.231	NA	FB	Plpp3
Lgals1	0.849	0.891868	0.698	0.891868	0.986	0.907	NA	FB	Lgals1
Rpl35	0.848	0.634347	0.696	0.634347	0.993	0.979	NA	FB	Rpl35
Rps19	0.847	0.557833	0.694	0.557833	0.998	0.995	NA	FB	Rps19
Pi16	0.846	2.54106	0.692	2.54106	0.732	0.065	NA	FB	Pi16
Htra1	0.846	1.31268	0.692	1.31268	0.789	0.148	NA	FB	Htra1
Entpd2	0.843	1.43717	0.686	1.43717	0.718	0.059	NA	FB	Entpd2
Rpl23a	0.841	0.578379	0.682	0.578379	0.995	0.992	NA	FB	Rpl23a
Ftl1	0.835	0.655259	0.67	0.655259	0.999	0.984	NA	FB	Ftl1
Rps2	0.834	0.614729	0.668	0.614729	0.99	0.984	NA	FB	Rps2
Rpl32	0.833	0.574162	0.666	0.574162	0.996	0.988	NA	FB	Rpl32
Rpl41	0.831	0.495178	0.662	0.495178	0.999	0.998	NA	FB	Rpl41
Ctsh	0.828	1.43534	0.656	1.43534	0.675	0.032	NA	FB	Ctsh
Rps18	0.828	0.551689	0.656	0.551689	0.996	0.99	NA	FB	Rps18
Fmo2	0.827	1.81609	0.654	1.81609	0.669	0.019	NA	FB	Fmo2
Rcan2	0.827	0.808801	0.654	0.808801	0.959	0.195	NA	FB	Rcan2
Rps14	0.827	0.507293	0.654	0.507293	0.998	0.994	NA	FB	Rps14
Rps23	0.827	0.490919	0.654	0.490919	0.998	0.995	NA	FB	Rps23
Rps24	0.824	0.596387	0.648	0.596387	0.99	0.985	NA	FB	Rps24
Tpt1	0.823	0.560177	0.646	0.560177	0.993	0.984	NA	FB	Tpt1
Rpl26	0.823	0.539302	0.646	0.539302	0.992	0.988	NA	FB	Rpl26
Ogn	0.821	1.46491	0.642	1.46491	0.767	0.228	NA	FB	Ogn
Inmt	0.819	1.8482	0.638	1.8482	0.706	0.129	NA	FB	Inmt
Pcolce2	0.818	1.66567	0.636	1.66567	0.647	0.014	NA	FB	Pcolce2
Rps12	0.818	0.661239	0.636	0.661239	0.983	0.948	NA	FB	Rps12
Rps9	0.818	0.566482	0.636	0.566482	0.992	0.98	NA	FB	Rps9
Col3a1	0.816	1.01779	0.632	1.01779	0.99	0.889	NA	FB	Col3a1
Rpl23	0.815	0.568752	0.63	0.568752	0.991	0.985	NA	FB	Rpl23
Rpl13a	0.815	0.485113	0.63	0.485113	0.999	0.995	NA	FB	Rpl13a
Rps20	0.813	0.627857	0.626	0.627857	0.981	0.961	NA	FB	Rps20
Mmp2	0.812	1.09371	0.624	1.09371	0.833	0.489	NA	FB	Mmp2
Plxdc2	0.811	1.1973	0.622	1.1973	0.672	0.094	NA	FB	Plxdc2
Rpl35a	0.81	0.483624	0.62	0.483624	0.996	0.993	NA	FB	Rpl35a
Rpl37a	0.81	0.461823	0.62	0.461823	0.998	0.996	NA	FB	Rpl37a
Jund	0.809	0.709969	0.618	0.709969	0.987	0.959	NA	FB	Jund
Rpl28	0.808	0.57711	0.616	0.57711	0.987	0.964	NA	FB	Rpl28
Sfrp1	0.806	1.95327	0.612	1.95327	0.627	0.02	NA	FB	Sfrp1
Rpl6	0.805	0.523813	0.61	0.523813	0.993	0.981	NA	FB	Rpl6
Rpl18	0.804	0.56771	0.608	0.56771	0.986	0.964	NA	FB	Rpl18
Rpl27a	0.802	0.52715	0.604	0.52715	0.989	0.98	NA	FB	Rpl27a
S100a10	0.8	0.901611	0.6	0.901611	0.946	0.823	NA	FB	S100a10
Rpl17	0.798	0.517886	0.596	0.517886	0.992	0.988	NA	FB	Rpl17
Dpep1	0.797	1.58534	0.594	1.58534	0.61	0.022	NA	FB	Dpep1
Rpl4	0.797	0.518869	0.594	0.518869	0.989	0.977	NA	FB	Rpl4
Fxyd6	0.796	1.48793	0.592	1.48793	0.603	0.014	NA	FB	Fxyd6
Col15a1	0.795	1.33157	0.59	1.33157	0.602	0.015	NA	FB	Col15a1
Tsc22d3	0.794	1.11719	0.588	1.11719	0.714	0.191	NA	FB	Tsc22d3
Cyb5a	0.79	0.771302	0.58	0.771302	0.886	0.701	NA	FB	Cyb5a
Rps15	0.788	0.477042	0.576	0.477042	0.993	0.992	NA	FB	Rps15
Rpl11	0.788	0.467639	0.576	0.467639	0.992	0.98	NA	FB	Rpl11
Rps28	0.786	0.4721	0.572	0.4721	0.996	0.987	NA	FB	Rps28
Mmp23	0.784	1.09508	0.568	1.09508	0.668	0.165	NA	FB	Mmp23
Ddah2	0.783	1.01416	0.566	1.01416	0.707	0.267	NA	FB	Ddah2
Rps27a	0.783	0.452217	0.566	0.452217	0.995	0.989	NA	FB	Rps27a
Penk	0.782	1.68244	0.564	1.68244	0.576	0.017	NA	FB	Penk
Cd9	0.782	0.987016	0.564	0.987016	0.79	0.28	NA	FB	Cd9
Rps26	0.782	0.592756	0.564	0.592756	0.972	0.931	NA	FB	Rps26
Tuba1a	0.781	0.755005	0.562	0.755005	0.959	0.881	NA	FB	Tuba1a
Lsp1	0.78	1.21845	0.56	1.21845	0.573	0.017	NA	FB	Lsp1
Rpl39	0.78	0.499042	0.56	0.499042	0.991	0.984	NA	FB	Rpl39
Rps3a1	0.78	0.476898	0.56	0.476898	0.992	0.987	NA	FB	Rps3a1
Ccdc80	0.779	1.16684	0.558	1.16684	0.893	0.764	NA	FB	Ccdc80
Rps15a	0.778	0.465446	0.556	0.465446	0.992	0.985	NA	FB	Rps15a
Eln	0.776	1.42939	0.552	1.42939	0.674	0.202	NA	FB	Eln
Ptgis	0.776	0.996105	0.552	0.996105	0.712	0.256	NA	FB	Ptgis
Serpinh1	0.776	0.577068	0.552	0.577068	0.994	0.974	NA	FB	Serpinh1
Bicc1	0.775	0.973326	0.55	0.973326	0.677	0.233	NA	FB	Bicc1
Ebf1	0.773	1.03383	0.546	1.03383	0.705	0.149	NA	FB	Ebf1
Ahnak	0.772	0.753861	0.544	0.753861	0.881	0.665	NA	FB	Ahnak
Smoc2	0.771	1.58025	0.542	1.58025	0.73	0.398	NA	FB	Smoc2
Rpsa	0.77	0.498479	0.54	0.498479	0.985	0.969	NA	FB	Rpsa
Selm	0.769	0.564777	0.538	0.564777	0.948	0.86	NA	FB	Selm
Rpl34	0.769	0.436448	0.538	0.436448	0.988	0.985	NA	FB	Rpl34
Fbln2	0.768	1.26624	0.536	1.26624	0.546	0.012	NA	FB	Fbln2
Itm2a	0.768	1.20088	0.536	1.20088	0.705	0.328	NA	FB	Itm2a
Medag	0.765	1.04754	0.53	1.04754	0.541	0.015	NA	FB	Medag
Atf5	0.764	1.04685	0.528	1.04685	0.652	0.208	NA	FB	Atf5
Ackr3	0.763	1.26947	0.526	1.26947	0.547	0.024	NA	FB	Ackr3
Rps6	0.763	0.412901	0.526	0.412901	0.994	0.99	NA	FB	Rps6
Celf2	0.762	0.879383	0.524	0.879383	0.678	0.267	NA	FB	Celf2
Rpl36a	0.762	0.484919	0.524	0.484919	0.983	0.963	NA	FB	Rpl36a
Rpl8	0.76	0.388712	0.52	0.388712	0.994	0.993	NA	FB	Rpl8
Rpl12	0.759	0.56099	0.518	0.56099	0.948	0.88	NA	FB	Rpl12
Rpl21	0.759	0.390713	0.518	0.390713	0.994	0.994	NA	FB	Rpl21
Crispld2	0.758	1.19135	0.516	1.19135	0.591	0.092	NA	FB	Crispld2
Il11ra1	0.758	0.746397	0.516	0.746397	0.915	0.819	NA	FB	Il11ra1
Rps13	0.758	0.456929	0.516	0.456929	0.984	0.97	NA	FB	Rps13
Rpl7	0.758	0.446416	0.516	0.446416	0.987	0.976	NA	FB	Rpl7
Rps11	0.758	0.44537	0.516	0.44537	0.987	0.983	NA	FB	Rps11
Fau	0.757	0.413493	0.514	0.413493	0.992	0.987	NA	FB	Fau
Lysmd2	0.756	0.985076	0.512	0.985076	0.537	0.029	NA	FB	Lysmd2
Tmed3	0.756	0.709949	0.512	0.709949	0.829	0.606	NA	FB	Tmed3
Rplp2	0.756	0.404503	0.512	0.404503	0.99	0.988	NA	FB	Rplp2
Rps3	0.755	0.422828	0.51	0.422828	0.989	0.986	NA	FB	Rps3
Rpl37	0.754	0.378259	0.508	0.378259	0.996	0.996	NA	FB	Rpl37
Nfix	0.753	0.824822	0.506	0.824822	0.73	0.391	NA	FB	Nfix
Mtch1	0.753	0.760451	0.506	0.760451	0.782	0.525	NA	FB	Mtch1
Col6a1	0.753	0.70347	0.506	0.70347	0.881	0.684	NA	FB	Col6a1
Rps10	0.751	0.467558	0.502	0.467558	0.974	0.952	NA	FB	Rps10
Rpl3	0.751	0.422943	0.502	0.422943	0.987	0.979	NA	FB	Rpl3
Rpl10a	0.75	0.477786	0.5	0.477786	0.973	0.956	NA	FB	Rpl10a
Mfap2	0.748	0.963384	0.496	0.963384	0.573	0.121	NA	FB	Mfap2
Gabarap	0.746	0.513328	0.492	0.513328	0.938	0.862	NA	FB	Gabarap
Rps25	0.744	0.410283	0.488	0.410283	0.986	0.978	NA	FB	Rps25
Fstl1	0.742	0.792001	0.484	0.792001	0.833	0.657	NA	FB	Fstl1
Gm8730	0.742	0.646167	0.484	0.646167	0.839	0.65	NA	FB	Gm8730
Osr1	0.741	1.20146	0.482	1.20146	0.493	0.013	NA	FB	Osr1
Sepp1	0.738	0.607538	0.476	0.607538	0.972	0.852	NA	FB	Sepp1
Serping1	0.738	0.506041	0.476	0.506041	0.991	0.95	NA	FB	Serping1
Rps21	0.738	0.440542	0.476	0.440542	0.979	0.967	NA	FB	Rps21
Rps17	0.738	0.392714	0.476	0.392714	0.984	0.977	NA	FB	Rps17
Rps29	0.738	0.306336	0.476	0.306336	0.999	0.999	NA	FB	Rps29
Podn	0.737	0.936447	0.474	0.936447	0.587	0.172	NA	FB	Podn
Rpl36	0.737	0.381013	0.474	0.381013	0.99	0.985	NA	FB	Rpl36
Lpl	0.736	0.887566	0.472	0.887566	0.773	0.535	NA	FB	Lpl
Lum	0.736	0.678419	0.472	0.678419	0.977	0.851	NA	FB	Lum
Tnxb	0.735	0.808494	0.47	0.808494	0.726	0.424	NA	FB	Tnxb
Rpl19	0.733	0.367726	0.466	0.367726	0.992	0.987	NA	FB	Rpl19
Cd63	0.731	0.47684	0.462	0.47684	0.975	0.953	NA	FB	Cd63
Plat	0.73	1.00079	0.46	1.00079	0.487	0.035	NA	FB	Plat
Itih5	0.73	0.991119	0.46	0.991119	0.47	0.012	NA	FB	Itih5
S100a13	0.73	0.769151	0.46	0.769151	0.684	0.381	NA	FB	S100a13
Islr	0.73	0.754789	0.46	0.754789	0.801	0.622	NA	FB	Islr
Prkcdbp	0.729	0.464056	0.458	0.464056	0.854	0.533	NA	FB	Prkcdbp
Gstm1	0.727	0.607073	0.454	0.607073	0.956	0.944	NA	FB	Gstm1
Rpl38	0.727	0.380687	0.454	0.380687	0.991	0.982	NA	FB	Rpl38
Cilp	0.724	1.28099	0.448	1.28099	0.461	0.014	NA	FB	Cilp
Clmp	0.722	0.85312	0.444	0.85312	0.489	0.067	NA	FB	Clmp
Mn1	0.72	0.818317	0.44	0.818317	0.477	0.039	NA	FB	Mn1
Ahnak2	0.719	0.810357	0.438	0.810357	0.502	0.073	NA	FB	Ahnak2
Tmem119	0.717	0.878829	0.434	0.878829	0.482	0.065	NA	FB	Tmem119
Emp3	0.715	0.553789	0.43	0.553789	0.867	0.758	NA	FB	Emp3
Rpl31	0.715	0.358212	0.43	0.358212	0.988	0.981	NA	FB	Rpl31
Rpl9	0.715	0.321717	0.43	0.321717	0.993	0.992	NA	FB	Rpl9
Rps27	0.714	0.295103	0.428	0.295103	0.998	0.997	NA	FB	Rps27
Camk2n1	0.712	0.671637	0.424	0.671637	0.808	0.649	NA	FB	Camk2n1
Krtcap2	0.712	0.527351	0.424	0.527351	0.843	0.697	NA	FB	Krtcap2
Pdgfrl	0.711	0.990855	0.422	0.990855	0.501	0.117	NA	FB	Pdgfrl
Rpl15	0.711	0.422192	0.422	0.422192	0.954	0.919	NA	FB	Rpl15
Ecm2	0.71	0.801729	0.42	0.801729	0.519	0.134	NA	FB	Ecm2
Rpl22	0.71	0.433321	0.42	0.433321	0.947	0.9	NA	FB	Rpl22
Rpl24	0.71	0.332328	0.42	0.332328	0.993	0.985	NA	FB	Rpl24
Fcgrt	0.709	0.565638	0.418	0.565638	0.828	0.675	NA	FB	Fcgrt
Fndc1	0.708	0.886392	0.416	0.886392	0.429	0.018	NA	FB	Fndc1
Dap	0.707	0.671141	0.414	0.671141	0.627	0.336	NA	FB	Dap
Colec12	0.705	0.77542	0.41	0.77542	0.435	0.03	NA	FB	Colec12
Npc2	0.704	0.52958	0.408	0.52958	0.851	0.704	NA	FB	Npc2
Aes	0.703	0.487929	0.406	0.487929	0.854	0.733	NA	FB	Aes
Aspn	0.702	1.19524	0.404	1.19524	0.562	0.157	NA	FB	Aspn
Lpar1	0.702	0.690438	0.404	0.690438	0.554	0.21	NA	FB	Lpar1
Copz2	0.701	0.605398	0.402	0.605398	0.669	0.395	NA	FB	Copz2
Ecm11	0.98	2.50939	0.96	2.50939	1	0.747	NA	HSC	Ecm1
Colec111	0.974	2.58284	0.948	2.58284	0.999	0.154	NA	HSC	Colec11
Plvap1	0.974	2.56471	0.948	2.56471	0.998	0.123	NA	HSC	Plvap
Angptl61	0.974	2.44832	0.948	2.44832	0.997	0.089	NA	HSC	Angptl6
Tmem561	0.973	2.30953	0.946	2.30953	0.996	0.062	NA	HSC	Tmem56
H2-D11	0.972	1.7829	0.944	1.7829	1	0.797	NA	HSC	H2-D1
Fcna1	0.97	2.58301	0.94	2.58301	0.992	0.057	NA	HSC	Fcna
Reln1	0.97	2.18435	0.94	2.18435	0.994	0.058	NA	HSC	Reln
B2m1	0.969	1.69925	0.938	1.69925	1	0.899	NA	HSC	B2m
H2-K11	0.968	1.84272	0.936	1.84272	0.998	0.584	NA	HSC	H2-K1
Lrat1	0.967	2.03297	0.934	2.03297	0.992	0.088	NA	HSC	Lrat
Colec101	0.964	2.01729	0.928	2.01729	0.983	0.057	NA	HSC	Colec10
Prelp1	0.963	1.53129	0.926	1.53129	0.999	0.651	NA	HSC	Prelp
Pth1r1	0.962	1.94474	0.924	1.94474	0.989	0.243	NA	HSC	Pth1r
Vipr11	0.961	1.86321	0.922	1.86321	0.976	0.06	NA	HSC	Vipr1
Gdf21	0.959	1.79147	0.918	1.79147	0.97	0.06	NA	HSC	Gdf2
Tgfbi1	0.959	1.75581	0.918	1.75581	0.996	0.496	NA	HSC	Tgfbi
1941-09-01	0.958	1.73358	0.916	1.73358	0.994	0.301	NA	HSC	2004-09-01
Ly6e1	0.958	1.56978	0.916	1.56978	0.999	0.667	NA	HSC	Ly6e
Agtr1a1	0.955	1.7921	0.91	1.7921	0.971	0.124	NA	HSC	Agtr1a
Sod31	0.954	1.42161	0.908	1.42161	0.999	0.811	NA	HSC	Sod3
Ehd31	0.95	1.85095	0.9	1.85095	0.959	0.106	NA	HSC	Ehd3
Ifitm11	0.95	1.80864	0.9	1.80864	0.998	0.311	NA	HSC	Ifitm1
Lgals3bp1	0.949	1.65505	0.898	1.65505	0.978	0.244	NA	HSC	Lgals3bp
Steap41	0.946	1.76313	0.892	1.76313	0.98	0.249	NA	HSC	Steap4
Marcksl11	0.946	1.73125	0.892	1.73125	0.964	0.14	NA	HSC	Marcksl1
Ednrb1	0.942	1.69227	0.884	1.69227	0.956	0.081	NA	HSC	Ednrb
Cxcl121	0.942	1.56313	0.884	1.56313	1	0.638	NA	HSC	Cxcl12
Hgf1	0.937	1.6005	0.874	1.6005	0.939	0.09	NA	HSC	Hgf
Bmp51	0.932	1.48481	0.864	1.48481	0.932	0.093	NA	HSC	Bmp5
Abcc91	0.93	1.54761	0.86	1.54761	0.963	0.211	NA	HSC	Abcc9
Eng1	0.929	1.33627	0.858	1.33627	0.983	0.406	NA	HSC	Eng
H2-Q71	0.928	1.52962	0.856	1.52962	0.916	0.07	NA	HSC	H2-Q7
Ifitm31	0.926	0.95559	0.852	0.95559	1	0.948	NA	HSC	Ifitm3
Tmem176a1	0.925	1.38704	0.85	1.38704	0.996	0.423	NA	HSC	Tmem176a
Emilin11	0.924	1.31232	0.848	1.31232	0.977	0.394	NA	HSC	Emilin1
Rspo31	0.92	1.59821	0.84	1.59821	0.94	0.184	NA	HSC	Rspo3
Igfbp71	0.92	0.734455	0.84	0.734455	1	0.999	NA	HSC	Igfbp7
Rgs51	0.919	1.42796	0.838	1.42796	0.997	0.238	NA	HSC	Rgs5
Bgn1	0.916	0.81984	0.832	0.81984	1	0.973	NA	HSC	Bgn
Wfdc11	0.914	1.28314	0.828	1.28314	0.968	0.39	NA	HSC	Wfdc1
Hs3st3b11	0.912	1.40178	0.824	1.40178	0.877	0.063	NA	HSC	Hs3st3b1
Raph11	0.911	1.29539	0.822	1.29539	0.983	0.41	NA	HSC	Raph1
Tmem176b1	0.905	1.16726	0.81	1.16726	0.998	0.553	NA	HSC	Tmem176b
Nrxn11	0.904	1.34171	0.808	1.34171	0.866	0.061	NA	HSC	Nrxn1
Slc9a3r21	0.904	1.26703	0.808	1.26703	0.935	0.239	NA	HSC	Slc9a3r2
Actn41	0.904	1.18174	0.808	1.18174	0.975	0.423	NA	HSC	Actn4
Tnfrsf11b1	0.901	1.51567	0.802	1.51567	0.87	0.086	NA	HSC	Tnfrsf11b
Aard1	0.901	1.44413	0.802	1.44413	0.87	0.09	NA	HSC	Aard
Fgfr21	0.901	1.38979	0.802	1.38979	0.863	0.073	NA	HSC	Fgfr2
H2-Q41	0.9	1.28466	0.8	1.28466	0.922	0.223	NA	HSC	H2-Q4
Plac81	0.9	1.28385	0.8	1.28385	0.969	0.278	NA	HSC	Plac8
Ramp11	0.899	1.19142	0.798	1.19142	0.986	0.492	NA	HSC	Ramp1
Gpc41	0.896	1.25287	0.792	1.25287	0.906	0.196	NA	HSC	Gpc4
Ank31	0.895	1.29199	0.79	1.29199	0.851	0.067	NA	HSC	Ank3
Bok1	0.892	1.21138	0.784	1.21138	0.928	0.252	NA	HSC	Bok
Arvcf1	0.891	1.24659	0.782	1.24659	0.876	0.126	NA	HSC	Arvcf
Kcnj81	0.889	1.3414	0.778	1.3414	0.886	0.153	NA	HSC	Kcnj8
Lhx21	0.888	1.31896	0.776	1.31896	0.834	0.068	NA	HSC	Lhx2
Serinc31	0.886	1.02026	0.772	1.02026	0.986	0.585	NA	HSC	Serinc3
Calcrl1	0.885	1.28136	0.77	1.28136	0.852	0.108	NA	HSC	Calcrl
Lhfp1	0.881	0.91871	0.762	0.91871	0.989	0.744	NA	HSC	Lhfp
Cdh21	0.88	1.26131	0.76	1.26131	0.815	0.07	NA	HSC	Cdh2
Ets11	0.88	1.18903	0.76	1.18903	0.857	0.135	NA	HSC	Ets1
Tnfrsf211	0.878	1.23356	0.756	1.23356	0.805	0.06	NA	HSC	Tnfrsf21
Slmap1	0.878	1.1301	0.756	1.1301	0.931	0.313	NA	HSC	Slmap
Rbp11	0.875	0.893995	0.75	0.893995	0.994	0.72	NA	HSC	Rbp1
Nr1h41	0.873	1.17293	0.746	1.17293	0.81	0.079	NA	HSC	Nr1h4
Rnaset2b1	0.873	1.09803	0.746	1.09803	0.915	0.308	NA	HSC	Rnaset2b
Cks21	0.872	1.14252	0.744	1.14252	0.803	0.069	NA	HSC	Cks2
G0s21	0.872	1.09081	0.744	1.09081	0.992	0.61	NA	HSC	G0s2
Eva1b1	0.872	0.947395	0.744	0.947395	0.975	0.585	NA	HSC	Eva1b
Dcn	0.872	0.799588	0.744	0.799588	1	0.924	NA	HSC	Dcn
Cadm31	0.867	1.11755	0.734	1.11755	0.883	0.204	NA	HSC	Cadm3
Ifitm21	0.865	0.61449	0.73	0.61449	0.998	0.953	NA	HSC	Ifitm2
Ntm1	0.863	1.21184	0.726	1.21184	0.776	0.063	NA	HSC	Ntm
Hand21	0.86	1.07207	0.72	1.07207	0.919	0.295	NA	HSC	Hand2
Itm2c1	0.86	0.838519	0.72	0.838519	0.983	0.665	NA	HSC	Itm2c
Arhgdib1	0.859	1.10126	0.718	1.10126	0.807	0.103	NA	HSC	Arhgdib
Lgmn1	0.858	1.09753	0.716	1.09753	0.855	0.203	NA	HSC	Lgmn
Rnaset2a1	0.855	1.02454	0.71	1.02454	0.9	0.321	NA	HSC	Rnaset2a
Spry11	0.853	1.08418	0.706	1.08418	0.891	0.263	NA	HSC	Spry1
Efemp11	0.852	1.03082	0.704	1.03082	0.921	0.323	NA	HSC	Efemp1
Pdlim11	0.852	1.01491	0.704	1.01491	0.9	0.307	NA	HSC	Pdlim1
Ms4a4d1	0.851	0.943893	0.702	0.943893	0.957	0.509	NA	HSC	Ms4a4d
Tcf211	0.85	1.02914	0.7	1.02914	0.914	0.307	NA	HSC	Tcf21
Fermt21	0.85	0.952928	0.7	0.952928	0.959	0.544	NA	HSC	Fermt2
Adap2os1	0.849	1.17926	0.698	1.17926	0.791	0.11	NA	HSC	Adap2os
Gnai21	0.849	0.772212	0.698	0.772212	0.977	0.723	NA	HSC	Gnai2
Apoe1	0.847	0.951123	0.694	0.951123	1	0.879	NA	HSC	Apoe
Rtp41	0.846	1.14076	0.692	1.14076	0.807	0.149	NA	HSC	Rtp4
Ifnar21	0.846	0.957955	0.692	0.957955	0.9	0.345	NA	HSC	Ifnar2
Angptl21	0.845	0.911883	0.69	0.911883	0.95	0.456	NA	HSC	Angptl2
Col14a1	0.845	0.893782	0.69	0.893782	0.996	0.707	NA	HSC	Col14a1
Bco11	0.844	1.07088	0.688	1.07088	0.729	0.052	NA	HSC	Bco1
Itgb11	0.844	0.849116	0.688	0.849116	0.968	0.59	NA	HSC	Itgb1
Rerg1	0.842	0.996187	0.684	0.996187	0.794	0.13	NA	HSC	Rerg
Sgk11	0.841	1.19962	0.682	1.19962	0.82	0.202	NA	HSC	Sgk1
Gucy1b31	0.84	0.945418	0.68	0.945418	0.9	0.256	NA	HSC	Gucy1b3
Tmem2041	0.839	0.951929	0.678	0.951929	0.884	0.285	NA	HSC	Tmem204
Gpat21	0.837	1.09601	0.674	1.09601	0.72	0.055	NA	HSC	Gpat2
AW1120101	0.837	0.996247	0.674	0.996247	0.896	0.307	NA	HSC	AW112010
App1	0.837	0.758306	0.674	0.758306	0.979	0.689	NA	HSC	App
Nkd11	0.834	0.944444	0.668	0.944444	0.888	0.307	NA	HSC	Nkd1
Adap21	0.833	1.05438	0.666	1.05438	0.752	0.102	NA	HSC	Adap2
Marcks1	0.833	0.882162	0.666	0.882162	0.957	0.477	NA	HSC	Marcks
Plin21	0.831	0.989942	0.662	0.989942	0.812	0.205	NA	HSC	Plin2
Epas11	0.83	0.934154	0.66	0.934154	0.862	0.214	NA	HSC	Epas1
Iigp11	0.829	1.2702	0.658	1.2702	0.761	0.123	NA	HSC	Iigp1
Rasgrp21	0.829	0.921881	0.658	0.921881	0.875	0.249	NA	HSC	Rasgrp2
Hpse1	0.828	1.00974	0.656	1.00974	0.717	0.075	NA	HSC	Hpse
Tmsb10	0.826	0.653956	0.652	0.653956	0.998	0.874	NA	HSC	Tmsb10
Ccl21	0.825	1.85005	0.65	1.85005	0.722	0.078	NA	HSC	Ccl2
Tmem471	0.824	0.959525	0.648	0.959525	0.816	0.227	NA	HSC	Tmem47
Cnn31	0.824	0.805037	0.648	0.805037	0.94	0.532	NA	HSC	Cnn3
Adra2b1	0.822	1.03322	0.644	1.03322	0.705	0.076	NA	HSC	Adra2b
Pam	0.822	0.948592	0.644	0.948592	0.99	0.672	NA	HSC	Pam
Myo1b1	0.82	0.970813	0.64	0.970813	0.714	0.082	NA	HSC	Myo1b
Ntn11	0.816	0.953045	0.632	0.953045	0.796	0.206	NA	HSC	Ntn1
Itm2b1	0.816	0.41721	0.632	0.41721	1	0.996	NA	HSC	Itm2b
Ngfr1	0.814	1.18611	0.628	1.18611	0.692	0.076	NA	HSC	Ngfr
Sema6d1	0.813	0.950497	0.626	0.950497	0.705	0.092	NA	HSC	Sema6d
Acaa21	0.813	0.838871	0.626	0.838871	0.897	0.409	NA	HSC	Acaa2
Sdc31	0.812	0.942221	0.624	0.942221	0.692	0.078	NA	HSC	Sdc3
Bst21	0.812	0.871672	0.624	0.871672	0.906	0.431	NA	HSC	Bst2
Myl12a1	0.812	0.624918	0.624	0.624918	0.983	0.83	NA	HSC	Myl12a
1700025G04Rik1	0.811	0.857676	0.622	0.857676	0.854	0.31	NA	HSC	1700025G04Rik
Clca3a11	0.808	1.04919	0.616	1.04919	0.654	0.047	NA	HSC	Clca3a1
Lifr1	0.808	0.906041	0.616	0.906041	0.786	0.2	NA	HSC	Lifr
Clu1	0.808	0.868029	0.616	0.868029	0.874	0.298	NA	HSC	Clu
Lgals91	0.807	0.861309	0.614	0.861309	0.84	0.314	NA	HSC	Lgals9
Foxf11	0.806	0.865251	0.612	0.865251	0.776	0.199	NA	HSC	Foxf1
Dnaja11	0.806	0.83405	0.612	0.83405	0.947	0.628	NA	HSC	Dnaja1
Hsp90b1	0.806	0.646937	0.612	0.646937	0.992	0.768	NA	HSC	Hsp90b1
Pltp1	0.802	0.778037	0.604	0.778037	0.866	0.304	NA	HSC	Pltp
Slc40a11	0.8	0.96729	0.6	0.96729	0.666	0.074	NA	HSC	Slc40a1
Lamp2	0.8	0.706822	0.6	0.706822	0.945	0.583	NA	HSC	Lamp2
Cd1511	0.799	0.73163	0.598	0.73163	0.932	0.548	NA	HSC	Cd151
Ptprk1	0.798	0.891713	0.596	0.891713	0.668	0.08	NA	HSC	Ptprk
Srpx21	0.798	0.850516	0.596	0.850516	0.792	0.247	NA	HSC	Srpx2
Postn1	0.798	0.806487	0.596	0.806487	0.828	0.241	NA	HSC	Postn
Aldh21	0.798	0.582827	0.596	0.582827	0.985	0.835	NA	HSC	Aldh2
Psmb81	0.797	0.829396	0.594	0.829396	0.8	0.252	NA	HSC	Psmb8
Myh91	0.796	0.866381	0.592	0.866381	0.756	0.188	NA	HSC	Myh9
Mapt1	0.795	0.896475	0.59	0.896475	0.637	0.053	NA	HSC	Mapt
Cyp20a11	0.795	0.77574	0.59	0.77574	0.86	0.376	NA	HSC	Cyp20a1
Ngf1	0.795	0.774838	0.59	0.774838	0.902	0.409	NA	HSC	Ngf
Nfkbia1	0.794	1.04547	0.588	1.04547	0.904	0.539	NA	HSC	Nfkbia
Vcam11	0.794	1.00157	0.588	1.00157	0.741	0.18	NA	HSC	Vcam1
H2-Q61	0.794	0.970718	0.588	0.970718	0.628	0.05	NA	HSC	H2-Q6
Tln21	0.794	0.885252	0.588	0.885252	0.67	0.095	NA	HSC	Tln2
Scarf21	0.794	0.790079	0.588	0.790079	0.81	0.268	NA	HSC	Scarf2
Isg151	0.793	1.19432	0.586	1.19432	0.742	0.187	NA	HSC	Isg15
Ccdc681	0.793	0.879482	0.586	0.879482	0.664	0.088	NA	HSC	Ccdc68
Lamb11	0.791	0.832411	0.582	0.832411	0.776	0.23	NA	HSC	Lamb1
1971-09-01	0.79	0.647468	0.58	0.647468	0.969	0.749	NA	HSC	2007-09-01
Nt5dc21	0.789	0.904852	0.578	0.904852	0.66	0.095	NA	HSC	Nt5dc2
Il6st1	0.789	0.797649	0.578	0.797649	0.832	0.324	NA	HSC	Il6st
Hsd11b1	0.788	1.04971	0.576	1.04971	0.825	0.322	NA	HSC	Hsd11b1
Adamts131	0.787	0.871137	0.574	0.871137	0.611	0.047	NA	HSC	Adamts13
Ifi27l2a	0.787	0.805127	0.574	0.805127	0.974	0.635	NA	HSC	Ifi27l2a
Arap21	0.786	0.854125	0.572	0.854125	0.654	0.086	NA	HSC	Arap2
Scarb21	0.786	0.759835	0.572	0.759835	0.867	0.376	NA	HSC	Scarb2
Tmbim61	0.786	0.62576	0.572	0.62576	0.955	0.669	NA	HSC	Tmbim6
Crip21	0.786	0.521685	0.572	0.521685	0.995	0.897	NA	HSC	Crip2
1991-09-01	0.781	0.809349	0.562	0.809349	0.654	0.1	NA	HSC	2009-09-01
Igfbp3	0.78	0.789399	0.56	0.789399	0.826	0.275	NA	HSC	Igfbp3
Clec14a1	0.779	0.831167	0.558	0.831167	0.617	0.069	NA	HSC	Clec14a
Jup1	0.777	0.765026	0.554	0.765026	0.764	0.239	NA	HSC	Jup
Rarres2	0.777	0.474238	0.554	0.474238	0.996	0.911	NA	HSC	Rarres2
Cebpb1	0.776	0.865	0.552	0.865	0.937	0.643	NA	HSC	Cebpb
Arhgap421	0.776	0.813886	0.552	0.813886	0.66	0.119	NA	HSC	Arhgap42
Rbms31	0.774	0.69912	0.548	0.69912	0.897	0.465	NA	HSC	Rbms3
Cd821	0.773	0.724045	0.546	0.724045	0.767	0.231	NA	HSC	Cd82
Cp	0.772	0.703928	0.544	0.703928	0.847	0.347	NA	HSC	Cp
Mndal1	0.771	0.788508	0.542	0.788508	0.733	0.22	NA	HSC	Mndal
Ifi2031	0.771	0.787052	0.542	0.787052	0.753	0.242	NA	HSC	Ifi203
Papss21	0.77	0.797641	0.54	0.797641	0.64	0.117	NA	HSC	Papss2
Ryk1	0.769	0.724377	0.538	0.724377	0.78	0.277	NA	HSC	Ryk
Ktn11	0.769	0.719674	0.538	0.719674	0.778	0.265	NA	HSC	Ktn1
Ece1	0.768	0.75191	0.536	0.75191	0.729	0.219	NA	HSC	Ece1
Tmem1411	0.767	0.823261	0.534	0.823261	0.639	0.118	NA	HSC	Tmem141
Epha71	0.766	0.79903	0.532	0.79903	0.587	0.066	NA	HSC	Epha7
Gm128401	0.765	1.1338	0.53	1.1338	0.777	0.304	NA	HSC	Gm12840
Itga11	0.763	0.75704	0.526	0.75704	0.615	0.093	NA	HSC	Itga1
Col4a11	0.762	0.695206	0.524	0.695206	0.883	0.47	NA	HSC	Col4a1
Ephx11	0.761	0.734332	0.522	0.734332	0.681	0.18	NA	HSC	Ephx1
Gm149641	0.76	0.831676	0.52	0.831676	0.59	0.078	NA	HSC	Gm14964
Hhip1	0.76	0.83014	0.52	0.83014	0.564	0.051	NA	HSC	Hhip
Hspa5	0.76	0.569703	0.52	0.569703	0.975	0.726	NA	HSC	Hspa5
Il341	0.758	0.792458	0.516	0.792458	0.648	0.136	NA	HSC	Il34
Gns1	0.758	0.769997	0.516	0.769997	0.686	0.196	NA	HSC	Gns
Apoc11	0.757	1.25994	0.514	1.25994	0.575	0.07	NA	HSC	Apoc1
Dusp6	0.757	0.833569	0.514	0.833569	0.695	0.207	NA	HSC	Dusp6
Ednra1	0.757	0.711895	0.514	0.711895	0.669	0.152	NA	HSC	Ednra
Gucy1a31	0.756	0.545216	0.512	0.545216	0.925	0.382	NA	HSC	Gucy1a3
Eps8	0.754	0.704111	0.508	0.704111	0.637	0.139	NA	HSC	Eps8
Gdf10	0.754	0.563409	0.508	0.563409	0.853	0.32	NA	HSC	Gdf10
Bmp101	0.753	0.797336	0.506	0.797336	0.541	0.042	NA	HSC	Bmp10
Bambi1	0.751	0.702138	0.502	0.702138	0.822	0.368	NA	HSC	Bambi
Ifit31	0.749	1.01596	0.498	1.01596	0.621	0.143	NA	HSC	Ifit3
Dse	0.749	0.718845	0.498	0.718845	0.642	0.165	NA	HSC	Dse
Tcn2	0.749	0.662307	0.498	0.662307	0.752	0.288	NA	HSC	Tcn2
Psmb10	0.748	0.667846	0.496	0.667846	0.767	0.309	NA	HSC	Psmb10
Frzb1	0.747	0.742782	0.494	0.742782	0.552	0.067	NA	HSC	Frzb
Tns31	0.747	0.685962	0.494	0.685962	0.665	0.177	NA	HSC	Tns3
Itga91	0.745	0.741657	0.49	0.741657	0.589	0.112	NA	HSC	Itga9
Myo1c1	0.744	0.638602	0.488	0.638602	0.722	0.253	NA	HSC	Myo1c
Stat11	0.743	0.758627	0.486	0.758627	0.608	0.134	NA	HSC	Stat1
H2-T23	0.742	0.705091	0.484	0.705091	0.68	0.22	NA	HSC	H2-T23
Hlx1	0.742	0.701604	0.484	0.701604	0.715	0.257	NA	HSC	Hlx
Sp100	0.742	0.699538	0.484	0.699538	0.644	0.179	NA	HSC	Sp100
Zeb21	0.741	0.576782	0.482	0.576782	0.926	0.585	NA	HSC	Zeb2
Tspan4	0.74	0.632525	0.48	0.632525	0.814	0.392	NA	HSC	Tspan4
Rps27rt	0.74	0.512549	0.48	0.512549	0.947	0.704	NA	HSC	Rps27rt
Ctsc1	0.739	0.694524	0.478	0.694524	0.594	0.121	NA	HSC	Ctsc
Hmox21	0.739	0.622241	0.478	0.622241	0.717	0.263	NA	HSC	Hmox2
Oaf	0.739	0.549109	0.478	0.549109	0.897	0.503	NA	HSC	Oaf
Rhod1	0.738	0.680301	0.476	0.680301	0.563	0.095	NA	HSC	Rhod
Rpn2	0.738	0.537924	0.476	0.537924	0.909	0.557	NA	HSC	Rpn2
Arhgap24	0.737	0.630671	0.474	0.630671	0.664	0.198	NA	HSC	Arhgap24
P2ry14	0.735	0.706103	0.47	0.706103	0.556	0.093	NA	HSC	P2ry14
Rnd3	0.735	0.677835	0.47	0.677835	0.658	0.204	NA	HSC	Rnd3
Irf11	0.734	0.861164	0.468	0.861164	0.653	0.214	NA	HSC	Irf1
Lama11	0.734	0.747623	0.468	0.747623	0.502	0.044	NA	HSC	Lama1
D630033O11Rik	0.733	0.738786	0.466	0.738786	0.548	0.091	NA	HSC	D630033O11Rik
Myo101	0.733	0.670507	0.466	0.670507	0.565	0.103	NA	HSC	Myo10
Trf	0.733	0.47198	0.466	0.47198	0.713	0.241	NA	HSC	Trf
Chst151	0.732	0.687923	0.464	0.687923	0.546	0.088	NA	HSC	Chst15
Csf1	0.731	0.722864	0.462	0.722864	0.667	0.237	NA	HSC	Csf1
Rbms1	0.731	0.535698	0.462	0.535698	0.901	0.555	NA	HSC	Rbms1
Dapk2	0.73	0.639634	0.46	0.639634	0.596	0.142	NA	HSC	Dapk2
Tspo	0.73	0.46914	0.46	0.46914	0.955	0.695	NA	HSC	Tspo
Nr1h51	0.729	0.70269	0.458	0.70269	0.49	0.041	NA	HSC	Nr1h5
Rtn1	0.729	0.682195	0.458	0.682195	0.521	0.071	NA	HSC	Rtn1
H2-T22	0.727	0.590601	0.454	0.590601	0.75	0.334	NA	HSC	H2-T22
Lims11	0.727	0.501436	0.454	0.501436	0.874	0.489	NA	HSC	Lims1
Col4a2	0.726	0.62773	0.452	0.62773	0.764	0.345	NA	HSC	Col4a2
Plscr1	0.725	0.670973	0.45	0.670973	0.552	0.114	NA	HSC	Plscr1
Anxa2	0.724	0.412514	0.448	0.412514	0.97	0.721	NA	HSC	Anxa2
Hsp90aa11	0.723	0.619801	0.446	0.619801	0.879	0.586	NA	HSC	Hsp90aa1
Mpzl1	0.723	0.608028	0.446	0.608028	0.662	0.229	NA	HSC	Mpzl1
Macf11	0.722	0.566211	0.444	0.566211	0.765	0.343	NA	HSC	Macf1
Clic41	0.722	0.554355	0.444	0.554355	0.808	0.394	NA	HSC	Clic4
Ptger2	0.721	0.651125	0.442	0.651125	0.486	0.053	NA	HSC	Ptger2
Tmem9b	0.721	0.558549	0.442	0.558549	0.762	0.357	NA	HSC	Tmem9b
Adamtsl2	0.72	0.677243	0.44	0.677243	0.595	0.156	NA	HSC	Adamtsl2
S1pr31	0.72	0.628264	0.44	0.628264	0.585	0.142	NA	HSC	S1pr3
Efemp2	0.72	0.517232	0.44	0.517232	0.862	0.506	NA	HSC	Efemp2
Art3	0.719	0.671501	0.438	0.671501	0.498	0.067	NA	HSC	Art3
Bmp21	0.718	0.638627	0.436	0.638627	0.607	0.17	NA	HSC	Bmp2
Tanc1	0.718	0.615138	0.436	0.615138	0.561	0.129	NA	HSC	Tanc1
Rgl1	0.718	0.602601	0.436	0.602601	0.597	0.172	NA	HSC	Rgl1
Apold11	0.717	0.758038	0.434	0.758038	0.503	0.07	NA	HSC	Apold1
Oasl2	0.717	0.663739	0.434	0.663739	0.55	0.125	NA	HSC	Oasl2
Ifih1	0.717	0.647807	0.434	0.647807	0.523	0.096	NA	HSC	Ifih1
Xaf1	0.717	0.633324	0.434	0.633324	0.603	0.181	NA	HSC	Xaf1
Cfl11	0.717	0.388737	0.434	0.388737	0.977	0.882	NA	HSC	Cfl1
Fam171b	0.716	0.607923	0.432	0.607923	0.574	0.151	NA	HSC	Fam171b
Irf7	0.714	0.680596	0.428	0.680596	0.519	0.1	NA	HSC	Irf7
Cxcl14	0.714	0.261024	0.428	0.261024	0.597	0.164	NA	HSC	Cxcl14
Tspan71	0.713	0.571945	0.426	0.571945	0.56	0.129	NA	HSC	Tspan7
Cxcl10	0.712	1.39786	0.424	1.39786	0.467	0.049	NA	HSC	Cxcl10
C2	0.712	0.557302	0.424	0.557302	0.579	0.153	NA	HSC	C2
Pdia3	0.712	0.40195	0.424	0.40195	0.979	0.782	NA	HSC	Pdia3
Trp53i111	0.711	0.448572	0.422	0.448572	0.679	0.217	NA	HSC	Trp53i11
Nrxn2	0.71	0.584999	0.42	0.584999	0.54	0.121	NA	HSC	Nrxn2
F2r	0.709	0.543683	0.418	0.543683	0.616	0.199	NA	HSC	F2r
St3gal4	0.709	0.539558	0.418	0.539558	0.649	0.238	NA	HSC	St3gal4
Hsp90ab1	0.709	0.377636	0.418	0.377636	0.991	0.942	NA	HSC	Hsp90ab1
Vcl1	0.708	0.546959	0.416	0.546959	0.651	0.231	NA	HSC	Vcl
Hspa81	0.708	0.402729	0.416	0.402729	0.992	0.939	NA	HSC	Hspa8
Robo2	0.707	0.644008	0.414	0.644008	0.459	0.051	NA	HSC	Robo2
Prex2	0.707	0.591281	0.414	0.591281	0.566	0.159	NA	HSC	Prex2
Tgm21	0.706	0.443489	0.412	0.443489	0.785	0.355	NA	HSC	Tgm2
Gm138891	0.706	0.345444	0.412	0.345444	0.891	0.413	NA	HSC	Gm13889
Slco3a1	0.704	0.547181	0.408	0.547181	0.611	0.209	NA	HSC	Slco3a1
Saraf	0.704	0.471389	0.408	0.471389	0.853	0.533	NA	HSC	Saraf
Calr	0.704	0.393034	0.408	0.393034	0.983	0.808	NA	HSC	Calr
Psmb9	0.703	0.569785	0.406	0.569785	0.53	0.129	NA	HSC	Psmb9
Ifi204	0.703	0.525883	0.406	0.525883	0.656	0.247	NA	HSC	Ifi204
Ubc1	0.703	0.397113	0.406	0.397113	0.99	0.932	NA	HSC	Ubc
Ccnd21	0.702	0.479091	0.404	0.479091	0.911	0.663	NA	HSC	Ccnd2
Tagln1	0.937	3.07427	0.874	3.07427	0.961	0.43	NA	VSMC	Tagln
Tpm2	0.931	2.8499	0.862	2.8499	0.974	0.54	NA	VSMC	Tpm2
Myl91	0.931	2.68782	0.862	2.68782	0.99	0.718	NA	VSMC	Myl9
Tpm1	0.929	2.38829	0.858	2.38829	0.977	0.598	NA	VSMC	Tpm1
Myl6	0.915	1.81628	0.83	1.81628	0.998	0.981	NA	VSMC	Myl6
Myh11	0.901	2.58753	0.802	2.58753	0.827	0.102	NA	VSMC	Myh11
Mustn11	0.899	1.48201	0.798	1.48201	0.988	0.801	NA	VSMC	Mustn1
Acta21	0.898	4.10693	0.796	4.10693	0.846	0.261	NA	VSMC	Acta2
Pcp4l1	0.89	2.73143	0.78	2.73143	0.788	0.038	NA	VSMC	Pcp4l1
Dstn1	0.885	1.96207	0.77	1.96207	0.983	0.826	NA	VSMC	Dstn
Des1	0.88	1.49563	0.76	1.49563	0.953	0.627	NA	VSMC	Des
Mylk1	0.879	1.31449	0.758	1.31449	0.96	0.635	NA	VSMC	Mylk
Ckb	0.878	1.5923	0.756	1.5923	0.944	0.616	NA	VSMC	Ckb
Lmod1	0.875	2.10226	0.75	2.10226	0.774	0.07	NA	VSMC	Lmod1
Crip11	0.875	1.92225	0.75	1.92225	0.99	0.813	NA	VSMC	Crip1
Cald11	0.875	1.07221	0.75	1.07221	0.992	0.883	NA	VSMC	Cald1
Bcam	0.864	2.07271	0.728	2.07271	0.751	0.067	NA	VSMC	Bcam
Ptp4a3	0.862	2.0176	0.724	2.0176	0.807	0.228	NA	VSMC	Ptp4a3
Tsc22d1	0.86	1.42699	0.72	1.42699	0.958	0.704	NA	VSMC	Tsc22d1
Sparcl11	0.858	1.47997	0.716	1.47997	0.942	0.621	NA	VSMC	Sparcl1
Csrp11	0.858	1.46852	0.716	1.46852	0.939	0.652	NA	VSMC	Csrp1
Tinagl11	0.854	1.28148	0.708	1.28148	0.926	0.512	NA	VSMC	Tinagl1
Pln	0.849	2.43131	0.698	2.43131	0.706	0.027	NA	VSMC	Pln
Cox6c1	0.847	0.827127	0.694	0.827127	0.992	0.959	NA	VSMC	Cox6c
mt-Cytb1	0.839	0.875819	0.678	0.875819	0.999	0.998	NA	VSMC	mt-Cytb
Sncg	0.838	2.13835	0.676	2.13835	0.686	0.024	NA	VSMC	Sncg
Cox8a	0.835	0.845601	0.67	0.845601	0.99	0.951	NA	VSMC	Cox8a
mt-Co31	0.834	0.725755	0.668	0.725755	1	0.999	NA	VSMC	mt-Co3
mt-Nd4	0.826	0.804235	0.652	0.804235	0.998	0.991	NA	VSMC	mt-Nd4
Ppp1cb	0.824	1.24253	0.648	1.24253	0.875	0.525	NA	VSMC	Ppp1cb
Calm2	0.824	0.738603	0.648	0.738603	0.988	0.966	NA	VSMC	Calm2
mt-Co11	0.824	0.662227	0.648	0.662227	0.999	0.998	NA	VSMC	mt-Co1
Palld	0.823	1.52536	0.646	1.52536	0.721	0.169	NA	VSMC	Palld
Rcan22	0.819	1.2366	0.638	1.2366	0.817	0.373	NA	VSMC	Rcan2
mt-Atp6	0.818	0.545755	0.636	0.545755	0.999	0.999	NA	VSMC	mt-Atp6
Rrad	0.817	1.96182	0.634	1.96182	0.692	0.121	NA	VSMC	Rrad
Mef2c	0.816	1.47751	0.632	1.47751	0.72	0.179	NA	VSMC	Mef2c
Map1lc3a	0.816	0.971706	0.632	0.971706	0.959	0.825	NA	VSMC	Map1lc3a
Malat11	0.816	0.675251	0.632	0.675251	0.999	1	NA	VSMC	Malat1
Cnn1	0.814	1.887	0.628	1.887	0.638	0.023	NA	VSMC	Cnn1
Flna1	0.813	1.16882	0.626	1.16882	0.867	0.553	NA	VSMC	Flna
Nudt4	0.811	1.38873	0.622	1.38873	0.742	0.256	NA	VSMC	Nudt4
Gng11	0.804	1.15503	0.608	1.15503	0.887	0.606	NA	VSMC	Gng11
mt-Nd1	0.804	0.665745	0.608	0.665745	0.998	0.998	NA	VSMC	mt-Nd1
Gm138892	0.802	0.915274	0.604	0.915274	0.958	0.607	NA	VSMC	Gm13889
Tm4sf11	0.801	1.57157	0.602	1.57157	0.702	0.195	NA	VSMC	Tm4sf1
Hspb1	0.8	1.14448	0.6	1.14448	0.878	0.545	NA	VSMC	Hspb1
Ppp1r12a	0.798	1.24991	0.596	1.24991	0.741	0.285	NA	VSMC	Ppp1r12a
Prkcdbp2	0.798	1.02986	0.596	1.02986	0.896	0.589	NA	VSMC	Prkcdbp
Ptrf	0.796	0.985234	0.592	0.985234	0.911	0.679	NA	VSMC	Ptrf
Gapdh	0.796	0.79364	0.592	0.79364	0.957	0.857	NA	VSMC	Gapdh
Nrip2	0.792	1.62277	0.584	1.62277	0.59	0.015	NA	VSMC	Nrip2
Ppp1r14a1	0.785	0.945013	0.57	0.945013	0.904	0.633	NA	VSMC	Ppp1r14a
Id2	0.783	1.35093	0.566	1.35093	0.766	0.342	NA	VSMC	Id2
Id1	0.776	1.43366	0.552	1.43366	0.632	0.14	NA	VSMC	Id1
Pdlim3	0.773	1.34729	0.546	1.34729	0.59	0.069	NA	VSMC	Pdlim3
Fxyd11	0.772	0.78937	0.544	0.78937	0.946	0.821	NA	VSMC	Fxyd1
Rbpms2	0.771	1.36769	0.542	1.36769	0.566	0.047	NA	VSMC	Rbpms2
Cox4i2	0.769	1.45848	0.538	1.45848	0.592	0.097	NA	VSMC	Cox4i2
Zak	0.768	1.0749	0.536	1.0749	0.691	0.267	NA	VSMC	Zak
Igfbp5	0.766	1.44996	0.532	1.44996	0.588	0.071	NA	VSMC	Igfbp5
Mob2	0.766	1.24148	0.532	1.24148	0.644	0.2	NA	VSMC	Mob2
Tesc	0.762	1.38789	0.524	1.38789	0.529	0.008	NA	VSMC	Tesc
Rbpms1	0.762	0.803459	0.524	0.803459	0.861	0.611	NA	VSMC	Rbpms
Lbh1	0.761	0.849258	0.522	0.849258	0.893	0.661	NA	VSMC	Lbh
Actg2	0.758	1.63277	0.516	1.63277	0.524	0.016	NA	VSMC	Actg2
Sh3bgr	0.758	1.35193	0.516	1.35193	0.528	0.021	NA	VSMC	Sh3bgr
Blmh	0.758	1.12347	0.516	1.12347	0.647	0.226	NA	VSMC	Blmh
Hcfc1r1	0.758	0.924339	0.516	0.924339	0.825	0.572	NA	VSMC	Hcfc1r1
Actn1	0.757	0.988561	0.514	0.988561	0.727	0.362	NA	VSMC	Actn1
Atpif1	0.757	0.770275	0.514	0.770275	0.911	0.768	NA	VSMC	Atpif1
mt-Co21	0.751	0.434952	0.502	0.434952	0.993	0.991	NA	VSMC	mt-Co2
Sorbs2	0.749	1.51107	0.498	1.51107	0.503	0.008	NA	VSMC	Sorbs2
Cox6a1	0.748	0.587991	0.496	0.587991	0.957	0.911	NA	VSMC	Cox6a1
Hspb6	0.746	1.33146	0.492	1.33146	0.507	0.027	NA	VSMC	Hspb6
Hspb2	0.746	1.00752	0.492	1.00752	0.634	0.227	NA	VSMC	Hspb2
Gm13861	0.744	1.3501	0.488	1.3501	0.496	0.013	NA	VSMC	Gm13861
Map1b	0.743	1.20688	0.486	1.20688	0.528	0.066	NA	VSMC	Map1b
mt-Nd2	0.741	0.531923	0.482	0.531923	0.977	0.955	NA	VSMC	mt-Nd2
Cox4i1	0.741	0.510685	0.482	0.510685	0.979	0.956	NA	VSMC	Cox4i1
Csrp21	0.738	1.09609	0.476	1.09609	0.789	0.506	NA	VSMC	Csrp2
Atp5b	0.737	0.611818	0.474	0.611818	0.938	0.872	NA	VSMC	Atp5b
Btg2	0.736	0.865386	0.472	0.865386	0.895	0.709	NA	VSMC	Btg2
Serpine21	0.734	1.00425	0.468	1.00425	0.624	0.212	NA	VSMC	Serpine2
Mgst3	0.733	1.01336	0.466	1.01336	0.597	0.21	NA	VSMC	Mgst3
Uqcrh	0.733	0.639098	0.466	0.639098	0.913	0.836	NA	VSMC	Uqcrh
Cd200	0.732	1.18227	0.464	1.18227	0.533	0.104	NA	VSMC	Cd200
Aspn2	0.732	0.637364	0.464	0.637364	0.679	0.216	NA	VSMC	Aspn
Gucy1a32	0.731	0.636201	0.462	0.636201	0.908	0.619	NA	VSMC	Gucy1a3
Rap1a	0.73	0.769848	0.46	0.769848	0.83	0.643	NA	VSMC	Rap1a
Cav1	0.729	1.05351	0.458	1.05351	0.534	0.106	NA	VSMC	Cav1
Olfr558	0.728	1.32907	0.456	1.32907	0.458	0.003	NA	VSMC	Olfr558
Atp1b2	0.728	1.11119	0.456	1.11119	0.484	0.042	NA	VSMC	Atp1b2
Ybx11	0.728	0.517584	0.456	0.517584	0.965	0.938	NA	VSMC	Ybx1
Cd92	0.727	0.79173	0.454	0.79173	0.757	0.388	NA	VSMC	Cd9
Rasl11a	0.725	1.28512	0.45	1.28512	0.681	0.355	NA	VSMC	Rasl11a
Mir143hg	0.724	0.908351	0.448	0.908351	0.67	0.334	NA	VSMC	Mir143hg
Ndufb9	0.724	0.663502	0.448	0.663502	0.851	0.718	NA	VSMC	Ndufb9
Uba2	0.722	0.926992	0.444	0.926992	0.653	0.335	NA	VSMC	Uba2
Gadd45g1	0.72	1.02967	0.44	1.02967	0.705	0.362	NA	VSMC	Gadd45g
Pbxip1	0.719	0.811732	0.438	0.811732	0.698	0.408	NA	VSMC	Pbxip1
Map3k7cl	0.718	1.24668	0.436	1.24668	0.439	0.005	NA	VSMC	Map3k7cl
Gpx1	0.717	0.695531	0.434	0.695531	0.875	0.755	NA	VSMC	Gpx1
Ppp1r12b	0.714	0.881858	0.428	0.881858	0.573	0.217	NA	VSMC	Ppp1r12b
Btg1	0.714	0.845753	0.428	0.845753	0.753	0.493	NA	VSMC	Btg1
Uqcr11	0.713	0.564401	0.426	0.564401	0.906	0.843	NA	VSMC	Uqcr11
Msrb1	0.712	0.935319	0.424	0.935319	0.628	0.315	NA	VSMC	Msrb1
Thra	0.712	0.73526	0.424	0.73526	0.764	0.547	NA	VSMC	Thra
Ptma	0.711	0.35306	0.422	0.35306	0.997	0.995	NA	VSMC	Ptma
Sh3bgrl	0.708	0.618196	0.416	0.618196	0.835	0.699	NA	VSMC	Sh3bgrl
Fbxl22	0.707	1.08631	0.414	1.08631	0.458	0.062	NA	VSMC	Fbxl22
Cox7c	0.707	0.514521	0.414	0.514521	0.941	0.902	NA	VSMC	Cox7c
Notch3	0.705	1.02695	0.41	1.02695	0.443	0.042	NA	VSMC	Notch3
Tnnt2	0.702	1.76158	0.404	1.76158	0.43	0.038	NA	VSMC	Tnnt2
Cystm1	0.702	0.915702	0.404	0.915702	0.47	0.095	NA	VSMC	Cystm1
Mast41	0.701	0.812112	0.402	0.812112	0.59	0.261	NA	VSMC	Mast4

## Sheet: markers_uninjured_ss2
	myAUC	avg_diff	power	avg_logFC	pct.1	pct.2	p_val_adj	cluster	gene
Fbln1	0.988	5.39417	0.976	5.39417	0.988	0.292	NA	FB	Fbln1
Cd34	0.979	6.18042	0.958	6.18042	0.968	0.15	NA	FB	Cd34
Col1a1	0.978	3.90548	0.956	3.90548	0.992	0.683	NA	FB	Col1a1
Gas6	0.976	4.75695	0.952	4.75695	0.992	0.442	NA	FB	Gas6
Gpx3	0.969	5.54434	0.938	5.54434	0.968	0.387	NA	FB	Gpx3
Serpinf1	0.967	5.75847	0.934	5.75847	0.96	0.234	NA	FB	Serpinf1
Rnase4	0.964	3.57185	0.928	3.57185	0.988	0.534	NA	FB	Rnase4
Col1a2	0.961	3.00414	0.922	3.00414	1	0.959	NA	FB	Col1a2
Col6a2	0.96	2.86732	0.92	2.86732	0.992	0.68	NA	FB	Col6a2
Fmo2	0.955	4.99506	0.91	4.99506	0.936	0.171	NA	FB	Fmo2
Dpt	0.954	5.30816	0.908	5.30816	0.936	0.197	NA	FB	Dpt
Gsn	0.951	4.07573	0.902	4.07573	1	0.922	NA	FB	Gsn
Col3a1	0.95	2.7422	0.9	2.7422	1	0.974	NA	FB	Col3a1
Aebp1	0.942	3.35971	0.884	3.35971	0.956	0.321	NA	FB	Aebp1
Loxl1	0.942	2.83314	0.884	2.83314	0.984	0.505	NA	FB	Loxl1
Pid1	0.938	4.28978	0.876	4.28978	0.908	0.116	NA	FB	Pid1
Mfap4	0.937	3.66231	0.874	3.66231	0.936	0.251	NA	FB	Mfap4
Mmp2	0.933	2.80468	0.866	2.80468	0.984	0.624	NA	FB	Mmp2
Abca8a	0.932	4.53299	0.864	4.53299	0.912	0.177	NA	FB	Abca8a
Emp1	0.932	4.51552	0.864	4.51552	0.892	0.086	NA	FB	Emp1
Timp2	0.931	2.32784	0.862	2.32784	0.992	0.775	NA	FB	Timp2
Dpep1	0.924	7.97733	0.848	7.97733	0.873	0.131	NA	FB	Dpep1
C3	0.921	7.95902	0.842	7.95902	0.948	0.445	NA	FB	C3
Igf1	0.921	5.30103	0.842	5.30103	0.869	0.106	NA	FB	Igf1
Clec3b	0.92	7.32674	0.84	7.32674	0.849	0.04	NA	FB	Clec3b
Lama2	0.918	2.60588	0.836	2.60588	0.968	0.318	NA	FB	Lama2
Colec12	0.915	2.95176	0.83	2.95176	0.912	0.188	NA	FB	Colec12
Col15a1	0.913	5.69776	0.826	5.69776	0.841	0.047	NA	FB	Col15a1
Sfrp1	0.912	6.78819	0.824	6.78819	0.861	0.193	NA	FB	Sfrp1
Inmt	0.912	4.31796	0.824	4.31796	0.9	0.294	NA	FB	Inmt
Mmp23	0.911	2.82172	0.822	2.82172	0.932	0.248	NA	FB	Mmp23
Htra1	0.906	2.1542	0.812	2.1542	0.972	0.41	NA	FB	Htra1
Fxyd6	0.904	7.63734	0.808	7.63734	0.825	0.076	NA	FB	Fxyd6
Col6a1	0.904	1.90624	0.808	1.90624	0.996	0.809	NA	FB	Col6a1
Mgst1	0.902	5.07544	0.804	5.07544	0.833	0.098	NA	FB	Mgst1
Plxdc2	0.895	2.83994	0.79	2.83994	0.88	0.199	NA	FB	Plxdc2
Bicc1	0.895	2.73253	0.79	2.73253	0.904	0.222	NA	FB	Bicc1
S100a6	0.893	1.87974	0.786	1.87974	0.996	0.479	NA	FB	S100a6
C7	0.891	6.71589	0.782	6.71589	0.821	0.153	NA	FB	C7
Cpxm1	0.888	2.72072	0.776	2.72072	0.912	0.318	NA	FB	Cpxm1
Htra3	0.885	4.18899	0.77	4.18899	0.884	0.407	NA	FB	Htra3
Pcolce	0.884	1.88249	0.768	1.88249	0.98	0.777	NA	FB	Pcolce
Fth1	0.881	1.07725	0.762	1.07725	1	1	NA	FB	Fth1
Ftl1	0.879	1.22929	0.758	1.22929	1	0.991	NA	FB	Ftl1
Serping1	0.878	1.33615	0.756	1.33615	1	0.986	NA	FB	Serping1
Svep1	0.877	6.47224	0.754	6.47224	0.773	0.057	NA	FB	Svep1
Col5a2	0.876	2.32089	0.752	2.32089	0.952	0.538	NA	FB	Col5a2
Nupr1	0.875	2.70376	0.75	2.70376	0.896	0.317	NA	FB	Nupr1
Rplp1	0.875	1.3222	0.75	1.3222	0.996	0.992	NA	FB	Rplp1
Vim	0.871	1.34126	0.742	1.34126	0.996	0.925	NA	FB	Vim
Ptgis	0.869	1.60206	0.738	1.60206	0.96	0.376	NA	FB	Ptgis
Pmp22	0.868	1.83643	0.736	1.83643	0.976	0.682	NA	FB	Pmp22
Cd63	0.868	1.18979	0.736	1.18979	0.996	0.917	NA	FB	Cd63
Lbp	0.865	6.92227	0.73	6.92227	0.745	0.047	NA	FB	Lbp
Igfbp4	0.865	1.6423	0.73	1.6423	1	0.914	NA	FB	Igfbp4
Itgbl1	0.86	5.2357	0.72	5.2357	0.749	0.09	NA	FB	Itgbl1
Eln	0.858	2.46679	0.716	2.46679	0.956	0.482	NA	FB	Eln
Adamts2	0.857	2.03213	0.714	2.03213	0.988	0.665	NA	FB	Adamts2
Ltbp4	0.857	1.31983	0.714	1.31983	1	0.911	NA	FB	Ltbp4
Plat	0.853	3.68548	0.706	3.68548	0.781	0.164	NA	FB	Plat
Lum	0.848	1.38369	0.696	1.38369	0.992	0.795	NA	FB	Lum
Pdgfrl	0.846	2.83	0.692	2.83	0.797	0.187	NA	FB	Pdgfrl
Celf2	0.845	2.25167	0.69	2.25167	0.841	0.231	NA	FB	Celf2
Mgp	0.842	3.04302	0.684	3.04302	0.968	0.517	NA	FB	Mgp
Gas1	0.842	2.94817	0.684	2.94817	0.924	0.541	NA	FB	Gas1
Igfbp6	0.841	8.39487	0.682	8.39487	0.729	0.131	NA	FB	Igfbp6
Lsp1	0.841	3.4693	0.682	3.4693	0.729	0.069	NA	FB	Lsp1
Spon1	0.837	2.52481	0.674	2.52481	0.845	0.324	NA	FB	Spon1
Matn2	0.837	2.42657	0.674	2.42657	0.837	0.287	NA	FB	Matn2
Sepp1	0.835	1.54074	0.67	1.54074	0.996	0.827	NA	FB	Sepp1
Igsf3	0.834	2.51322	0.668	2.51322	0.741	0.099	NA	FB	Igsf3
S100a10	0.834	2.1718	0.668	2.1718	0.944	0.638	NA	FB	S100a10
Cgnl1	0.832	2.51176	0.664	2.51176	0.805	0.208	NA	FB	Cgnl1
Scpep1	0.832	1.4897	0.664	1.4897	0.92	0.46	NA	FB	Scpep1
Lpl	0.829	2.18764	0.658	2.18764	0.964	0.728	NA	FB	Lpl
Penk	0.826	8.51559	0.652	8.51559	0.681	0.08	NA	FB	Penk
Rps26	0.823	1.27046	0.646	1.27046	0.992	0.956	NA	FB	Rps26
Tnfaip6	0.82	3.33827	0.64	3.33827	0.701	0.083	NA	FB	Tnfaip6
Rps5	0.82	1.14475	0.64	1.14475	0.992	0.943	NA	FB	Rps5
Rps20	0.82	1.08714	0.64	1.08714	1	0.945	NA	FB	Rps20
Adcy7	0.819	4.87553	0.638	4.87553	0.681	0.095	NA	FB	Adcy7
Rps4x	0.819	1.08467	0.638	1.08467	0.992	0.946	NA	FB	Rps4x
Anpep	0.817	3.08389	0.634	3.08389	0.677	0.06	NA	FB	Anpep
Tmem119	0.817	2.63741	0.634	2.63741	0.717	0.138	NA	FB	Tmem119
Scn7a	0.815	2.42594	0.63	2.42594	0.713	0.11	NA	FB	Scn7a
Mfap2	0.814	2.62198	0.628	2.62198	0.737	0.179	NA	FB	Mfap2
Ctsl	0.814	1.10494	0.628	1.10494	0.992	0.853	NA	FB	Ctsl
S100a16	0.813	1.69238	0.626	1.69238	0.765	0.17	NA	FB	S100a16
Ctsh	0.812	5.6922	0.624	5.6922	0.649	0.058	NA	FB	Ctsh
Col6a6	0.812	4.9494	0.624	4.9494	0.661	0.07	NA	FB	Col6a6
Akap12	0.812	1.64181	0.624	1.64181	0.817	0.257	NA	FB	Akap12
Meg3	0.811	2.09554	0.622	2.09554	0.741	0.19	NA	FB	Meg3
Podn	0.81	2.24435	0.62	2.24435	0.797	0.284	NA	FB	Podn
Sh3d19	0.809	1.70588	0.618	1.70588	0.825	0.248	NA	FB	Sh3d19
Vwa1	0.805	3.18668	0.61	3.18668	0.661	0.076	NA	FB	Vwa1
Col6a3	0.805	1.61614	0.61	1.61614	0.948	0.755	NA	FB	Col6a3
Nrp1	0.804	1.69896	0.608	1.69896	0.88	0.488	NA	FB	Nrp1
Vkorc1	0.803	1.60169	0.606	1.60169	0.908	0.612	NA	FB	Vkorc1
Cebpd	0.803	1.43427	0.606	1.43427	0.96	0.772	NA	FB	Cebpd
Rplp0	0.803	0.919815	0.606	0.919815	1	0.982	NA	FB	Rplp0
Nbl1	0.802	2.86424	0.604	2.86424	0.785	0.291	NA	FB	Nbl1
Cfh	0.802	1.40932	0.604	1.40932	0.98	0.713	NA	FB	Cfh
Plxna4	0.8	3.26116	0.6	3.26116	0.693	0.164	NA	FB	Plxna4
Pdgfra	0.8	1.31329	0.6	1.31329	0.94	0.512	NA	FB	Pdgfra
Sparc	0.8	1.23713	0.6	1.23713	1	0.998	NA	FB	Sparc
Serpinh1	0.8	1.02758	0.6	1.02758	1	0.994	NA	FB	Serpinh1
Rpl23	0.799	0.916607	0.598	0.916607	0.992	0.885	NA	FB	Rpl23
Ackr3	0.798	2.75445	0.596	2.75445	0.733	0.226	NA	FB	Ackr3
Rps24	0.797	1.04168	0.594	1.04168	1	0.971	NA	FB	Rps24
Ppap2b	0.794	2.05784	0.588	2.05784	0.88	0.5	NA	FB	Ppap2b
Medag	0.793	3.57187	0.586	3.57187	0.618	0.055	NA	FB	Medag
Il11ra1	0.793	1.31385	0.586	1.31385	0.968	0.699	NA	FB	Il11ra1
Tmed3	0.792	1.60534	0.584	1.60534	0.873	0.476	NA	FB	Tmed3
Flt3l	0.791	2.01613	0.582	2.01613	0.685	0.125	NA	FB	Flt3l
Tuba1a	0.791	1.19993	0.582	1.19993	0.984	0.89	NA	FB	Tuba1a
Cyb5a	0.789	1.27855	0.578	1.27855	0.948	0.722	NA	FB	Cyb5a
Rpl18a	0.789	0.832419	0.578	0.832419	0.992	0.992	NA	FB	Rpl18a
Pdpn	0.788	6.08998	0.576	6.08998	0.594	0.037	NA	FB	Pdpn
Slc1a5	0.788	1.59339	0.576	1.59339	0.837	0.369	NA	FB	Slc1a5
Fgl2	0.788	1.43087	0.576	1.43087	0.817	0.343	NA	FB	Fgl2
Rps19	0.788	0.937726	0.576	0.937726	0.992	0.986	NA	FB	Rps19
X3632451O06Rik	0.787	5.3861	0.574	5.3861	0.59	0.032	NA	FB	X3632451O06Rik
Itm2a	0.787	2.50953	0.574	2.50953	0.729	0.234	NA	FB	Itm2a
Fmo1	0.785	5.97365	0.57	5.97365	0.59	0.04	NA	FB	Fmo1
Gas7	0.785	3.72748	0.57	3.72748	0.61	0.064	NA	FB	Gas7
Rcn3	0.785	1.08747	0.57	1.08747	0.988	0.884	NA	FB	Rcn3
Fbn1	0.783	1.65311	0.566	1.65311	0.892	0.544	NA	FB	Fbn1
Cd302	0.781	1.18501	0.562	1.18501	0.964	0.615	NA	FB	Cd302
Rps9	0.781	0.953047	0.562	0.953047	0.996	0.974	NA	FB	Rps9
Dap	0.78	1.4705	0.56	1.4705	0.908	0.514	NA	FB	Dap
Ace	0.779	5.72972	0.558	5.72972	0.566	0.018	NA	FB	Ace
Ablim1	0.779	2.2077	0.558	2.2077	0.645	0.118	NA	FB	Ablim1
Fstl1	0.779	1.06867	0.558	1.06867	0.988	0.896	NA	FB	Fstl1
Ppib	0.779	0.892604	0.558	0.892604	0.972	0.836	NA	FB	Ppib
Ildr2	0.775	3.77332	0.55	3.77332	0.582	0.046	NA	FB	Ildr2
Cpz	0.775	3.06271	0.55	3.06271	0.633	0.122	NA	FB	Cpz
Srpx	0.775	2.74787	0.55	2.74787	0.625	0.107	NA	FB	Srpx
Steap3	0.773	4.27823	0.546	4.27823	0.566	0.032	NA	FB	Steap3
Crispld2	0.773	1.165	0.546	1.165	0.94	0.541	NA	FB	Crispld2
Acvrl1	0.771	2.32264	0.542	2.32264	0.625	0.102	NA	FB	Acvrl1
Creb3l1	0.771	1.84258	0.542	1.84258	0.685	0.162	NA	FB	Creb3l1
Ptgfrn	0.77	2.36121	0.54	2.36121	0.629	0.112	NA	FB	Ptgfrn
Rps18	0.77	0.891684	0.54	0.891684	0.992	0.936	NA	FB	Rps18
Mrc2	0.769	1.78984	0.538	1.78984	0.697	0.19	NA	FB	Mrc2
Mn1	0.769	1.67933	0.538	1.67933	0.757	0.28	NA	FB	Mn1
C4b	0.767	2.82414	0.534	2.82414	0.777	0.419	NA	FB	C4b
Cygb	0.767	1.21654	0.534	1.21654	0.956	0.768	NA	FB	Cygb
Txndc5	0.767	1.15046	0.534	1.15046	0.956	0.664	NA	FB	Txndc5
Figf	0.766	2.67097	0.532	2.67097	0.618	0.115	NA	FB	Figf
Gnb2l1	0.766	0.937835	0.532	0.937835	0.968	0.85	NA	FB	Gnb2l1
Dnm1	0.765	4.45114	0.53	4.45114	0.546	0.026	NA	FB	Dnm1
Kdelr3	0.765	2.05202	0.53	2.05202	0.693	0.239	NA	FB	Kdelr3
Rpl32	0.765	0.81996	0.53	0.81996	0.992	0.977	NA	FB	Rpl32
Rplp2	0.764	0.857134	0.528	0.857134	0.992	0.946	NA	FB	Rplp2
Gpc3	0.761	2.00551	0.522	2.00551	0.673	0.202	NA	FB	Gpc3
Rpsa	0.76	1.00518	0.52	1.00518	0.94	0.74	NA	FB	Rpsa
Krtcap2	0.758	1.02156	0.516	1.02156	0.88	0.615	NA	FB	Krtcap2
Fmod	0.757	6.21522	0.514	6.21522	0.582	0.115	NA	FB	Fmod
D630003M21Rik	0.757	3.88654	0.514	3.88654	0.542	0.043	NA	FB	D630003M21Rik
Ctsk	0.757	2.59382	0.514	2.59382	0.645	0.182	NA	FB	Ctsk
Rps10	0.757	0.964485	0.514	0.964485	0.972	0.862	NA	FB	Rps10
Rpl39	0.756	0.957282	0.512	0.957282	0.984	0.891	NA	FB	Rpl39
Rpl13	0.756	0.795808	0.512	0.795808	0.996	0.979	NA	FB	Rpl13
S100a11	0.755	0.847503	0.51	0.847503	0.996	0.954	NA	FB	S100a11
Rpl13a	0.755	0.718211	0.51	0.718211	0.992	0.989	NA	FB	Rpl13a
Entpd2	0.754	3.07051	0.508	3.07051	0.594	0.122	NA	FB	Entpd2
Clec11a	0.754	1.77367	0.508	1.77367	0.677	0.209	NA	FB	Clec11a
Fam102b	0.753	2.43044	0.506	2.43044	0.578	0.092	NA	FB	Fam102b
Sulf2	0.752	3.90032	0.504	3.90032	0.554	0.075	NA	FB	Sulf2
Nfix	0.752	0.965778	0.504	0.965778	0.94	0.696	NA	FB	Nfix
Col4a4	0.751	3.69548	0.502	3.69548	0.522	0.026	NA	FB	Col4a4
Pcolce2	0.751	3.07784	0.502	3.07784	0.542	0.057	NA	FB	Pcolce2
Lox	0.751	2.58258	0.502	2.58258	0.633	0.174	NA	FB	Lox
Smoc2	0.751	2.45777	0.502	2.45777	0.741	0.375	NA	FB	Smoc2
Cp	0.751	0.628053	0.502	0.628053	0.968	0.625	NA	FB	Cp
Ly6a	0.75	2.77116	0.5	2.77116	0.709	0.349	NA	FB	Ly6a
Ntrk2	0.75	2.56537	0.5	2.56537	0.625	0.187	NA	FB	Ntrk2
Ccdc80	0.75	2.05685	0.5	2.05685	0.952	0.896	NA	FB	Ccdc80
Fkbp7	0.75	1.12228	0.5	1.12228	0.884	0.557	NA	FB	Fkbp7
Col6a5	0.749	5.33998	0.498	5.33998	0.55	0.09	NA	FB	Col6a5
Bmp4	0.749	1.72708	0.498	1.72708	0.701	0.255	NA	FB	Bmp4
Ogn	0.749	1.44419	0.498	1.44419	0.813	0.439	NA	FB	Ogn
Rps28	0.749	1.22651	0.498	1.22651	0.789	0.431	NA	FB	Rps28
Gpm6b	0.748	2.32694	0.496	2.32694	0.594	0.121	NA	FB	Gpm6b
Timp1	0.747	3.36155	0.494	3.36155	0.625	0.228	NA	FB	Timp1
Dapk1	0.746	1.7076	0.492	1.7076	0.681	0.245	NA	FB	Dapk1
Olfml2b	0.746	1.68068	0.492	1.68068	0.701	0.274	NA	FB	Olfml2b
Olfml3	0.746	1.44112	0.492	1.44112	0.896	0.633	NA	FB	Olfml3
Rps3	0.746	0.704448	0.492	0.704448	1	0.992	NA	FB	Rps3
Gfpt2	0.745	2.74105	0.49	2.74105	0.566	0.096	NA	FB	Gfpt2
Ppic	0.745	1.45973	0.49	1.45973	0.845	0.529	NA	FB	Ppic
Atf5	0.745	1.41029	0.49	1.41029	0.709	0.258	NA	FB	Atf5
Ifngr1	0.745	1.18967	0.49	1.18967	0.88	0.543	NA	FB	Ifngr1
Lgals1	0.745	0.857091	0.49	0.857091	0.996	0.931	NA	FB	Lgals1
Slc10a6	0.744	4.42565	0.488	4.42565	0.518	0.044	NA	FB	Slc10a6
Clmp	0.744	3.22304	0.488	3.22304	0.542	0.078	NA	FB	Clmp
Tsc22d3	0.744	1.43189	0.488	1.43189	0.821	0.424	NA	FB	Tsc22d3
Cilp	0.743	6.23193	0.486	6.23193	0.55	0.116	NA	FB	Cilp
Pnp	0.743	1.76743	0.486	1.76743	0.813	0.468	NA	FB	Pnp
Icosl	0.742	3.38829	0.484	3.38829	0.514	0.038	NA	FB	Icosl
Cdon	0.742	2.76429	0.484	2.76429	0.55	0.078	NA	FB	Cdon
Nucb2	0.742	1.92296	0.484	1.92296	0.633	0.176	NA	FB	Nucb2
Nav1	0.742	1.84103	0.484	1.84103	0.693	0.281	NA	FB	Nav1
Tnxb	0.742	1.82	0.484	1.82	0.845	0.612	NA	FB	Tnxb
Col5a1	0.742	0.706896	0.484	0.706896	1	0.754	NA	FB	Col5a1
Kazald1	0.741	2.05026	0.482	2.05026	0.641	0.199	NA	FB	Kazald1
Gas5	0.74	1.03489	0.48	1.03489	0.956	0.783	NA	FB	Gas5
Tgfb3	0.74	0.859752	0.48	0.859752	0.765	0.326	NA	FB	Tgfb3
Rps15	0.74	0.740684	0.48	0.740684	0.988	0.96	NA	FB	Rps15
Dkk3	0.739	1.24589	0.478	1.24589	0.717	0.278	NA	FB	Dkk3
Gstm1	0.739	0.889883	0.478	0.889883	1	0.974	NA	FB	Gstm1
Rps15a	0.739	0.848728	0.478	0.848728	0.98	0.93	NA	FB	Rps15a
Eef1b2	0.739	0.784921	0.478	0.784921	0.968	0.768	NA	FB	Eef1b2
Boc	0.738	2.0527	0.476	2.0527	0.566	0.104	NA	FB	Boc
Cnpy2	0.738	0.93872	0.476	0.93872	0.908	0.625	NA	FB	Cnpy2
Gpnmb	0.737	5.7999	0.474	5.7999	0.498	0.038	NA	FB	Gpnmb
Nid2	0.737	1.4046	0.474	1.4046	0.733	0.301	NA	FB	Nid2
Mtch1	0.737	1.237	0.474	1.237	0.789	0.42	NA	FB	Mtch1
Ctsz	0.737	0.943034	0.474	0.943034	0.956	0.714	NA	FB	Ctsz
Clu	0.263	0.53501	0.474	0.53501	0.546	0.827	NA	FB	Clu
Rn45s	0.737	0.446632	0.474	0.446632	1	1	NA	FB	Rn45s
Pcsk6	0.736	2.89351	0.472	2.89351	0.514	0.054	NA	FB	Pcsk6
Tubb2a	0.736	2.01711	0.472	2.01711	0.697	0.315	NA	FB	Tubb2a
Ntrk1	0.735	5.22057	0.47	5.22057	0.486	0.026	NA	FB	Ntrk1
Rpl22l1	0.735	0.886404	0.47	0.886404	0.94	0.778	NA	FB	Rpl22l1
Rpl35a	0.735	0.724263	0.47	0.724263	0.976	0.907	NA	FB	Rpl35a
Mxra7	0.734	1.11996	0.468	1.11996	0.892	0.554	NA	FB	Mxra7
Itih5	0.733	4.03043	0.466	4.03043	0.494	0.043	NA	FB	Itih5
Dpysl3	0.733	0.883804	0.466	0.883804	0.749	0.313	NA	FB	Dpysl3
Tpt1	0.733	0.719688	0.466	0.719688	0.984	0.876	NA	FB	Tpt1
Npc2	0.732	1.17325	0.464	1.17325	0.88	0.624	NA	FB	Npc2
Rps16	0.732	0.658486	0.464	0.658486	0.964	0.777	NA	FB	Rps16
Ang	0.731	2.88582	0.462	2.88582	0.514	0.066	NA	FB	Ang
Tmem45a	0.731	1.89834	0.462	1.89834	0.574	0.139	NA	FB	Tmem45a
Hmgcs2	0.731	1.64708	0.462	1.64708	0.665	0.249	NA	FB	Hmgcs2
Fam180a	0.73	3.05301	0.46	3.05301	0.522	0.087	NA	FB	Fam180a
Gnai1	0.729	2.10991	0.458	2.10991	0.637	0.242	NA	FB	Gnai1
Ssr4	0.729	1.02862	0.458	1.02862	0.849	0.572	NA	FB	Ssr4
Kdelr2	0.729	0.890242	0.458	0.890242	0.984	0.85	NA	FB	Kdelr2
Laptm4a	0.729	0.70662	0.458	0.70662	0.992	0.968	NA	FB	Laptm4a
Rpl8	0.729	0.634579	0.458	0.634579	0.996	0.969	NA	FB	Rpl8
Tmsb10	0.729	0.627588	0.458	0.627588	0.996	0.789	NA	FB	Tmsb10
Lpar1	0.728	1.30472	0.456	1.30472	0.661	0.242	NA	FB	Lpar1
Rps2	0.728	0.55482	0.456	0.55482	0.988	0.994	NA	FB	Rps2
Rftn1	0.727	2.88022	0.454	2.88022	0.502	0.058	NA	FB	Rftn1
Rap2b	0.727	1.37274	0.454	1.37274	0.649	0.216	NA	FB	Rap2b
Anxa5	0.727	0.884245	0.454	0.884245	1	0.922	NA	FB	Anxa5
Tagln2	0.727	0.846947	0.454	0.846947	0.984	0.862	NA	FB	Tagln2
Gm2a	0.727	0.794499	0.454	0.794499	0.876	0.534	NA	FB	Gm2a
Ahnak	0.727	0.764321	0.454	0.764321	0.988	0.927	NA	FB	Ahnak
F3	0.726	4.40909	0.452	4.40909	0.49	0.058	NA	FB	F3
Rps21	0.726	0.700854	0.452	0.700854	0.976	0.846	NA	FB	Rps21
Rpl7	0.726	0.569622	0.452	0.569622	0.992	0.972	NA	FB	Rpl7
Vgll3	0.725	2.3247	0.45	2.3247	0.534	0.092	NA	FB	Vgll3
Arrdc3	0.725	1.50087	0.45	1.50087	0.629	0.213	NA	FB	Arrdc3
Palm	0.725	0.91753	0.45	0.91753	0.697	0.263	NA	FB	Palm
Tmsb4x	0.724	0.63014	0.448	0.63014	0.992	0.986	NA	FB	Tmsb4x
Serpina3n	0.723	5.02402	0.446	5.02402	0.494	0.083	NA	FB	Serpina3n
Slit3	0.723	1.81332	0.446	1.81332	0.685	0.31	NA	FB	Slit3
Cntfr	0.722	2.64351	0.444	2.64351	0.49	0.055	NA	FB	Cntfr
Glul	0.722	1.64982	0.444	1.64982	0.857	0.599	NA	FB	Glul
Angptl4	0.721	1.5245	0.442	1.5245	0.637	0.223	NA	FB	Angptl4
Rpl37a	0.721	0.76827	0.442	0.76827	0.956	0.844	NA	FB	Rpl37a
Rps3a1	0.721	0.707767	0.442	0.707767	0.98	0.968	NA	FB	Rps3a1
Rpl14	0.721	0.602009	0.442	0.602009	0.984	0.928	NA	FB	Rpl14
Phlda1	0.721	0.392172	0.442	0.392172	0.964	0.631	NA	FB	Phlda1
Mt2	0.72	2.8431	0.44	2.8431	0.697	0.39	NA	FB	Mt2
Col5a3	0.72	2.56948	0.44	2.56948	0.51	0.087	NA	FB	Col5a3
Capg	0.72	1.56025	0.44	1.56025	0.653	0.278	NA	FB	Capg
Adk	0.719	1.62415	0.438	1.62415	0.673	0.312	NA	FB	Adk
Hexb	0.718	1.41765	0.436	1.41765	0.693	0.343	NA	FB	Hexb
Atxn10	0.717	0.869231	0.434	0.869231	0.793	0.422	NA	FB	Atxn10
Aff3	0.716	3.04367	0.432	3.04367	0.47	0.044	NA	FB	Aff3
C1qtnf7	0.716	1.10265	0.432	1.10265	0.757	0.393	NA	FB	C1qtnf7
Fcgrt	0.716	0.941586	0.432	0.941586	0.948	0.763	NA	FB	Fcgrt
Gm16897	0.714	1.8362	0.428	1.8362	0.454	0.029	NA	FB	Gm16897
Ppap2a	0.714	1.14288	0.428	1.14288	0.837	0.592	NA	FB	Ppap2a
Col4a3	0.713	3.62245	0.426	3.62245	0.454	0.04	NA	FB	Col4a3
Myh10	0.713	1.37237	0.426	1.37237	0.685	0.294	NA	FB	Myh10
Mmp14	0.712	1.07073	0.424	1.07073	0.912	0.677	NA	FB	Mmp14
Tnfaip3	0.711	2.47427	0.422	2.47427	0.502	0.095	NA	FB	Tnfaip3
Sdpr	0.711	1.60009	0.422	1.60009	0.526	0.11	NA	FB	Sdpr
Epdr1	0.711	1.50025	0.422	1.50025	0.546	0.13	NA	FB	Epdr1
B3gnt9	0.711	1.4465	0.422	1.4465	0.59	0.185	NA	FB	B3gnt9
Islr	0.711	0.912274	0.422	0.912274	0.964	0.758	NA	FB	Islr
Cyp2e1	0.71	4.0107	0.42	4.0107	0.494	0.119	NA	FB	Cyp2e1
Mt1	0.709	1.78206	0.418	1.78206	0.968	0.904	NA	FB	Mt1
Hsd11b1	0.709	1.11682	0.418	1.11682	0.781	0.512	NA	FB	Hsd11b1
S100a13	0.708	1.03764	0.416	1.03764	0.709	0.343	NA	FB	S100a13
Rpl22	0.708	0.66746	0.416	0.66746	0.94	0.844	NA	FB	Rpl22
Icam1	0.708	0.660934	0.416	0.660934	0.721	0.355	NA	FB	Icam1
Rps25	0.708	0.610199	0.416	0.610199	0.976	0.833	NA	FB	Rps25
Gm13826	0.708	0.57996	0.416	0.57996	0.988	0.965	NA	FB	Gm13826
Slc43a3	0.708	0.497733	0.416	0.497733	0.976	0.734	NA	FB	Slc43a3
Fndc1	0.707	4.06059	0.414	4.06059	0.486	0.104	NA	FB	Fndc1
Ndn	0.707	1.01765	0.414	1.01765	0.769	0.399	NA	FB	Ndn
Xdh	0.706	0.534525	0.412	0.534525	0.845	0.456	NA	FB	Xdh
Lama4	0.705	2.0507	0.41	2.0507	0.486	0.086	NA	FB	Lama4
Tm7sf3	0.705	1.08353	0.41	1.08353	0.649	0.255	NA	FB	Tm7sf3
Gpx8	0.705	1.06521	0.41	1.06521	0.769	0.439	NA	FB	Gpx8
Lysmd2	0.704	2.14356	0.408	2.14356	0.47	0.067	NA	FB	Lysmd2
Fbln5	0.704	1.96721	0.408	1.96721	0.769	0.515	NA	FB	Fbln5
Tgfbr2	0.704	0.983526	0.408	0.983526	0.825	0.511	NA	FB	Tgfbr2
Lrrc17	0.703	1.76185	0.406	1.76185	0.514	0.121	NA	FB	Lrrc17
Gpr153	0.703	1.55821	0.406	1.55821	0.554	0.174	NA	FB	Gpr153
Gabarap	0.703	0.601359	0.406	0.601359	0.988	0.907	NA	FB	Gabarap
Ces2g	0.702	3.37549	0.404	3.37549	0.434	0.034	NA	FB	Ces2g
Ddost	0.702	0.750218	0.404	0.750218	0.936	0.76	NA	FB	Ddost
Ifi27l2a	0.701	1.21104	0.402	1.21104	0.841	0.544	NA	FB	Ifi27l2a
Klf10	0.701	1.17427	0.402	1.17427	0.586	0.209	NA	FB	Klf10
Ostc	0.701	1.06479	0.402	1.06479	0.797	0.498	NA	FB	Ostc
Arf4	0.701	0.650989	0.402	0.650989	0.972	0.901	NA	FB	Arf4
Tmem561	1	8.7119	1	8.7119	1	0.042	NA	HSC	Tmem56
Reln1	1	8.35947	1	8.35947	1	0.079	NA	HSC	Reln
Fcna1	1	8.11797	1	8.11797	1	0.05	NA	HSC	Fcna
Plvap1	1	7.84154	1	7.84154	1	0.187	NA	HSC	Plvap
Lrat1	1	7.8162	1	7.8162	1	0.054	NA	HSC	Lrat
Colec101	1	7.74756	1	7.74756	1	0.062	NA	HSC	Colec10
Angptl61	1	7.47388	1	7.47388	1	0.069	NA	HSC	Angptl6
Gdf21	1	6.56377	1	6.56377	1	0.054	NA	HSC	Gdf2
Vipr11	1	6.37134	1	6.37134	1	0.119	NA	HSC	Vipr1
Ecm1	1	5.13581	1	5.13581	1	0.945	NA	HSC	Ecm1
Hs3st3b1	0.999	6.29721	0.998	6.29721	1	0.104	NA	HSC	Hs3st3b1
H2.D1	0.999	3.20481	0.998	3.20481	1	0.811	NA	HSC	H2.D1
H2.K1	0.999	3.12748	0.998	3.12748	1	0.843	NA	HSC	H2.K1
Masp1	0.998	5.52564	0.996	5.52564	0.997	0.14	NA	HSC	Masp1
Colec11	0.998	4.54565	0.996	4.54565	1	0.283	NA	HSC	Colec11
Hgf	0.997	4.77225	0.994	4.77225	1	0.288	NA	HSC	Hgf
Agtr1a	0.995	4.51104	0.99	4.51104	1	0.199	NA	HSC	Agtr1a
Bmp51	0.994	4.56432	0.988	4.56432	0.997	0.139	NA	HSC	Bmp5
Calcrl1	0.992	4.90496	0.984	4.90496	0.997	0.137	NA	HSC	Calcrl
B2m	0.992	2.23748	0.984	2.23748	1	1	NA	HSC	B2m
Steap4	0.988	3.71474	0.976	3.71474	1	0.453	NA	HSC	Steap4
Fgfr2	0.987	4.20926	0.974	4.20926	0.993	0.256	NA	HSC	Fgfr2
Prelp	0.987	2.33716	0.974	2.33716	1	0.848	NA	HSC	Prelp
Nr1h4	0.986	4.28502	0.972	4.28502	0.993	0.124	NA	HSC	Nr1h4
Ehd31	0.985	4.33707	0.97	4.33707	0.997	0.296	NA	HSC	Ehd3
Pth1r1	0.982	4.44715	0.964	4.44715	0.99	0.268	NA	HSC	Pth1r
Adra2b1	0.982	4.2883	0.964	4.2883	0.984	0.156	NA	HSC	Adra2b
Tgfbi	0.981	2.88497	0.962	2.88497	1	0.545	NA	HSC	Tgfbi
Lgals3bp	0.981	2.80542	0.962	2.80542	1	0.542	NA	HSC	Lgals3bp
1941-09-01	0.981	2.4836	0.962	2.4836	1	0.686	NA	HSC	2004-09-01
Cadm3	0.98	4.90281	0.96	4.90281	0.98	0.077	NA	HSC	Cadm3
Eng	0.979	2.51592	0.958	2.51592	1	0.724	NA	HSC	Eng
Nr1h51	0.978	7.85331	0.956	7.85331	0.958	0.015	NA	HSC	Nr1h5
Nrxn11	0.978	3.99032	0.956	3.99032	0.987	0.102	NA	HSC	Nrxn1
Ednrb1	0.976	3.32777	0.952	3.32777	0.993	0.199	NA	HSC	Ednrb
Adamts131	0.975	5.40877	0.95	5.40877	0.961	0.038	NA	HSC	Adamts13
Tnfrsf211	0.975	4.84307	0.95	4.84307	0.964	0.05	NA	HSC	Tnfrsf21
Rspo3	0.974	4.01569	0.948	4.01569	0.974	0.085	NA	HSC	Rspo3
Marcksl1	0.973	3.5644	0.946	3.5644	0.987	0.232	NA	HSC	Marcksl1
Abcc9	0.972	2.96902	0.944	2.96902	1	0.502	NA	HSC	Abcc9
Dcn	0.972	1.95797	0.944	1.95797	1	0.992	NA	HSC	Dcn
Col14a1	0.97	2.27228	0.94	2.27228	1	0.848	NA	HSC	Col14a1
Ank31	0.963	4.09104	0.926	4.09104	0.958	0.095	NA	HSC	Ank3
Ptprk	0.963	3.52726	0.926	3.52726	0.984	0.256	NA	HSC	Ptprk
Cxcl12	0.963	2.24082	0.926	2.24082	1	0.801	NA	HSC	Cxcl12
Gpc41	0.959	2.85962	0.918	2.85962	0.993	0.445	NA	HSC	Gpc4
Sema6d	0.958	3.35489	0.916	3.35489	0.977	0.291	NA	HSC	Sema6d
Pam	0.956	2.18423	0.912	2.18423	1	0.901	NA	HSC	Pam
Lamb1	0.955	2.83743	0.91	2.83743	0.997	0.355	NA	HSC	Lamb1
Jup1	0.955	2.78975	0.91	2.78975	0.99	0.497	NA	HSC	Jup
Arvcf1	0.953	2.56531	0.906	2.56531	1	0.457	NA	HSC	Arvcf
Cdh2	0.951	4.37763	0.902	4.37763	0.938	0.12	NA	HSC	Cdh2
Lama1	0.947	5.79648	0.894	5.79648	0.902	0.033	NA	HSC	Lama1
Tln2	0.947	3.11618	0.894	3.11618	0.945	0.147	NA	HSC	Tln2
Kcnj8	0.94	2.74937	0.88	2.74937	0.984	0.329	NA	HSC	Kcnj8
Efemp1	0.94	2.09555	0.88	2.09555	0.987	0.355	NA	HSC	Efemp1
Rgl1	0.939	2.78422	0.878	2.78422	0.98	0.43	NA	HSC	Rgl1
Sod31	0.939	1.62666	0.878	1.62666	1	0.997	NA	HSC	Sod3
Gpat21	0.937	5.30129	0.874	5.30129	0.886	0.028	NA	HSC	Gpat2
Tnfrsf11b	0.933	4.86601	0.866	4.86601	0.893	0.072	NA	HSC	Tnfrsf11b
Arhgdib	0.933	2.86635	0.866	2.86635	0.922	0.11	NA	HSC	Arhgdib
Clca1	0.93	4.61212	0.86	4.61212	0.879	0.04	NA	HSC	Clca1
Angptl2	0.928	1.98667	0.856	1.98667	0.997	0.672	NA	HSC	Angptl2
Papss2	0.927	2.84471	0.854	2.84471	0.945	0.241	NA	HSC	Papss2
Hpse	0.926	4.71319	0.852	4.71319	0.866	0.043	NA	HSC	Hpse
Emilin1	0.926	1.94923	0.852	1.94923	1	0.846	NA	HSC	Emilin1
Bcmo1	0.924	7.52843	0.848	7.52843	0.85	0.007	NA	HSC	Bcmo1
Hhip	0.921	3.22361	0.842	3.22361	0.883	0.08	NA	HSC	Hhip
Ntn1	0.919	2.66087	0.838	2.66087	0.961	0.259	NA	HSC	Ntn1
Ly6e	0.919	1.58582	0.838	1.58582	1	0.699	NA	HSC	Ly6e
Ets1	0.918	2.6344	0.836	2.6344	0.964	0.452	NA	HSC	Ets1
Raph1	0.916	2.01796	0.832	2.01796	0.997	0.535	NA	HSC	Raph1
Arhgap42	0.912	2.43635	0.824	2.43635	0.948	0.291	NA	HSC	Arhgap42
Postn	0.912	1.55111	0.824	1.55111	0.98	0.378	NA	HSC	Postn
Ece1	0.909	2.02218	0.818	2.02218	0.993	0.567	NA	HSC	Ece1
Dusp6	0.908	2.76151	0.816	2.76151	0.967	0.383	NA	HSC	Dusp6
Sdc3	0.908	2.64685	0.816	2.64685	0.922	0.242	NA	HSC	Sdc3
Slc9a3r2	0.907	2.04144	0.814	2.04144	0.977	0.512	NA	HSC	Slc9a3r2
Slmap1	0.904	1.84167	0.808	1.84167	1	0.758	NA	HSC	Slmap
Wfdc11	0.904	1.76927	0.808	1.76927	0.99	0.736	NA	HSC	Wfdc1
Itga11	0.902	2.05577	0.804	2.05577	0.99	0.597	NA	HSC	Itga1
Oaf	0.902	1.95534	0.804	1.95534	0.98	0.475	NA	HSC	Oaf
Adap2	0.901	2.36148	0.802	2.36148	0.951	0.308	NA	HSC	Adap2
Plac8	0.899	1.40662	0.798	1.40662	0.977	0.266	NA	HSC	Plac8
1991-09-01	0.898	2.22254	0.796	2.22254	0.948	0.425	NA	HSC	2009-09-01
Lifr	0.897	2.11544	0.794	2.11544	0.984	0.656	NA	HSC	Lifr
Actn41	0.896	1.46474	0.792	1.46474	1	0.878	NA	HSC	Actn4
Lgmn	0.895	2.29771	0.79	2.29771	0.945	0.378	NA	HSC	Lgmn
Myo1b1	0.895	2.02617	0.79	2.02617	0.925	0.239	NA	HSC	Myo1b
Ntm	0.894	4.45477	0.788	4.45477	0.811	0.03	NA	HSC	Ntm
Rerg	0.893	2.49395	0.786	2.49395	0.919	0.301	NA	HSC	Rerg
Chst15	0.893	2.48214	0.786	2.48214	0.919	0.258	NA	HSC	Chst15
Rnaset2b	0.893	1.88708	0.786	1.88708	0.941	0.431	NA	HSC	Rnaset2b
Ngfr	0.892	4.37932	0.784	4.37932	0.837	0.107	NA	HSC	Ngfr
Ephx1	0.891	1.9175	0.782	1.9175	0.971	0.515	NA	HSC	Ephx1
Rtp4	0.89	2.52363	0.78	2.52363	0.896	0.197	NA	HSC	Rtp4
Cdc42ep1	0.89	1.96289	0.78	1.96289	0.951	0.436	NA	HSC	Cdc42ep1
Mapt	0.887	5.39573	0.774	5.39573	0.792	0.045	NA	HSC	Mapt
Il6st	0.887	1.80668	0.774	1.80668	0.997	0.687	NA	HSC	Il6st
Rbp1	0.887	1.27671	0.774	1.27671	1	0.617	NA	HSC	Rbp1
Ifitm1	0.886	1.32843	0.772	1.32843	1	0.508	NA	HSC	Ifitm1
Acap1	0.885	7.07556	0.77	7.07556	0.772	0.008	NA	HSC	Acap1
Epha7	0.885	3.47006	0.77	3.47006	0.827	0.1	NA	HSC	Epha7
Dpysl2	0.885	1.34273	0.77	1.34273	1	0.875	NA	HSC	Dpysl2
Slc40a1	0.884	3.38946	0.768	3.38946	0.837	0.135	NA	HSC	Slc40a1
Pdlim1	0.884	1.87729	0.768	1.87729	0.951	0.365	NA	HSC	Pdlim1
Bgn	0.883	1.00652	0.766	1.00652	1	1	NA	HSC	Bgn
Ms4a4d	0.882	1.61107	0.764	1.61107	0.993	0.452	NA	HSC	Ms4a4d
Iigp1	0.88	1.96559	0.76	1.96559	0.906	0.232	NA	HSC	Iigp1
Tcf21	0.88	1.63361	0.76	1.63361	0.984	0.555	NA	HSC	Tcf21
Serinc31	0.877	1.15251	0.754	1.15251	1	0.993	NA	HSC	Serinc3
Ednra1	0.876	1.85124	0.752	1.85124	0.98	0.575	NA	HSC	Ednra
Ifnar2	0.875	1.74863	0.75	1.74863	0.967	0.505	NA	HSC	Ifnar2
Marcks	0.874	1.54161	0.748	1.54161	0.977	0.408	NA	HSC	Marcks
H2.T23	0.873	1.8995	0.746	1.8995	0.964	0.42	NA	HSC	H2.T23
Plscr1	0.87	3.15418	0.74	3.15418	0.788	0.069	NA	HSC	Plscr1
Acvr2a	0.87	2.85112	0.74	2.85112	0.847	0.194	NA	HSC	Acvr2a
Fermt21	0.868	1.6587	0.736	1.6587	0.993	0.833	NA	HSC	Fermt2
Spry1	0.867	2.18	0.734	2.18	0.935	0.398	NA	HSC	Spry1
Abcg1	0.866	3.17511	0.732	3.17511	0.795	0.115	NA	HSC	Abcg1
Lhx2	0.864	4.68154	0.728	4.68154	0.746	0.028	NA	HSC	Lhx2
Itm2c	0.864	1.41924	0.728	1.41924	0.987	0.778	NA	HSC	Itm2c
Anxa2	0.863	1.35184	0.726	1.35184	0.99	0.741	NA	HSC	Anxa2
Arap2	0.862	2.13498	0.724	2.13498	0.87	0.227	NA	HSC	Arap2
Plekha6	0.862	1.6739	0.724	1.6739	0.922	0.343	NA	HSC	Plekha6
Nt5e	0.861	3.81121	0.722	3.81121	0.756	0.055	NA	HSC	Nt5e
Tmem47	0.861	2.09245	0.722	2.09245	0.945	0.528	NA	HSC	Tmem47
Nkd11	0.861	1.61111	0.722	1.61111	0.98	0.589	NA	HSC	Nkd1
Lgals9	0.861	1.60028	0.722	1.60028	0.958	0.517	NA	HSC	Lgals9
Fendrr	0.86	2.63092	0.72	2.63092	0.824	0.167	NA	HSC	Fendrr
Myo10	0.86	1.91711	0.72	1.91711	0.938	0.452	NA	HSC	Myo10
App	0.859	1.27107	0.718	1.27107	0.997	0.89	NA	HSC	App
Dse	0.858	2.5706	0.716	2.5706	0.883	0.341	NA	HSC	Dse
Tnfrsf1b	0.857	2.61537	0.714	2.61537	0.814	0.157	NA	HSC	Tnfrsf1b
Robo2	0.856	4.17437	0.712	4.17437	0.749	0.06	NA	HSC	Robo2
Srpx2	0.856	1.8744	0.712	1.8744	0.902	0.328	NA	HSC	Srpx2
Hsp90b1	0.855	1.16796	0.71	1.16796	1	0.923	NA	HSC	Hsp90b1
Fam84a	0.852	5.91523	0.704	5.91523	0.713	0.02	NA	HSC	Fam84a
Rgs51	0.85	0.706729	0.7	0.706729	1	0.716	NA	HSC	Rgs5
Bok	0.849	1.63731	0.698	1.63731	0.941	0.401	NA	HSC	Bok
Adamtsl4	0.848	1.85462	0.696	1.85462	0.925	0.371	NA	HSC	Adamtsl4
Eps8	0.846	2.35413	0.692	2.35413	0.818	0.197	NA	HSC	Eps8
Cnn3	0.846	1.35885	0.692	1.35885	0.971	0.727	NA	HSC	Cnn3
Itgb3	0.845	4.06781	0.69	4.06781	0.72	0.045	NA	HSC	Itgb3
Gns	0.845	1.78026	0.69	1.78026	0.945	0.585	NA	HSC	Gns
AW112010	0.844	1.49563	0.688	1.49563	0.876	0.261	NA	HSC	AW112010
Tgtp2	0.842	2.60603	0.684	2.60603	0.775	0.124	NA	HSC	Tgtp2
Arhgap24	0.842	2.11957	0.684	2.11957	0.886	0.38	NA	HSC	Arhgap24
Eva1b	0.842	1.2516	0.684	1.2516	0.971	0.555	NA	HSC	Eva1b
Tbx20	0.841	2.11326	0.682	2.11326	0.85	0.258	NA	HSC	Tbx20
Plin2	0.841	2.08878	0.682	2.08878	0.87	0.38	NA	HSC	Plin2
Lrrc4c	0.839	4.73916	0.678	4.73916	0.691	0.018	NA	HSC	Lrrc4c
Nid1	0.838	1.20007	0.676	1.20007	0.99	0.622	NA	HSC	Nid1
Slc16a9	0.837	2.74034	0.674	2.74034	0.788	0.216	NA	HSC	Slc16a9
Tmem176a	0.837	0.982475	0.674	0.982475	1	0.706	NA	HSC	Tmem176a
P2ry14	0.836	3.96928	0.672	3.96928	0.694	0.03	NA	HSC	P2ry14
Tns3	0.836	1.76731	0.672	1.76731	0.915	0.363	NA	HSC	Tns3
Ccdc68	0.835	1.94509	0.67	1.94509	0.827	0.204	NA	HSC	Ccdc68
Stat1	0.834	1.69073	0.668	1.69073	0.932	0.589	NA	HSC	Stat1
A230050P20Rik	0.834	1.2556	0.668	1.2556	0.938	0.226	NA	HSC	A230050P20Rik
Myh9	0.833	1.591	0.666	1.591	0.997	0.783	NA	HSC	Myh9
Vcam1	0.832	2.00898	0.664	2.00898	0.86	0.351	NA	HSC	Vcam1
Cks2	0.831	2.06619	0.662	2.06619	0.707	0.054	NA	HSC	Cks2
Lrp1	0.831	1.06178	0.662	1.06178	1	0.933	NA	HSC	Lrp1
Prex2	0.83	1.96592	0.66	1.96592	0.85	0.276	NA	HSC	Prex2
Tanc1	0.83	1.85617	0.66	1.85617	0.886	0.376	NA	HSC	Tanc1
Tmem204	0.829	1.29705	0.658	1.29705	0.974	0.672	NA	HSC	Tmem204
Tmbim6	0.827	1.18889	0.654	1.18889	0.993	0.863	NA	HSC	Tmbim6
Apoe	0.827	0.929706	0.654	0.929706	1	0.96	NA	HSC	Apoe
Pcdhgc3	0.826	1.9416	0.652	1.9416	0.84	0.341	NA	HSC	Pcdhgc3
Rnd3	0.825	1.73478	0.65	1.73478	0.954	0.547	NA	HSC	Rnd3
Lrrc58	0.825	1.52361	0.65	1.52361	0.997	0.99	NA	HSC	Lrrc58
G0s2	0.825	1.06802	0.65	1.06802	0.98	0.577	NA	HSC	G0s2
Sectm1a	0.824	2.87262	0.648	2.87262	0.681	0.047	NA	HSC	Sectm1a
Ifih1	0.823	2.21197	0.646	2.21197	0.792	0.212	NA	HSC	Ifih1
Itga9	0.822	1.89394	0.644	1.89394	0.853	0.339	NA	HSC	Itga9
Pxdn	0.822	1.61598	0.644	1.61598	0.922	0.492	NA	HSC	Pxdn
Ston1	0.821	2.24202	0.642	2.24202	0.788	0.221	NA	HSC	Ston1
Sema3d	0.821	1.95181	0.642	1.95181	0.779	0.179	NA	HSC	Sema3d
Fn1	0.821	1.34923	0.642	1.34923	0.932	0.559	NA	HSC	Fn1
Gucy1b31	0.821	1.19261	0.642	1.19261	0.99	0.716	NA	HSC	Gucy1b3
Disp2	0.819	6.24501	0.638	6.24501	0.645	0.015	NA	HSC	Disp2
Fam171b	0.817	3.20988	0.634	3.20988	0.694	0.089	NA	HSC	Fam171b
Plscr4	0.815	1.83202	0.63	1.83202	0.863	0.38	NA	HSC	Plscr4
Zeb2	0.815	1.45403	0.63	1.45403	0.964	0.771	NA	HSC	Zeb2
Gm4951	0.813	2.41507	0.626	2.41507	0.73	0.134	NA	HSC	Gm4951
Sft2d2	0.813	1.80919	0.626	1.80919	0.84	0.353	NA	HSC	Sft2d2
Cyp20a1	0.813	1.63631	0.626	1.63631	0.883	0.443	NA	HSC	Cyp20a1
Dcdc2a	0.811	4.81502	0.622	4.81502	0.632	0.017	NA	HSC	Dcdc2a
Ncstn	0.811	1.78532	0.622	1.78532	0.866	0.462	NA	HSC	Ncstn
Ptger2	0.809	3.09414	0.618	3.09414	0.668	0.069	NA	HSC	Ptger2
Slco2b1	0.809	2.09891	0.618	2.09891	0.785	0.221	NA	HSC	Slco2b1
Ifit3	0.809	2.02143	0.618	2.02143	0.71	0.129	NA	HSC	Ifit3
Tmem176b	0.809	0.820094	0.618	0.820094	1	0.91	NA	HSC	Tmem176b
Lrrn3	0.806	4.32197	0.612	4.32197	0.635	0.033	NA	HSC	Lrrn3
Sp100	0.805	1.87816	0.61	1.87816	0.821	0.294	NA	HSC	Sp100
Frzb	0.804	2.75271	0.608	2.75271	0.678	0.099	NA	HSC	Frzb
Clu1	0.803	0.280443	0.606	0.280443	0.964	0.639	NA	HSC	Clu
Gdf10	0.802	0.43129	0.604	0.43129	0.974	0.528	NA	HSC	Gdf10
Acaa2	0.801	1.31409	0.602	1.31409	0.951	0.672	NA	HSC	Acaa2
Macf11	0.801	1.12852	0.602	1.12852	0.99	0.9	NA	HSC	Macf1
Cped1	0.799	1.22828	0.598	1.22828	0.98	0.821	NA	HSC	Cped1
Col5a11	0.799	0.859994	0.598	0.859994	1	0.731	NA	HSC	Col5a1
Rbms3	0.798	1.10748	0.596	1.10748	0.987	0.774	NA	HSC	Rbms3
Tmem141	0.797	2.19695	0.594	2.19695	0.691	0.127	NA	HSC	Tmem141
Egfem1	0.796	7.20541	0.592	7.20541	0.593	0.003	NA	HSC	Egfem1
Dennd2a	0.796	1.95768	0.592	1.95768	0.782	0.259	NA	HSC	Dennd2a
Pamr1	0.796	1.34605	0.592	1.34605	0.814	0.279	NA	HSC	Pamr1
Ktn11	0.795	1.28496	0.59	1.28496	0.958	0.609	NA	HSC	Ktn1
1971-09-01	0.795	0.957943	0.59	0.957943	1	0.94	NA	HSC	2007-09-01
Plxnc1	0.794	3.02374	0.588	3.02374	0.638	0.064	NA	HSC	Plxnc1
Lhfp	0.793	0.985397	0.586	0.985397	0.993	0.962	NA	HSC	Lhfp
Itpripl1	0.792	1.64902	0.584	1.64902	0.782	0.264	NA	HSC	Itpripl1
Psmb8	0.792	1.57263	0.584	1.57263	0.782	0.261	NA	HSC	Psmb8
Nrxn2	0.792	1.52002	0.584	1.52002	0.723	0.164	NA	HSC	Nrxn2
Lamp2	0.792	1.00732	0.584	1.00732	0.99	0.784	NA	HSC	Lamp2
Clec14a	0.791	3.12995	0.582	3.12995	0.638	0.077	NA	HSC	Clec14a
Sgk1	0.791	1.68784	0.582	1.68784	0.906	0.569	NA	HSC	Sgk1
Rasgrp21	0.791	1.13034	0.582	1.13034	0.922	0.523	NA	HSC	Rasgrp2
Fam49a	0.789	1.87778	0.578	1.87778	0.769	0.256	NA	HSC	Fam49a
H6pd	0.789	1.48607	0.578	1.48607	0.866	0.477	NA	HSC	H6pd
Hmcn1	0.789	1.4085	0.578	1.4085	0.736	0.167	NA	HSC	Hmcn1
Apold11	0.789	1.33616	0.578	1.33616	0.765	0.219	NA	HSC	Apold1
Pltp	0.789	0.70416	0.578	0.70416	0.974	0.548	NA	HSC	Pltp
Rhod	0.788	1.96956	0.576	1.96956	0.707	0.169	NA	HSC	Rhod
Ramp11	0.788	0.945443	0.576	0.945443	0.977	0.656	NA	HSC	Ramp1
Uba7	0.787	2.22465	0.574	2.22465	0.736	0.229	NA	HSC	Uba7
Fut8	0.787	1.86234	0.574	1.86234	0.762	0.268	NA	HSC	Fut8
Chsy1	0.787	1.7784	0.574	1.7784	0.765	0.237	NA	HSC	Chsy1
Ifitm3	0.787	0.628714	0.574	0.628714	1	0.983	NA	HSC	Ifitm3
Xpc	0.786	2.42652	0.572	2.42652	0.7	0.177	NA	HSC	Xpc
Trib2	0.784	2.41116	0.568	2.41116	0.678	0.157	NA	HSC	Trib2
Nckap5	0.783	2.74777	0.566	2.74777	0.632	0.08	NA	HSC	Nckap5
Ldlrap1	0.783	1.94015	0.566	1.94015	0.772	0.286	NA	HSC	Ldlrap1
Tcn2	0.783	1.3155	0.566	1.3155	0.899	0.547	NA	HSC	Tcn2
Tmem9b	0.783	1.22172	0.566	1.22172	0.866	0.453	NA	HSC	Tmem9b
St3gal4	0.782	1.64755	0.564	1.64755	0.765	0.263	NA	HSC	St3gal4
Abi3bp	0.782	1.13062	0.564	1.13062	0.958	0.57	NA	HSC	Abi3bp
Piezo2	0.781	3.71606	0.562	3.71606	0.616	0.084	NA	HSC	Piezo2
X1700025G04Rik	0.781	2.12384	0.562	2.12384	0.697	0.179	NA	HSC	X1700025G04Rik
Phlda11	0.781	1.09824	0.562	1.09824	0.993	0.585	NA	HSC	Phlda1
Rbms1	0.78	1.10481	0.56	1.10481	0.941	0.659	NA	HSC	Rbms1
Cfb	0.779	1.79527	0.558	1.79527	0.697	0.212	NA	HSC	Cfb
Notch11	0.779	1.29077	0.558	1.29077	0.876	0.433	NA	HSC	Notch1
Dapk2	0.778	2.11637	0.556	2.11637	0.671	0.139	NA	HSC	Dapk2
Slc43a31	0.778	0.99887	0.556	0.99887	0.984	0.707	NA	HSC	Slc43a3
Syde1	0.778	0.955977	0.556	0.955977	0.941	0.559	NA	HSC	Syde1
Slfn5	0.777	2.40059	0.554	2.40059	0.697	0.197	NA	HSC	Slfn5
Pcdh18	0.777	1.81422	0.554	1.81422	0.795	0.338	NA	HSC	Pcdh18
Hlx	0.777	1.57656	0.554	1.57656	0.857	0.457	NA	HSC	Hlx
Jak1	0.776	1.46562	0.552	1.46562	0.879	0.527	NA	HSC	Jak1
Rtn1	0.775	2.97608	0.55	2.97608	0.619	0.112	NA	HSC	Rtn1
Myo1c1	0.775	1.21352	0.55	1.21352	0.935	0.724	NA	HSC	Myo1c
Col4a1	0.773	0.916528	0.546	0.916528	0.997	0.901	NA	HSC	Col4a1
Art3	0.772	1.52791	0.544	1.52791	0.664	0.145	NA	HSC	Art3
Mpzl1	0.772	1.52653	0.544	1.52653	0.769	0.324	NA	HSC	Mpzl1
F2r	0.772	0.795533	0.544	0.795533	0.928	0.58	NA	HSC	F2r
Rragd	0.771	2.47625	0.542	2.47625	0.625	0.112	NA	HSC	Rragd
Ifi204	0.771	1.14724	0.542	1.14724	0.707	0.159	NA	HSC	Ifi204
C2	0.77	0.971356	0.54	0.971356	0.866	0.433	NA	HSC	C2
Slc29a1	0.77	0.937555	0.54	0.937555	0.971	0.746	NA	HSC	Slc29a1
Pdia3	0.77	0.730656	0.54	0.730656	1	0.936	NA	HSC	Pdia3
Bmp10	0.769	5.80714	0.538	5.80714	0.541	0.003	NA	HSC	Bmp10
Eif4e3	0.767	1.28262	0.534	1.28262	0.827	0.37	NA	HSC	Eif4e3
Cp1	0.767	0.963514	0.534	0.963514	0.967	0.594	NA	HSC	Cp
Tmsb101	0.767	0.726474	0.534	0.726474	0.997	0.769	NA	HSC	Tmsb10
Bmyc	0.766	1.20921	0.532	1.20921	0.853	0.433	NA	HSC	Bmyc
C1qtnf5.Mfrp	0.765	0.788282	0.53	0.788282	0.909	0.532	NA	HSC	C1qtnf5.Mfrp
Hmox2	0.764	1.43553	0.528	1.43553	0.801	0.405	NA	HSC	Hmox2
Epor	0.761	4.57004	0.522	4.57004	0.531	0.013	NA	HSC	Epor
Serinc5	0.761	2.80453	0.522	2.80453	0.638	0.152	NA	HSC	Serinc5
Oasl2	0.761	1.45816	0.522	1.45816	0.704	0.221	NA	HSC	Oasl2
Acsl5	0.76	1.65212	0.52	1.65212	0.746	0.336	NA	HSC	Acsl5
Ccbe1	0.759	1.06751	0.518	1.06751	0.749	0.263	NA	HSC	Ccbe1
Pdlim5	0.759	1.06138	0.518	1.06138	0.912	0.63	NA	HSC	Pdlim5
Trf	0.758	0.700096	0.516	0.700096	0.834	0.44	NA	HSC	Trf
Sprn	0.757	2.70555	0.514	2.70555	0.638	0.187	NA	HSC	Sprn
Ubl3	0.757	1.38983	0.514	1.38983	0.824	0.431	NA	HSC	Ubl3
Il10rb	0.756	1.78565	0.512	1.78565	0.681	0.211	NA	HSC	Il10rb
X5330439B14Rik	0.756	1.78444	0.512	1.78444	0.55	0.055	NA	HSC	X5330439B14Rik
Olfml1	0.756	1.44535	0.512	1.44535	0.762	0.323	NA	HSC	Olfml1
Epas11	0.756	0.734427	0.512	0.734427	0.987	0.793	NA	HSC	Epas1
Cxcl14	0.755	2.00292	0.51	2.00292	0.583	0.082	NA	HSC	Cxcl14
Itpr2	0.755	1.67779	0.51	1.67779	0.736	0.304	NA	HSC	Itpr2
S1pr31	0.755	0.957043	0.51	0.957043	0.915	0.57	NA	HSC	S1pr3
Qpct	0.754	1.3553	0.508	1.3553	0.749	0.303	NA	HSC	Qpct
2010-09-01	0.753	1.7527	0.506	1.7527	0.795	0.385	NA	HSC	2010-09-01
C1qtnf1	0.753	1.17567	0.506	1.17567	0.912	0.722	NA	HSC	C1qtnf1
Nedd9	0.752	1.81639	0.504	1.81639	0.72	0.314	NA	HSC	Nedd9
Oas1a	0.751	2.67632	0.502	2.67632	0.547	0.055	NA	HSC	Oas1a
Pla2r1	0.751	1.4724	0.502	1.4724	0.779	0.368	NA	HSC	Pla2r1
Apoc1	0.75	3.23666	0.5	3.23666	0.547	0.057	NA	HSC	Apoc1
Gbp3	0.75	2.21276	0.5	2.21276	0.616	0.147	NA	HSC	Gbp3
Nucb1	0.75	1.14748	0.5	1.14748	0.932	0.729	NA	HSC	Nucb1
Cpb2	0.749	3.07615	0.498	3.07615	0.502	0.005	NA	HSC	Cpb2
Sorbs11	0.747	0.712062	0.494	0.712062	0.993	0.786	NA	HSC	Sorbs1
Aldh21	0.747	0.669067	0.494	0.669067	0.997	0.97	NA	HSC	Aldh2
Mest	0.746	1.73752	0.492	1.73752	0.599	0.139	NA	HSC	Mest
Stim1	0.746	1.30432	0.492	1.30432	0.821	0.492	NA	HSC	Stim1
Rxra	0.745	1.75762	0.49	1.75762	0.723	0.328	NA	HSC	Rxra
Plekhh2	0.745	1.58246	0.49	1.58246	0.713	0.261	NA	HSC	Plekhh2
Csf1	0.744	1.60999	0.488	1.60999	0.785	0.416	NA	HSC	Csf1
Daam1	0.744	1.29155	0.488	1.29155	0.73	0.273	NA	HSC	Daam1
Ubc	0.744	0.885577	0.488	0.885577	1	0.993	NA	HSC	Ubc
Dock6	0.743	1.14425	0.486	1.14425	0.879	0.595	NA	HSC	Dock6
Ifi27l2a1	0.743	0.318206	0.486	0.318206	0.925	0.473	NA	HSC	Ifi27l2a
Ctso	0.742	1.60885	0.484	1.60885	0.739	0.363	NA	HSC	Ctso
Zmynd8	0.742	1.05714	0.484	1.05714	0.801	0.405	NA	HSC	Zmynd8
Afap1l2	0.741	1.83221	0.482	1.83221	0.645	0.196	NA	HSC	Afap1l2
Spon2	0.74	1.06673	0.48	1.06673	0.648	0.191	NA	HSC	Spon2
Canx	0.74	0.908458	0.48	0.908458	0.967	0.853	NA	HSC	Canx
Myo18a	0.739	2.04247	0.478	2.04247	0.661	0.236	NA	HSC	Myo18a
Pros1	0.739	1.27169	0.478	1.27169	0.857	0.564	NA	HSC	Pros1
Rpn2	0.739	0.752775	0.478	0.752775	0.961	0.741	NA	HSC	Rpn2
Sqstm1	0.739	0.65347	0.478	0.65347	0.997	0.946	NA	HSC	Sqstm1
Cit	0.738	4.47628	0.476	4.47628	0.498	0.028	NA	HSC	Cit
H2.Q4	0.738	2.32312	0.476	2.32312	0.554	0.087	NA	HSC	H2.Q4
D630033O11Rik	0.738	2.05298	0.476	2.05298	0.502	0.028	NA	HSC	D630033O11Rik
Bambi	0.738	1.05721	0.476	1.05721	0.889	0.567	NA	HSC	Bambi
Tmem86a	0.737	2.53213	0.474	2.53213	0.554	0.109	NA	HSC	Tmem86a
Scarb1	0.737	2.327	0.474	2.327	0.593	0.156	NA	HSC	Scarb1
Irgm2	0.737	1.57311	0.474	1.57311	0.7	0.294	NA	HSC	Irgm2
Ptpn9	0.737	1.52548	0.474	1.52548	0.837	0.604	NA	HSC	Ptpn9
Scarb2	0.737	1.50844	0.474	1.50844	0.772	0.453	NA	HSC	Scarb2
Ctsc	0.737	1.20122	0.474	1.20122	0.681	0.259	NA	HSC	Ctsc
Sntg1	0.736	5.95091	0.472	5.95091	0.479	0.01	NA	HSC	Sntg1
Ggt5	0.736	1.03503	0.472	1.03503	0.723	0.266	NA	HSC	Ggt5
Gja1	0.736	0.754144	0.472	0.754144	0.785	0.371	NA	HSC	Gja1
Ltbr	0.735	1.13483	0.47	1.13483	0.837	0.517	NA	HSC	Ltbr
Pdia4	0.735	1.09618	0.47	1.09618	0.844	0.535	NA	HSC	Pdia4
Ywhab	0.735	0.864426	0.47	0.864426	0.974	0.926	NA	HSC	Ywhab
Trim25	0.733	1.45034	0.466	1.45034	0.723	0.329	NA	HSC	Trim25
Lats2	0.733	1.4406	0.466	1.4406	0.752	0.415	NA	HSC	Lats2
St5	0.733	1.09457	0.466	1.09457	0.902	0.587	NA	HSC	St5
Sdf4	0.733	0.853544	0.466	0.853544	0.948	0.717	NA	HSC	Sdf4
Ablim2	0.732	1.68455	0.464	1.68455	0.58	0.132	NA	HSC	Ablim2
Adamtsl2	0.732	0.825259	0.464	0.825259	0.72	0.321	NA	HSC	Adamtsl2
Numb	0.731	1.07853	0.462	1.07853	0.72	0.284	NA	HSC	Numb
Calu	0.731	0.760619	0.462	0.760619	0.98	0.853	NA	HSC	Calu
Cachd1	0.73	1.60503	0.46	1.60503	0.73	0.353	NA	HSC	Cachd1
Gcc2	0.73	1.3641	0.46	1.3641	0.73	0.319	NA	HSC	Gcc2
Asap1	0.73	1.03643	0.46	1.03643	0.909	0.602	NA	HSC	Asap1
Tgfbr3	0.73	0.893497	0.46	0.893497	0.958	0.717	NA	HSC	Tgfbr3
Neurl3	0.729	4.10294	0.458	4.10294	0.479	0.028	NA	HSC	Neurl3
Gab1	0.729	1.57741	0.458	1.57741	0.717	0.351	NA	HSC	Gab1
Il13ra1	0.729	1.44916	0.458	1.44916	0.717	0.339	NA	HSC	Il13ra1
Ifi47	0.728	1.44109	0.456	1.44109	0.564	0.119	NA	HSC	Ifi47
Sqrdl	0.728	1.03517	0.456	1.03517	0.752	0.361	NA	HSC	Sqrdl
Frmd4a	0.727	1.5857	0.454	1.5857	0.671	0.271	NA	HSC	Frmd4a
Tapbp	0.727	0.72156	0.454	0.72156	0.967	0.769	NA	HSC	Tapbp
Sucnr1	0.726	4.27643	0.452	4.27643	0.459	0.008	NA	HSC	Sucnr1
Gbp7	0.726	1.66545	0.452	1.66545	0.638	0.236	NA	HSC	Gbp7
Bst2	0.725	0.686147	0.45	0.686147	0.853	0.455	NA	HSC	Bst2
Ifitm2	0.725	0.45848	0.45	0.45848	1	0.978	NA	HSC	Ifitm2
Add3	0.724	1.41171	0.448	1.41171	0.723	0.351	NA	HSC	Add3
Calr	0.724	0.701943	0.448	0.701943	0.987	0.858	NA	HSC	Calr
Crip21	0.724	0.495303	0.448	0.495303	1	0.96	NA	HSC	Crip2
Gucy1a2	0.723	1.4113	0.446	1.4113	0.73	0.378	NA	HSC	Gucy1a2
Ano11	0.723	1.31009	0.446	1.31009	0.772	0.46	NA	HSC	Ano1
Psmb9	0.722	1.5381	0.444	1.5381	0.564	0.139	NA	HSC	Psmb9
Irf7	0.721	1.89023	0.442	1.89023	0.593	0.191	NA	HSC	Irf7
Dbn1	0.721	1.83871	0.442	1.83871	0.629	0.251	NA	HSC	Dbn1
Gna13	0.721	1.77901	0.442	1.77901	0.674	0.314	NA	HSC	Gna13
Efna5	0.721	1.56257	0.442	1.56257	0.609	0.194	NA	HSC	Efna5
Ldb2	0.721	1.39109	0.442	1.39109	0.681	0.284	NA	HSC	Ldb2
Rnf114	0.721	1.27416	0.442	1.27416	0.71	0.334	NA	HSC	Rnf114
Mlph	0.72	3.8587	0.44	3.8587	0.463	0.027	NA	HSC	Mlph
Cpne8	0.72	1.37304	0.44	1.37304	0.681	0.311	NA	HSC	Cpne8
Irf1	0.72	1.24524	0.44	1.24524	0.915	0.649	NA	HSC	Irf1
Ddr2	0.72	0.891136	0.44	0.891136	0.948	0.819	NA	HSC	Ddr2
Ifi203	0.72	0.848776	0.44	0.848776	0.827	0.453	NA	HSC	Ifi203
Eif4g3	0.719	1.25013	0.438	1.25013	0.811	0.518	NA	HSC	Eif4g3
Psmb10	0.719	0.879857	0.438	0.879857	0.772	0.393	NA	HSC	Psmb10
H2.Q2	0.718	0.900685	0.436	0.900685	0.463	0.032	NA	HSC	H2.Q2
Papln	0.717	3.84914	0.434	3.84914	0.45	0.018	NA	HSC	Papln
Dennd1a	0.717	2.22704	0.434	2.22704	0.564	0.154	NA	HSC	Dennd1a
Xaf1	0.717	1.10577	0.434	1.10577	0.671	0.264	NA	HSC	Xaf1
Igfbp7	0.717	0.360396	0.434	0.360396	1	1	NA	HSC	Igfbp7
Cxcl10	0.716	4.3198	0.432	4.3198	0.469	0.043	NA	HSC	Cxcl10
Megf9	0.716	3.36071	0.432	3.36071	0.495	0.084	NA	HSC	Megf9
Rcn1	0.716	1.00445	0.432	1.00445	0.772	0.405	NA	HSC	Rcn1
Efemp2	0.716	0.758313	0.432	0.758313	0.954	0.736	NA	HSC	Efemp2
Gsta4	0.715	2.20833	0.43	2.20833	0.479	0.057	NA	HSC	Gsta4
Tacc1	0.714	0.839984	0.428	0.839984	0.915	0.649	NA	HSC	Tacc1
Epb4.1l2	0.714	0.839578	0.428	0.839578	0.889	0.612	NA	HSC	Epb4.1l2
Csnk1a1	0.714	0.7738	0.428	0.7738	0.977	0.89	NA	HSC	Csnk1a1
Unc93b1	0.713	1.572	0.426	1.572	0.619	0.237	NA	HSC	Unc93b1
Coro1c1	0.713	0.996073	0.426	0.996073	0.873	0.62	NA	HSC	Coro1c
Cd3021	0.713	0.324153	0.426	0.324153	0.958	0.585	NA	HSC	Cd302
2011-09-01	0.712	0.852556	0.424	0.852556	0.902	0.657	NA	HSC	2011-09-01
Lipa	0.711	1.00757	0.422	1.00757	0.798	0.46	NA	HSC	Lipa
Xbp1	0.711	0.637244	0.422	0.637244	0.922	0.696	NA	HSC	Xbp1
Itgb11	0.711	0.59921	0.422	0.59921	0.997	0.983	NA	HSC	Itgb1
Lrrk1	0.71	1.15134	0.42	1.15134	0.697	0.306	NA	HSC	Lrrk1
St3gal5	0.709	2.19906	0.418	2.19906	0.508	0.112	NA	HSC	St3gal5
Src	0.709	2.01555	0.418	2.01555	0.612	0.254	NA	HSC	Src
Prkab1	0.708	1.70761	0.416	1.70761	0.577	0.194	NA	HSC	Prkab1
Zcchc6	0.708	1.40884	0.416	1.40884	0.707	0.373	NA	HSC	Zcchc6
Foxf1	0.708	0.962101	0.416	0.962101	0.733	0.385	NA	HSC	Foxf1
Itm2b	0.708	0.347575	0.416	0.347575	1	1	NA	HSC	Itm2b
Rai14	0.706	2.01255	0.412	2.01255	0.469	0.062	NA	HSC	Rai14
Phf11d	0.706	1.06403	0.412	1.06403	0.691	0.338	NA	HSC	Phf11d
Mndal	0.706	0.789981	0.412	0.789981	0.808	0.436	NA	HSC	Mndal
Cela1	0.705	5.05498	0.41	5.05498	0.414	0.007	NA	HSC	Cela1
Npr3	0.705	1.44237	0.41	1.44237	0.541	0.142	NA	HSC	Npr3
Sbds	0.705	0.86822	0.41	0.86822	0.853	0.552	NA	HSC	Sbds
Adora2a	0.704	1.74969	0.408	1.74969	0.498	0.102	NA	HSC	Adora2a
Tgoln1	0.704	1.01624	0.408	1.01624	0.785	0.502	NA	HSC	Tgoln1
Ephb4	0.703	1.82552	0.406	1.82552	0.586	0.227	NA	HSC	Ephb4
Smad5	0.703	1.23215	0.406	1.23215	0.72	0.4	NA	HSC	Smad5
Reck	0.703	1.21641	0.406	1.21641	0.782	0.515	NA	HSC	Reck
Nfic	0.703	0.662874	0.406	0.662874	0.941	0.736	NA	HSC	Nfic
Myl12b	0.703	0.598985	0.406	0.598985	0.948	0.722	NA	HSC	Myl12b
Tspo	0.703	0.526625	0.406	0.526625	0.964	0.716	NA	HSC	Tspo
Samd5	0.702	2.64013	0.404	2.64013	0.466	0.067	NA	HSC	Samd5
Plbd2	0.702	0.827209	0.404	0.827209	0.847	0.629	NA	HSC	Plbd2
Asph	0.701	0.984425	0.402	0.984425	0.857	0.657	NA	HSC	Asph
Ccnd21	0.701	0.823337	0.402	0.823337	0.906	0.719	NA	HSC	Ccnd2
Myh111	1	6.10717	1	6.10717	1	0.536	NA	VSMC	Myh11
Tpm21	0.997	5.0722	0.994	5.0722	1	0.656	NA	VSMC	Tpm2
Acta21	0.994	5.92123	0.988	5.92123	1	0.616	NA	VSMC	Acta2
Tpm12	0.993	4.06722	0.986	4.06722	1	0.912	NA	VSMC	Tpm1
Myl91	0.989	4.89037	0.978	4.89037	1	0.801	NA	VSMC	Myl9
Myl61	0.987	3.10792	0.974	3.10792	1	0.984	NA	VSMC	Myl6
Tagln3	0.984	4.63655	0.968	4.63655	0.997	0.642	NA	VSMC	Tagln
Lmod11	0.978	4.34915	0.956	4.34915	0.983	0.281	NA	VSMC	Lmod1
Pcp4l11	0.974	6.67922	0.948	6.67922	0.965	0.237	NA	VSMC	Pcp4l1
Bcam1	0.971	4.71566	0.942	4.71566	0.965	0.228	NA	VSMC	Bcam
Dstn1	0.969	3.4751	0.938	3.4751	1	0.844	NA	VSMC	Dstn
Flna1	0.968	2.5066	0.936	2.5066	1	0.987	NA	VSMC	Flna
Crip11	0.965	3.21417	0.93	3.21417	0.994	0.756	NA	VSMC	Crip1
Rcan21	0.964	6.17992	0.928	6.17992	0.957	0.231	NA	VSMC	Rcan2
Ckb1	0.961	2.74465	0.922	2.74465	0.994	0.806	NA	VSMC	Ckb
Synpo22	0.958	4.47637	0.916	4.47637	0.96	0.251	NA	VSMC	Synpo2
Pdlim31	0.958	4.08753	0.916	4.08753	0.957	0.211	NA	VSMC	Pdlim3
Notch31	0.953	4.01957	0.906	4.01957	0.942	0.163	NA	VSMC	Notch3
Atp1b21	0.952	3.91547	0.904	3.91547	0.968	0.305	NA	VSMC	Atp1b2
Ptp4a31	0.951	4.22463	0.902	4.22463	0.96	0.398	NA	VSMC	Ptp4a3
Itga71	0.945	5.30279	0.89	5.30279	0.911	0.082	NA	VSMC	Itga7
Ppp1r12a2	0.945	3.2477	0.89	3.2477	0.991	0.699	NA	VSMC	Ppp1r12a
Ptrf1	0.944	1.87188	0.888	1.87188	1	0.984	NA	VSMC	Ptrf
Des2	0.939	2.51576	0.878	2.51576	0.994	0.837	NA	VSMC	Des
Map1b1	0.937	4.15943	0.874	4.15943	0.922	0.233	NA	VSMC	Map1b
Sncg1	0.936	6.60759	0.872	6.60759	0.888	0.106	NA	VSMC	Sncg
Mylk1	0.935	2.11444	0.87	2.11444	0.994	0.928	NA	VSMC	Mylk
Cald11	0.934	1.67506	0.868	1.67506	1	0.98	NA	VSMC	Cald1
Nrip21	0.932	5.96599	0.864	5.96599	0.937	0.332	NA	VSMC	Nrip2
Cav11	0.93	2.22498	0.86	2.22498	0.968	0.272	NA	VSMC	Cav1
Cnn11	0.928	7.76265	0.856	7.76265	0.882	0.133	NA	VSMC	Cnn1
Tsc22d11	0.927	2.65729	0.854	2.65729	0.994	0.882	NA	VSMC	Tsc22d1
Mustn11	0.927	1.96593	0.854	1.96593	0.997	0.934	NA	VSMC	Mustn1
Myom11	0.924	6.84193	0.848	6.84193	0.865	0.077	NA	VSMC	Myom1
Actg21	0.924	5.21344	0.848	5.21344	0.888	0.158	NA	VSMC	Actg2
Cspg41	0.921	5.77198	0.842	5.77198	0.867	0.106	NA	VSMC	Cspg4
Mcam1	0.921	3.36682	0.842	3.36682	0.934	0.355	NA	VSMC	Mcam
Rasl121	0.916	4.67925	0.832	4.67925	0.867	0.118	NA	VSMC	Rasl12
Col18a11	0.914	3.72201	0.828	3.72201	0.902	0.251	NA	VSMC	Col18a1
Hspb11	0.914	2.70513	0.828	2.70513	0.983	0.577	NA	VSMC	Hspb1
Igfbp51	0.914	2.18588	0.828	2.18588	0.896	0.176	NA	VSMC	Igfbp5
Aspn1	0.913	3.26321	0.826	3.26321	0.899	0.159	NA	VSMC	Aspn
Pln1	0.91	6.73565	0.82	6.73565	0.859	0.174	NA	VSMC	Pln
Palld1	0.91	3.02515	0.82	3.02515	0.954	0.536	NA	VSMC	Palld
Sparcl11	0.909	2.18941	0.818	2.18941	0.997	0.91	NA	VSMC	Sparcl1
Rbpms1	0.909	1.87922	0.818	1.87922	1	0.952	NA	VSMC	Rbpms
Npy1r1	0.908	4.45375	0.816	4.45375	0.856	0.127	NA	VSMC	Npy1r
Cox8a1	0.907	1.9063	0.814	1.9063	0.994	0.946	NA	VSMC	Cox8a
Tinagl11	0.905	2.28461	0.81	2.28461	0.971	0.658	NA	VSMC	Tinagl1
Id11	0.904	2.91579	0.808	2.91579	0.896	0.292	NA	VSMC	Id1
Aoc31	0.9	3.10136	0.8	3.10136	0.896	0.168	NA	VSMC	Aoc3
Asb21	0.899	7.17962	0.798	7.17962	0.81	0.047	NA	VSMC	Asb2
Rbpms21	0.899	4.49887	0.798	4.49887	0.841	0.131	NA	VSMC	Rbpms2
Dmpk1	0.898	2.51348	0.796	2.51348	0.957	0.462	NA	VSMC	Dmpk
Prkcdbp1	0.898	1.98419	0.796	1.98419	0.98	0.636	NA	VSMC	Prkcdbp
Sorbs21	0.892	5.68079	0.784	5.68079	0.816	0.118	NA	VSMC	Sorbs2
Nudt41	0.891	2.99206	0.782	2.99206	0.934	0.373	NA	VSMC	Nudt4
Tm4sf11	0.89	2.75111	0.78	2.75111	0.911	0.371	NA	VSMC	Tm4sf1
Ppp1cb1	0.888	2.41397	0.776	2.41397	0.991	0.711	NA	VSMC	Ppp1cb
Filip1l1	0.885	2.4454	0.77	2.4454	0.965	0.772	NA	VSMC	Filip1l
Cox6c1	0.884	1.66819	0.768	1.66819	0.997	0.973	NA	VSMC	Cox6c
Gapdh1	0.884	1.41233	0.768	1.41233	0.983	0.901	NA	VSMC	Gapdh
Rrad1	0.881	4.32197	0.762	4.32197	0.862	0.267	NA	VSMC	Rrad
Lama52	0.881	3.44091	0.762	3.44091	0.841	0.186	NA	VSMC	Lama5
Corin1	0.88	7.90967	0.76	7.90967	0.784	0.088	NA	VSMC	Corin
Zak1	0.88	2.47813	0.76	2.47813	0.965	0.713	NA	VSMC	Zak
Csrp11	0.879	2.19756	0.758	2.19756	0.977	0.801	NA	VSMC	Csrp1
Cd91	0.876	2.32885	0.752	2.32885	0.925	0.405	NA	VSMC	Cd9
Mef2c1	0.875	2.8512	0.75	2.8512	0.905	0.38	NA	VSMC	Mef2c
Gm138891	0.874	2.38523	0.748	2.38523	0.939	0.565	NA	VSMC	Gm13889
Plekhg31	0.872	2.94801	0.744	2.94801	0.853	0.192	NA	VSMC	Plekhg3
Ldb31	0.868	5.18983	0.736	5.18983	0.761	0.065	NA	VSMC	Ldb3
Ppp1r14a1	0.868	2.29839	0.736	2.29839	0.951	0.663	NA	VSMC	Ppp1r14a
Slc2a41	0.866	6.54446	0.732	6.54446	0.749	0.056	NA	VSMC	Slc2a4
Cap21	0.866	4.6745	0.732	4.6745	0.769	0.09	NA	VSMC	Cap2
Calm21	0.866	1.29536	0.732	1.29536	0.997	0.986	NA	VSMC	Calm2
Hspb61	0.863	4.83864	0.726	4.83864	0.772	0.129	NA	VSMC	Hspb6
Jph21	0.862	3.53046	0.724	3.53046	0.775	0.095	NA	VSMC	Jph2
Mrvi11	0.861	2.35982	0.722	2.35982	0.937	0.444	NA	VSMC	Mrvi1
Entpd11	0.86	5.293	0.72	5.293	0.746	0.063	NA	VSMC	Entpd1
Fxyd11	0.859	1.57888	0.718	1.57888	0.991	0.821	NA	VSMC	Fxyd1
Tuba1c1	0.855	3.27649	0.71	3.27649	0.801	0.192	NA	VSMC	Tuba1c
Olfr5581	0.853	8.14061	0.706	8.14061	0.738	0.082	NA	VSMC	Olfr558
Map1lc3a1	0.852	1.5992	0.704	1.5992	0.988	0.864	NA	VSMC	Map1lc3a
Cox4i21	0.849	4.28394	0.698	4.28394	0.746	0.127	NA	VSMC	Cox4i2
Id21	0.849	2.11581	0.698	2.11581	0.954	0.602	NA	VSMC	Id2
Cox6a11	0.849	1.36888	0.698	1.36888	0.997	0.962	NA	VSMC	Cox6a1
Malat11	0.848	0.775656	0.696	0.775656	1	1	NA	VSMC	Malat1
Cd2001	0.843	2.77368	0.686	2.77368	0.821	0.238	NA	VSMC	Cd200
Atpif11	0.843	1.75159	0.686	1.75159	0.968	0.892	NA	VSMC	Atpif1
Abr1	0.841	3.38487	0.682	3.38487	0.778	0.197	NA	VSMC	Abr
Grip21	0.84	7.15358	0.68	7.15358	0.697	0.047	NA	VSMC	Grip2
Rasd11	0.84	5.91341	0.68	5.91341	0.726	0.108	NA	VSMC	Rasd1
Slc8a11	0.839	3.00148	0.678	3.00148	0.781	0.172	NA	VSMC	Slc8a1
Sort11	0.838	2.96558	0.676	2.96558	0.778	0.17	NA	VSMC	Sort1
Lamb21	0.838	1.52399	0.676	1.52399	0.974	0.668	NA	VSMC	Lamb2
Sh3bgr1	0.837	5.03119	0.674	5.03119	0.697	0.054	NA	VSMC	Sh3bgr
Fbxl221	0.837	3.68321	0.674	3.68321	0.732	0.113	NA	VSMC	Fbxl22
Pbxip11	0.837	1.96034	0.674	1.96034	0.914	0.645	NA	VSMC	Pbxip1
Atp5b	0.837	1.27295	0.674	1.27295	0.997	0.973	NA	VSMC	Atp5b
Kank11	0.836	2.58598	0.672	2.58598	0.844	0.335	NA	VSMC	Kank1
Chchd21	0.835	1.22058	0.67	1.22058	0.986	0.943	NA	VSMC	Chchd2
Stom1	0.834	2.09498	0.668	2.09498	0.899	0.45	NA	VSMC	Stom
Kcna51	0.831	5.27556	0.662	5.27556	0.689	0.061	NA	VSMC	Kcna5
Olfr10331	0.831	1.70882	0.662	1.70882	0.963	0.509	NA	VSMC	Olfr1033
Actn1	0.83	1.71691	0.66	1.71691	0.919	0.529	NA	VSMC	Actn1
Cacna1c1	0.828	2.77825	0.656	2.77825	0.752	0.147	NA	VSMC	Cacna1c
Actb1	0.828	0.830422	0.656	0.830422	1	1	NA	VSMC	Actb
Gpr201	0.827	5.9256	0.654	5.9256	0.692	0.086	NA	VSMC	Gpr20
Olfml2a1	0.827	4.06312	0.654	4.06312	0.689	0.056	NA	VSMC	Olfml2a
Mical21	0.827	2.53098	0.654	2.53098	0.781	0.211	NA	VSMC	Mical2
Stk38l1	0.826	3.52529	0.652	3.52529	0.746	0.156	NA	VSMC	Stk38l
Usp21	0.826	2.94185	0.652	2.94185	0.801	0.256	NA	VSMC	Usp2
Mapre21	0.826	2.3664	0.652	2.3664	0.879	0.525	NA	VSMC	Mapre2
Dgkb1	0.825	5.44811	0.65	5.44811	0.674	0.052	NA	VSMC	Dgkb
Rgs7bp1	0.825	2.91835	0.65	2.91835	0.744	0.159	NA	VSMC	Rgs7bp
Fry1	0.825	2.7107	0.65	2.7107	0.769	0.195	NA	VSMC	Fry
Hspb71	0.824	3.23116	0.648	3.23116	0.718	0.108	NA	VSMC	Hspb7
Tesc1	0.823	5.87528	0.646	5.87528	0.666	0.047	NA	VSMC	Tesc
Kcnk3	0.822	3.22124	0.644	3.22124	0.692	0.073	NA	VSMC	Kcnk3
Efhd21	0.822	2.99629	0.644	2.99629	0.749	0.185	NA	VSMC	Efhd2
Ptms1	0.822	1.15975	0.644	1.15975	0.991	0.957	NA	VSMC	Ptms
Errfi11	0.82	1.79428	0.64	1.79428	0.994	0.907	NA	VSMC	Errfi1
Mob21	0.819	2.88924	0.638	2.88924	0.793	0.326	NA	VSMC	Mob2
Tgfb1i11	0.819	1.81091	0.638	1.81091	0.899	0.656	NA	VSMC	Tgfb1i1
Gpx11	0.819	1.49927	0.638	1.49927	0.977	0.851	NA	VSMC	Gpx1
Lgr61	0.815	4.20436	0.63	4.20436	0.671	0.081	NA	VSMC	Lgr6
Lpp1	0.815	1.69133	0.63	1.69133	0.968	0.832	NA	VSMC	Lpp
Kcnmb1	0.813	5.01753	0.626	5.01753	0.654	0.057	NA	VSMC	Kcnmb1
Ndufb91	0.812	1.53185	0.624	1.53185	0.968	0.762	NA	VSMC	Ndufb9
Atp2b41	0.811	1.87459	0.622	1.87459	0.847	0.303	NA	VSMC	Atp2b4
Mast41	0.811	1.81459	0.622	1.81459	0.89	0.444	NA	VSMC	Mast4
Uqcrh1	0.81	1.39522	0.62	1.39522	0.963	0.869	NA	VSMC	Uqcrh
Cox4i11	0.809	1.11727	0.618	1.11727	0.997	0.968	NA	VSMC	Cox4i1
Inpp5a	0.807	2.27373	0.614	2.27373	0.85	0.441	NA	VSMC	Inpp5a
Csrp21	0.807	2.02818	0.614	2.02818	0.893	0.536	NA	VSMC	Csrp2
Mgst31	0.806	2.83334	0.612	2.83334	0.746	0.267	NA	VSMC	Mgst3
Map3k7cl	0.805	4.8638	0.61	4.8638	0.622	0.025	NA	VSMC	Map3k7cl
Filip1	0.801	4.85536	0.602	4.85536	0.631	0.05	NA	VSMC	Filip1
Rock1	0.801	1.85706	0.602	1.85706	0.899	0.649	NA	VSMC	Rock1
Prkar1a1	0.801	0.968	0.602	0.968	0.997	0.991	NA	VSMC	Prkar1a
Itpk1	0.8	2.73041	0.6	2.73041	0.738	0.238	NA	VSMC	Itpk1
Myocd	0.799	5.63201	0.598	5.63201	0.611	0.023	NA	VSMC	Myocd
C2cd21	0.799	2.22934	0.598	2.22934	0.795	0.31	NA	VSMC	C2cd2
Atp5k1	0.798	1.60557	0.596	1.60557	0.945	0.747	NA	VSMC	Atp5k
Gadd45g1	0.797	1.74635	0.594	1.74635	0.911	0.559	NA	VSMC	Gadd45g
Kcnab11	0.795	4.54258	0.59	4.54258	0.637	0.088	NA	VSMC	Kcnab1
Tbx21	0.794	1.97863	0.588	1.97863	0.862	0.432	NA	VSMC	Tbx2
Hey21	0.793	3.16632	0.586	3.16632	0.657	0.1	NA	VSMC	Hey2
Dst1	0.793	1.46701	0.586	1.46701	0.983	0.763	NA	VSMC	Dst
Nrarp	0.791	7.28957	0.582	7.28957	0.597	0.03	NA	VSMC	Nrarp
Cav21	0.791	2.77001	0.582	2.77001	0.671	0.14	NA	VSMC	Cav2
Blmh	0.791	2.41004	0.582	2.41004	0.818	0.392	NA	VSMC	Blmh
Cystm11	0.79	2.71118	0.58	2.71118	0.669	0.134	NA	VSMC	Cystm1
Gng111	0.79	1.62411	0.58	1.62411	0.937	0.685	NA	VSMC	Gng11
AW5495421	0.789	4.07557	0.578	4.07557	0.622	0.072	NA	VSMC	AW549542
Asap21	0.789	2.99479	0.578	2.99479	0.674	0.152	NA	VSMC	Asap2
Crim1	0.789	2.24227	0.578	2.24227	0.767	0.283	NA	VSMC	Crim1
Cox7a21	0.789	1.38261	0.578	1.38261	0.963	0.882	NA	VSMC	Cox7a2
Susd5	0.787	7.1046	0.574	7.1046	0.591	0.034	NA	VSMC	Susd5
Ebf11	0.787	2.09694	0.574	2.09694	0.729	0.217	NA	VSMC	Ebf1
Zfhx31	0.786	1.64963	0.572	1.64963	0.914	0.547	NA	VSMC	Zfhx3
Jag11	0.785	1.77551	0.57	1.77551	0.896	0.586	NA	VSMC	Jag1
Atp2a2	0.785	1.67295	0.57	1.67295	0.942	0.796	NA	VSMC	Atp2a2
Rbm24	0.784	5.86863	0.568	5.86863	0.579	0.02	NA	VSMC	Rbm24
Hbegf	0.784	4.18839	0.568	4.18839	0.614	0.075	NA	VSMC	Hbegf
Fbxo321	0.784	2.60391	0.568	2.60391	0.674	0.142	NA	VSMC	Fbxo32
Hcfc1r11	0.784	1.69387	0.568	1.69387	0.896	0.674	NA	VSMC	Hcfc1r1
Tspan2	0.783	4.711	0.566	4.711	0.591	0.041	NA	VSMC	Tspan2
Nexn1	0.783	2.6002	0.566	2.6002	0.775	0.348	NA	VSMC	Nexn
Ppp1r12b	0.783	1.78561	0.566	1.78561	0.798	0.326	NA	VSMC	Ppp1r12b
Ppp1r12c	0.782	2.17833	0.564	2.17833	0.818	0.443	NA	VSMC	Ppp1r12c
Adcy61	0.781	2.64965	0.562	2.64965	0.712	0.206	NA	VSMC	Adcy6
Pacsin2	0.781	1.87997	0.562	1.87997	0.804	0.36	NA	VSMC	Pacsin2
Myo1d1	0.781	1.8541	0.562	1.8541	0.816	0.366	NA	VSMC	Myo1d
Amigo2	0.78	3.68913	0.56	3.68913	0.646	0.138	NA	VSMC	Amigo2
Tob21	0.78	1.97789	0.56	1.97789	0.816	0.455	NA	VSMC	Tob2
B3gnt21	0.779	1.89161	0.558	1.89161	0.807	0.398	NA	VSMC	B3gnt2
Sdhc	0.779	1.54533	0.558	1.54533	0.905	0.686	NA	VSMC	Sdhc
Atp5h1	0.779	1.17025	0.558	1.17025	0.957	0.878	NA	VSMC	Atp5h
Tcap	0.778	7.15867	0.556	7.15867	0.573	0.039	NA	VSMC	Tcap
Heyl1	0.778	1.56279	0.556	1.56279	0.867	0.502	NA	VSMC	Heyl
Mrps6	0.777	2.11425	0.554	2.11425	0.749	0.321	NA	VSMC	Mrps6
Hspb2	0.777	2.00493	0.554	2.00493	0.767	0.357	NA	VSMC	Hspb2
Nr4a11	0.777	1.82861	0.554	1.82861	0.96	0.828	NA	VSMC	Nr4a1
Uba2	0.776	2.03354	0.552	2.03354	0.824	0.513	NA	VSMC	Uba2
Pdlim7	0.776	1.84608	0.552	1.84608	0.896	0.642	NA	VSMC	Pdlim7
Net1	0.775	4.42602	0.55	4.42602	0.588	0.059	NA	VSMC	Net1
Myo1e1	0.775	2.93855	0.55	2.93855	0.637	0.12	NA	VSMC	Myo1e
Limd11	0.775	1.85906	0.55	1.85906	0.81	0.392	NA	VSMC	Limd1
Rras1	0.775	1.78091	0.55	1.78091	0.807	0.464	NA	VSMC	Rras
Serpine21	0.774	1.15992	0.548	1.15992	0.85	0.376	NA	VSMC	Serpine2
Calm11	0.774	1.02052	0.548	1.02052	0.991	0.977	NA	VSMC	Calm1
Camk2g	0.773	2.59366	0.546	2.59366	0.666	0.174	NA	VSMC	Camk2g
Cpxm21	0.773	1.7889	0.546	1.7889	0.706	0.208	NA	VSMC	Cpxm2
Parm1	0.772	3.98188	0.544	3.98188	0.594	0.088	NA	VSMC	Parm1
Serpini1	0.772	3.24891	0.544	3.24891	0.657	0.188	NA	VSMC	Serpini1
Fgf1	0.77	2.77338	0.54	2.77338	0.628	0.125	NA	VSMC	Fgf1
Pgf1	0.77	2.73123	0.54	2.73123	0.625	0.118	NA	VSMC	Pgf
Atp5d1	0.769	1.31537	0.538	1.31537	0.928	0.83	NA	VSMC	Atp5d
Tnnt21	0.768	4.3884	0.536	4.3884	0.637	0.174	NA	VSMC	Tnnt2
Lmcd1	0.768	3.33118	0.536	3.33118	0.582	0.073	NA	VSMC	Lmcd1
Itga10	0.767	2.84731	0.534	2.84731	0.594	0.079	NA	VSMC	Itga10
Sh3bgrl1	0.766	1.14619	0.532	1.14619	0.98	0.912	NA	VSMC	Sh3bgrl
Ttll7	0.763	3.5555	0.526	3.5555	0.597	0.108	NA	VSMC	Ttll7
X2010111I01Rik1	0.762	1.72978	0.524	1.72978	0.844	0.563	NA	VSMC	X2010111I01Rik
Smtn1	0.762	1.53194	0.524	1.53194	0.948	0.869	NA	VSMC	Smtn
Usmg51	0.761	1.33961	0.522	1.33961	0.879	0.634	NA	VSMC	Usmg5
Atp1a21	0.761	1.25489	0.522	1.25489	0.865	0.387	NA	VSMC	Atp1a2
Ephx3	0.76	6.63851	0.52	6.63851	0.562	0.079	NA	VSMC	Ephx3
Fam81a	0.76	6.19305	0.52	6.19305	0.536	0.03	NA	VSMC	Fam81a
Ndufb101	0.76	1.49754	0.52	1.49754	0.89	0.728	NA	VSMC	Ndufb10
Cox5b1	0.76	1.30355	0.52	1.30355	0.911	0.778	NA	VSMC	Cox5b
Msrb1	0.759	2.25216	0.518	2.25216	0.709	0.308	NA	VSMC	Msrb1
Uqcr101	0.759	1.41039	0.518	1.41039	0.919	0.763	NA	VSMC	Uqcr10
Gja41	0.758	2.22225	0.516	2.22225	0.718	0.324	NA	VSMC	Gja4
Cobll1	0.757	2.18174	0.514	2.18174	0.646	0.179	NA	VSMC	Cobll1
Mical1	0.757	1.92602	0.514	1.92602	0.712	0.251	NA	VSMC	Mical1
Cd93	0.756	4.26599	0.512	4.26599	0.536	0.041	NA	VSMC	Cd93
Rassf3	0.756	2.81776	0.512	2.81776	0.614	0.127	NA	VSMC	Rassf3
Atp2a3	0.756	2.2548	0.512	2.2548	0.648	0.179	NA	VSMC	Atp2a3
Speg	0.756	2.16276	0.512	2.16276	0.692	0.272	NA	VSMC	Speg
Dynlrb11	0.755	1.13538	0.51	1.13538	0.948	0.844	NA	VSMC	Dynlrb1
Slc25a4	0.755	1.10092	0.51	1.10092	0.968	0.955	NA	VSMC	Slc25a4
X2900026A02Rik	0.754	3.19202	0.508	3.19202	0.576	0.097	NA	VSMC	X2900026A02Rik
Ywhaq	0.754	1.27663	0.508	1.27663	0.945	0.844	NA	VSMC	Ywhaq
Ybx11	0.753	1.13305	0.506	1.13305	0.96	0.903	NA	VSMC	Ybx1
Ptma1	0.753	0.78138	0.506	0.78138	1	0.996	NA	VSMC	Ptma
Sox6	0.752	1.75474	0.504	1.75474	0.738	0.341	NA	VSMC	Sox6
Xirp1	0.749	4.90567	0.498	4.90567	0.516	0.029	NA	VSMC	Xirp1
Wtip	0.749	3.16682	0.498	3.16682	0.608	0.163	NA	VSMC	Wtip
Cox6b11	0.749	1.09161	0.498	1.09161	0.963	0.925	NA	VSMC	Cox6b1
Sepw11	0.749	0.826488	0.498	0.826488	1	0.964	NA	VSMC	Sepw1
Smarcd3	0.748	2.50327	0.496	2.50327	0.617	0.159	NA	VSMC	Smarcd3
FBn11	0.748	0.780941	0.496	0.780941	0.997	0.995	NA	VSMC	FBn1
Mark1	0.747	2.27476	0.494	2.27476	0.677	0.24	NA	VSMC	Mark1
Atp5g31	0.747	1.17533	0.494	1.17533	0.954	0.841	NA	VSMC	Atp5g3
Plekho1	0.744	3.78312	0.488	3.78312	0.527	0.056	NA	VSMC	Plekho1
Tbx3	0.744	2.16692	0.488	2.16692	0.565	0.082	NA	VSMC	Tbx3
Axl1	0.744	0.966123	0.488	0.966123	0.988	0.885	NA	VSMC	Axl
Fhl21	0.743	1.74381	0.486	1.74381	0.654	0.215	NA	VSMC	Fhl2
Mfge81	0.743	1.09426	0.486	1.09426	0.98	0.944	NA	VSMC	Mfge8
Arhgef21	0.742	1.40074	0.484	1.40074	0.85	0.507	NA	VSMC	Arhgef2
Atp5j21	0.741	1.18596	0.482	1.18596	0.925	0.839	NA	VSMC	Atp5j2
Atp5e1	0.741	0.91097	0.482	0.91097	0.965	0.918	NA	VSMC	Atp5e
Ehd4	0.74	3.25589	0.48	3.25589	0.545	0.095	NA	VSMC	Ehd4
Ntf3	0.74	2.01979	0.48	2.01979	0.695	0.324	NA	VSMC	Ntf3
Isyna1	0.74	1.63224	0.48	1.63224	0.772	0.441	NA	VSMC	Isyna1
Arhgap1	0.74	1.40794	0.48	1.40794	0.853	0.566	NA	VSMC	Arhgap1
Atp6v0e21	0.739	2.13547	0.478	2.13547	0.628	0.176	NA	VSMC	Atp6v0e2
Uqcr111	0.739	1.11125	0.478	1.11125	0.928	0.821	NA	VSMC	Uqcr11
H3f3a1	0.739	0.770808	0.478	0.770808	0.983	0.916	NA	VSMC	H3f3a
Pi151	0.738	2.10377	0.476	2.10377	0.66	0.235	NA	VSMC	Pi15
Iqgap1	0.738	1.28933	0.476	1.28933	0.948	0.78	NA	VSMC	Iqgap1
Ddit41	0.737	2.2997	0.474	2.2997	0.631	0.204	NA	VSMC	Ddit4
Dbndd2	0.737	1.83488	0.474	1.83488	0.729	0.371	NA	VSMC	Dbndd2
Lmna1	0.736	0.893734	0.472	0.893734	0.971	0.808	NA	VSMC	Lmna
Kcnb1	0.734	3.26967	0.468	3.26967	0.527	0.081	NA	VSMC	Kcnb1
Plec1	0.734	1.20691	0.468	1.20691	0.841	0.554	NA	VSMC	Plec
Pdp2	0.733	3.05632	0.466	3.05632	0.542	0.095	NA	VSMC	Pdp2
Cpe1	0.733	2.5169	0.466	2.5169	0.657	0.271	NA	VSMC	Cpe
Timp31	0.733	0.821934	0.466	0.821934	0.963	0.769	NA	VSMC	Timp3
Ehbp1l1	0.732	1.73559	0.464	1.73559	0.732	0.376	NA	VSMC	Ehbp1l1
Rasl11b1	0.731	1.80768	0.462	1.80768	0.695	0.314	NA	VSMC	Rasl11b
Pls3	0.731	1.37644	0.462	1.37644	0.876	0.695	NA	VSMC	Pls3
Atp5a1	0.731	0.93755	0.462	0.93755	0.977	0.939	NA	VSMC	Atp5a1
Oxct11	0.73	1.46551	0.46	1.46551	0.807	0.514	NA	VSMC	Oxct1
Cbfa2t31	0.729	2.31664	0.458	2.31664	0.571	0.138	NA	VSMC	Cbfa2t3
Susd21	0.729	1.30363	0.458	1.30363	0.821	0.529	NA	VSMC	Susd2
Arl4d	0.728	3.58447	0.456	3.58447	0.51	0.077	NA	VSMC	Arl4d
Ndufa5	0.727	1.16215	0.454	1.16215	0.867	0.729	NA	VSMC	Ndufa5
Inf2	0.726	2.25064	0.452	2.25064	0.562	0.133	NA	VSMC	Inf2
Peli2	0.726	2.14057	0.452	2.14057	0.602	0.19	NA	VSMC	Peli2
Marveld1	0.726	1.7258	0.452	1.7258	0.744	0.435	NA	VSMC	Marveld1
Ctnna3	0.724	5.46554	0.448	5.46554	0.47	0.034	NA	VSMC	Ctnna3
2006-09-01	0.724	3.34258	0.448	3.34258	0.504	0.081	NA	VSMC	2006-09-01
Ccdc107	0.724	1.89816	0.448	1.89816	0.695	0.394	NA	VSMC	Ccdc107
Zyx	0.724	1.18758	0.448	1.18758	0.902	0.744	NA	VSMC	Zyx
Dynll11	0.724	0.974183	0.448	0.974183	0.934	0.889	NA	VSMC	Dynll1
Esam1	0.723	1.50681	0.446	1.50681	0.744	0.448	NA	VSMC	Esam
Klhdc8b	0.722	2.04881	0.444	2.04881	0.671	0.341	NA	VSMC	Klhdc8b
Atp5c1	0.722	1.12836	0.444	1.12836	0.914	0.803	NA	VSMC	Atp5c1
Dmd1	0.72	1.03838	0.44	1.03838	0.928	0.754	NA	VSMC	Dmd
Rbm38	0.719	3.82059	0.438	3.82059	0.47	0.043	NA	VSMC	Rbm38
Gjc1	0.719	2.48123	0.438	2.48123	0.559	0.154	NA	VSMC	Gjc1
Pnpla2	0.719	1.7148	0.438	1.7148	0.669	0.305	NA	VSMC	Pnpla2
Gpi1	0.718	1.31022	0.436	1.31022	0.865	0.704	NA	VSMC	Gpi1
Tppp31	0.718	1.07527	0.436	1.07527	0.709	0.296	NA	VSMC	Tppp3
Cnn2	0.717	1.06618	0.434	1.06618	0.902	0.701	NA	VSMC	Cnn2
Tpi1	0.717	1.04592	0.434	1.04592	0.885	0.738	NA	VSMC	Tpi1
Chchd10	0.716	4.48109	0.432	4.48109	0.476	0.068	NA	VSMC	Chchd10
Uqcrb1	0.716	0.890517	0.432	0.890517	0.896	0.873	NA	VSMC	Uqcrb
Arid5a	0.713	2.53448	0.426	2.53448	0.545	0.159	NA	VSMC	Arid5a
Ndufa61	0.713	1.08467	0.426	1.08467	0.893	0.776	NA	VSMC	Ndufa6
Ndufa4l2	0.712	2.4954	0.424	2.4954	0.64	0.357	NA	VSMC	Ndufa4l2
Rgs41	0.712	1.64411	0.424	1.64411	0.677	0.376	NA	VSMC	Rgs4
Grb14	0.711	2.63878	0.422	2.63878	0.499	0.095	NA	VSMC	Grb14
Enah	0.711	2.52209	0.422	2.52209	0.499	0.091	NA	VSMC	Enah
Slc4a3	0.711	2.2018	0.422	2.2018	0.533	0.145	NA	VSMC	Slc4a3
Rap1a	0.711	1.53787	0.422	1.53787	0.769	0.547	NA	VSMC	Rap1a
Lgals12	0.711	0.426279	0.422	0.426279	0.994	0.921	NA	VSMC	Lgals1
Adcy9	0.71	2.47253	0.42	2.47253	0.507	0.109	NA	VSMC	Adcy9
Ndufa131	0.71	0.974475	0.42	0.974475	0.908	0.86	NA	VSMC	Ndufa13
Cfl11	0.71	0.534709	0.42	0.534709	1	0.996	NA	VSMC	Cfl1
Ddit4l	0.709	4.22901	0.418	4.22901	0.452	0.054	NA	VSMC	Ddit4l
Slc25a5	0.708	0.999683	0.416	0.999683	0.925	0.765	NA	VSMC	Slc25a5
Atp5j1	0.708	0.730955	0.416	0.730955	0.963	0.939	NA	VSMC	Atp5j
Reep1	0.707	3.76166	0.414	3.76166	0.452	0.052	NA	VSMC	Reep1
Rasl11a	0.707	1.94923	0.414	1.94923	0.749	0.496	NA	VSMC	Rasl11a
Ncf2	0.706	4.38994	0.412	4.38994	0.429	0.025	NA	VSMC	Ncf2
Inpp4a	0.706	1.52889	0.412	1.52889	0.735	0.455	NA	VSMC	Inpp4a
Pygb	0.706	1.3702	0.412	1.3702	0.746	0.419	NA	VSMC	Pygb
Tns11	0.706	0.828399	0.412	0.828399	0.991	0.944	NA	VSMC	Tns1
Rpl411	0.706	0.722315	0.412	0.722315	0.983	0.937	NA	VSMC	Rpl41
Naca1	0.706	0.639565	0.412	0.639565	0.96	0.905	NA	VSMC	Naca
Prkag2	0.705	3.21691	0.41	3.21691	0.522	0.161	NA	VSMC	Prkag2
Cryab	0.704	0.903862	0.408	0.903862	0.916	0.857	NA	VSMC	Cryab
Adcy5	0.703	1.32822	0.406	1.32822	0.651	0.292	NA	VSMC	Adcy5
Lims2	0.702	2.57588	0.404	2.57588	0.519	0.156	NA	VSMC	Lims2
Ndufs7	0.702	1.29656	0.404	1.29656	0.856	0.724	NA	VSMC	Ndufs7
Cyb5r3	0.702	1.0736	0.404	1.0736	0.859	0.672	NA	VSMC	Cyb5r3
Psme4	0.701	1.84376	0.402	1.84376	0.686	0.373	NA	VSMC	Psme4
Cox7b1	0.701	0.974258	0.402	0.974258	0.888	0.79	NA	VSMC	Cox7b

## Sheet: markers_zonation
Portal	Central
Ngfr	Gm14964
Igfbp3	Lrrn3
Sparc	Gja1
Gcgr	Sprn
Ndufa4l2	Inmt
Tnfrsf11b	Adm
Tagln	Robo2
Rgs4	Vcam1
Ttyh1	Loxl1
Clca3a1	Tsc22d1
Clec4g	Htra3
Rasl11a	Sox4
Il34	Sectm1a
Tmem178	Adamts5
Col14a1	Slc43a3
Heyl	Apoc1
Prss23	Gm13889
Myl9	Qpct
Tpm2	Lpar1
Lama1	Podn
Susd2	Gem
Fam84a	Ackr4
Gns	Bmyc
Alpl	Fcna
Bcr	Lum
Pdgfrb	Ano1
Klhl23	Adamtsl2
Mest	Rspo3
Ckb	Spon2
Gpc6
Cyp4b1
Itgb3
Tbx2
Disp2
Serpina3g
Ccl2
Fhl2
Crip1
Rem1
Hilpda
Hsd11b1
Gja4
Myh11
Trib1
Matn2
Tpm1
Cxcl14
Phlda1
Procr
Cd248
Htra1
AW112010

## Sheet: markers_uninjured+fibrotic
	myAUC	avg_diff	power	avg_logFC	pct.1	pct.2	p_val_adj	cluster	gene
Gsn	0.993	3.15776	0.986	3.15776	0.999	0.794	NA	FB	Gsn
Clec3b	0.98	3.14118	0.96	3.14118	0.966	0.083	NA	FB	Clec3b
Serpinf1	0.969	2.72022	0.938	2.72022	0.956	0.106	NA	FB	Serpinf1
Dpt	0.969	2.48204	0.938	2.48204	0.968	0.245	NA	FB	Dpt
Fbln1	0.967	2.50232	0.934	2.50232	0.954	0.149	NA	FB	Fbln1
Htra3	0.955	2.18173	0.91	2.18173	0.955	0.355	NA	FB	Htra3
Rnase4	0.953	1.72126	0.906	1.72126	0.957	0.444	NA	FB	Rnase4
Cd34	0.95	2.14015	0.9	2.14015	0.913	0.061	NA	FB	Cd34
S100a6	0.947	1.88008	0.894	1.88008	0.992	0.296	NA	FB	S100a6
Igfbp6	0.939	2.64722	0.878	2.64722	0.904	0.095	NA	FB	Igfbp6
Mgp	0.919	2.44697	0.838	2.44697	0.967	0.236	NA	FB	Mgp
Meg3	0.918	1.95407	0.836	1.95407	0.896	0.147	NA	FB	Meg3
Gas1	0.91	2.21077	0.82	2.21077	0.911	0.416	NA	FB	Gas1
Gpx3	0.907	2.36785	0.814	2.36785	0.928	0.398	NA	FB	Gpx3
Aebp1	0.907	1.70923	0.814	1.70923	0.888	0.295	NA	FB	Aebp1
Fth1	0.905	0.774818	0.81	0.774818	1	0.999	NA	FB	Fth1
Mgst1	0.902	1.68195	0.804	1.68195	0.839	0.107	NA	FB	Mgst1
Nbl1	0.899	2.19333	0.798	2.19333	0.875	0.211	NA	FB	Nbl1
Gas6	0.891	2.11519	0.782	2.11519	0.854	0.15	NA	FB	Gas6
Mfap4	0.887	2.48454	0.774	2.48454	0.833	0.133	NA	FB	Mfap4
Col1a1	0.886	1.44246	0.772	1.44246	0.966	0.576	NA	FB	Col1a1
Pid1	0.88	1.54161	0.76	1.54161	0.79	0.064	NA	FB	Pid1
Pmp22	0.88	1.25112	0.76	1.25112	0.909	0.533	NA	FB	Pmp22
Col1a2	0.878	1.19288	0.756	1.19288	0.989	0.849	NA	FB	Col1a2
Timp2	0.878	1.03916	0.756	1.03916	0.976	0.823	NA	FB	Timp2
Nupr1	0.877	1.38634	0.754	1.38634	0.9	0.432	NA	FB	Nupr1
C3	0.872	1.94539	0.744	1.94539	0.792	0.114	NA	FB	C3
Igf1	0.869	1.79203	0.738	1.79203	0.779	0.087	NA	FB	Igf1
Loxl1	0.867	1.28938	0.734	1.28938	0.861	0.347	NA	FB	Loxl1
Igfbp4	0.864	1.22949	0.728	1.22949	0.96	0.796	NA	FB	Igfbp4
Abca8a	0.861	1.49264	0.722	1.49264	0.761	0.088	NA	FB	Abca8a
Plpp3	0.859	1.44115	0.718	1.44115	0.827	0.267	NA	FB	Plpp3
Mfap5	0.858	2.19198	0.716	2.19198	0.744	0.059	NA	FB	Mfap5
Col6a2	0.858	1.15977	0.716	1.15977	0.889	0.514	NA	FB	Col6a2
S100a16	0.855	1.22292	0.71	1.22292	0.773	0.093	NA	FB	S100a16
Entpd2	0.852	1.43455	0.704	1.43455	0.737	0.073	NA	FB	Entpd2
Fmo2	0.849	1.87146	0.698	1.87146	0.713	0.027	NA	FB	Fmo2
Tppp3	0.845	1.87662	0.69	1.87662	0.806	0.179	NA	FB	Tppp3
Ogn	0.845	1.58336	0.69	1.58336	0.795	0.212	NA	FB	Ogn
Htra1	0.844	1.24599	0.688	1.24599	0.808	0.205	NA	FB	Htra1
Ctsh	0.838	1.47693	0.676	1.47693	0.7	0.043	NA	FB	Ctsh
Pi16	0.837	2.43549	0.674	2.43549	0.726	0.091	NA	FB	Pi16
Vim	0.836	0.893393	0.672	0.893393	0.982	0.912	NA	FB	Vim
S100a10	0.835	1.03367	0.67	1.03367	0.948	0.783	NA	FB	S100a10
Pcolce2	0.828	1.64141	0.656	1.64141	0.666	0.016	NA	FB	Pcolce2
Lgals1	0.826	0.777849	0.652	0.777849	0.988	0.935	NA	FB	Lgals1
Emp1	0.824	1.25754	0.648	1.25754	0.752	0.189	NA	FB	Emp1
Sfrp1	0.819	1.97927	0.638	1.97927	0.657	0.03	NA	FB	Sfrp1
Inmt	0.819	1.79336	0.638	1.79336	0.743	0.218	NA	FB	Inmt
Dpep1	0.818	1.68174	0.636	1.68174	0.664	0.047	NA	FB	Dpep1
Jund	0.818	0.744953	0.636	0.744953	0.989	0.954	NA	FB	Jund
Rps5	0.811	0.528759	0.622	0.528759	0.997	0.991	NA	FB	Rps5
Plxdc2	0.809	1.15493	0.618	1.15493	0.689	0.138	NA	FB	Plxdc2
Celf2	0.806	1.03159	0.612	1.03159	0.725	0.222	NA	FB	Celf2
Rplp0	0.806	0.551102	0.612	0.551102	0.996	0.985	NA	FB	Rplp0
Penk	0.805	1.75734	0.61	1.75734	0.629	0.029	NA	FB	Penk
Col6a1	0.799	0.866493	0.598	0.866493	0.906	0.679	NA	FB	Col6a1
Col3a1	0.798	0.914431	0.596	0.914431	0.992	0.868	NA	FB	Col3a1
Sepp1	0.798	0.758055	0.596	0.758055	0.978	0.829	NA	FB	Sepp1
Ftl1	0.796	0.569278	0.592	0.569278	0.999	0.984	NA	FB	Ftl1
Fxyd6	0.795	1.41784	0.59	1.41784	0.608	0.023	NA	FB	Fxyd6
Itm2a	0.795	1.29054	0.59	1.29054	0.72	0.256	NA	FB	Itm2a
Col15a1	0.792	1.27635	0.584	1.27635	0.605	0.029	NA	FB	Col15a1
Il11ra1	0.792	0.822641	0.584	0.822641	0.928	0.797	NA	FB	Il11ra1
Fbln2	0.789	1.35406	0.578	1.35406	0.592	0.019	NA	FB	Fbln2
Gstm1	0.789	0.78265	0.578	0.78265	0.964	0.922	NA	FB	Gstm1
Cyb5a	0.788	0.744988	0.576	0.744988	0.892	0.724	NA	FB	Cyb5a
Rpl13	0.786	0.416185	0.572	0.416185	0.999	0.998	NA	FB	Rpl13
Ahnak	0.783	0.798312	0.566	0.798312	0.891	0.668	NA	FB	Ahnak
Tsc22d3	0.78	1.0301	0.56	1.0301	0.736	0.274	NA	FB	Tsc22d3
Rcan2	0.779	0.654814	0.558	0.654814	0.968	0.271	NA	FB	Rcan2
Lsp1	0.776	1.13958	0.552	1.13958	0.57	0.024	NA	FB	Lsp1
Rplp1	0.775	0.441236	0.55	0.441236	0.998	0.993	NA	FB	Rplp1
Medag	0.773	1.03423	0.546	1.03423	0.565	0.029	NA	FB	Medag
Mmp23	0.773	0.962171	0.546	0.962171	0.725	0.307	NA	FB	Mmp23
Mmp2	0.773	0.868716	0.546	0.868716	0.844	0.537	NA	FB	Mmp2
Rpl14	0.773	0.420623	0.546	0.420623	0.996	0.993	NA	FB	Rpl14
Tuba1a	0.769	0.730258	0.538	0.730258	0.953	0.867	NA	FB	Tuba1a
Ptgis	0.768	0.898267	0.536	0.898267	0.743	0.343	NA	FB	Ptgis
Rps4x	0.767	0.446345	0.534	0.446345	0.997	0.993	NA	FB	Rps4x
Smoc2	0.766	1.5562	0.532	1.5562	0.726	0.398	NA	FB	Smoc2
Selm	0.766	0.5397	0.532	0.5397	0.954	0.875	NA	FB	Selm
Mtch1	0.765	0.773245	0.53	0.773245	0.803	0.544	NA	FB	Mtch1
Bicc1	0.764	0.874739	0.528	0.874739	0.711	0.316	NA	FB	Bicc1
Cd9	0.763	0.833973	0.526	0.833973	0.806	0.322	NA	FB	Cd9
Tmed3	0.761	0.702006	0.522	0.702006	0.846	0.621	NA	FB	Tmed3
Osr1	0.759	1.20293	0.518	1.20293	0.529	0.013	NA	FB	Osr1
Ddah2	0.757	0.885668	0.514	0.885668	0.692	0.32	NA	FB	Ddah2
Rps8	0.756	0.374549	0.512	0.374549	0.998	0.998	NA	FB	Rps8
Eln	0.755	1.31824	0.51	1.31824	0.682	0.274	NA	FB	Eln
Lysmd2	0.755	0.925927	0.51	0.925927	0.533	0.028	NA	FB	Lysmd2
Lpl	0.753	0.952737	0.506	0.952737	0.81	0.576	NA	FB	Lpl
Nfix	0.753	0.805656	0.506	0.805656	0.737	0.399	NA	FB	Nfix
Ackr3	0.75	1.15359	0.5	1.15359	0.525	0.034	NA	FB	Ackr3
Crispld2	0.75	1.0041	0.5	1.0041	0.64	0.164	NA	FB	Crispld2
Ebf1	0.75	0.847994	0.5	0.847994	0.736	0.222	NA	FB	Ebf1
Rps28	0.749	0.396858	0.498	0.396858	0.997	0.991	NA	FB	Rps28
Lum	0.748	0.69061	0.496	0.69061	0.981	0.826	NA	FB	Lum
Tnxb	0.747	0.835282	0.494	0.835282	0.742	0.42	NA	FB	Tnxb
Itih5	0.745	1.07315	0.49	1.07315	0.5	0.012	NA	FB	Itih5
Podn	0.745	0.95404	0.49	0.95404	0.597	0.165	NA	FB	Podn
Mfap2	0.745	0.906092	0.49	0.906092	0.607	0.183	NA	FB	Mfap2
Islr	0.744	0.774693	0.488	0.774693	0.823	0.63	NA	FB	Islr
Rpl23a	0.74	0.36114	0.48	0.36114	0.996	0.995	NA	FB	Rpl23a
Cilp	0.738	1.39607	0.476	1.39607	0.491	0.02	NA	FB	Cilp
Rps2	0.736	0.383766	0.472	0.383766	0.993	0.989	NA	FB	Rps2
S100a13	0.735	0.753696	0.47	0.753696	0.71	0.415	NA	FB	S100a13
Rps19	0.734	0.342643	0.468	0.342643	0.998	0.997	NA	FB	Rps19
Ltbp4	0.733	0.666069	0.466	0.666069	0.835	0.626	NA	FB	Ltbp4
Rpl35	0.733	0.383115	0.466	0.383115	0.994	0.986	NA	FB	Rpl35
Atf5	0.73	0.848937	0.46	0.848937	0.643	0.277	NA	FB	Atf5
Rpl41	0.73	0.305519	0.46	0.305519	0.999	0.999	NA	FB	Rpl41
Rpl18a	0.729	0.341419	0.458	0.341419	0.998	0.996	NA	FB	Rpl18a
Fstl1	0.727	0.711221	0.454	0.711221	0.845	0.695	NA	FB	Fstl1
Rpl10	0.727	0.331467	0.454	0.331467	0.997	0.996	NA	FB	Rpl10
Rps23	0.725	0.306526	0.45	0.306526	0.998	0.996	NA	FB	Rps23
Emp3	0.722	0.573458	0.444	0.573458	0.865	0.748	NA	FB	Emp3
Cd63	0.722	0.447966	0.444	0.447966	0.978	0.951	NA	FB	Cd63
Colec12	0.721	0.784978	0.442	0.784978	0.478	0.045	NA	FB	Colec12
Ecm2	0.719	0.809895	0.438	0.809895	0.548	0.152	NA	FB	Ecm2
Scara5	0.718	0.978182	0.436	0.978182	0.442	0.008	NA	FB	Scara5
Ahnak2	0.718	0.763737	0.436	0.763737	0.513	0.094	NA	FB	Ahnak2
Fndc1	0.717	0.883104	0.434	0.883104	0.447	0.017	NA	FB	Fndc1
Rpl22l1	0.717	0.519729	0.434	0.519729	0.945	0.904	NA	FB	Rpl22l1
Srpx	0.716	0.926671	0.432	0.926671	0.462	0.039	NA	FB	Srpx
Lpar1	0.716	0.715513	0.432	0.715513	0.577	0.213	NA	FB	Lpar1
Pdgfrl	0.715	0.983542	0.43	0.983542	0.513	0.127	NA	FB	Pdgfrl
Mn1	0.715	0.762335	0.43	0.762335	0.481	0.057	NA	FB	Mn1
Pcolce	0.715	0.619049	0.43	0.619049	0.941	0.831	NA	FB	Pcolce
Camk2n1	0.714	0.655146	0.428	0.655146	0.818	0.646	NA	FB	Camk2n1
Olfml2b	0.712	0.787309	0.424	0.787309	0.498	0.09	NA	FB	Olfml2b
Krtcap2	0.712	0.50509	0.424	0.50509	0.858	0.727	NA	FB	Krtcap2
Gabarap	0.711	0.41617	0.422	0.41617	0.94	0.886	NA	FB	Gabarap
Rps9	0.711	0.341846	0.422	0.341846	0.992	0.984	NA	FB	Rps9
Vit	0.71	0.917643	0.42	0.917643	0.438	0.02	NA	FB	Vit
Plat	0.71	0.843904	0.42	0.843904	0.521	0.133	NA	FB	Plat
Clmp	0.71	0.786535	0.42	0.786535	0.478	0.08	NA	FB	Clmp
Rps18	0.71	0.321063	0.42	0.321063	0.996	0.993	NA	FB	Rps18
Ccdc80	0.708	0.772817	0.416	0.772817	0.913	0.813	NA	FB	Ccdc80
Fcgrt	0.708	0.538855	0.416	0.538855	0.844	0.709	NA	FB	Fcgrt
Sulf2	0.707	0.785859	0.414	0.785859	0.428	0.016	NA	FB	Sulf2
Tpt1	0.707	0.329258	0.414	0.329258	0.995	0.989	NA	FB	Tpt1
Serpinh1	0.704	0.436062	0.408	0.436062	0.993	0.97	NA	FB	Serpinh1
Rps29	0.704	0.256611	0.408	0.256611	0.999	0.999	NA	FB	Rps29
Tmem119	0.703	0.763172	0.406	0.763172	0.498	0.127	NA	FB	Tmem119
Itgbl1	0.701	0.938297	0.402	0.938297	0.412	0.013	NA	FB	Itgbl1
Pdpn	0.701	0.796605	0.402	0.796605	0.41	0.009	NA	FB	Pdpn
Rps20	0.701	0.354791	0.402	0.354791	0.985	0.973	NA	FB	Rps20
Rpl35a	0.701	0.285792	0.402	0.285792	0.996	0.996	NA	FB	Rpl35a
Colec111	0.993	3.22501	0.986	3.22501	0.996	0.144	NA	HSC	Colec11
Plvap1	0.989	3.17469	0.978	3.17469	0.992	0.097	NA	HSC	Plvap
B2m1	0.988	1.93754	0.976	1.93754	0.999	0.899	NA	HSC	B2m
Ecm11	0.987	2.84374	0.974	2.84374	0.997	0.769	NA	HSC	Ecm1
H2-D11	0.987	1.97184	0.974	1.97184	0.998	0.779	NA	HSC	H2-D1
Reln1	0.986	2.50391	0.972	2.50391	0.988	0.019	NA	HSC	Reln
Lrat1	0.984	2.41628	0.968	2.41628	0.988	0.044	NA	HSC	Lrat
H2-K11	0.982	1.9817	0.964	1.9817	0.995	0.586	NA	HSC	H2-K1
Angptl61	0.981	2.83252	0.962	2.83252	0.972	0.056	NA	HSC	Angptl6
Tmem561	0.981	2.58973	0.962	2.58973	0.97	0.023	NA	HSC	Tmem56
Ly6e1	0.98	1.91469	0.96	1.91469	0.998	0.61	NA	HSC	Ly6e
Colec101	0.976	2.2472	0.952	2.2472	0.965	0.019	NA	HSC	Colec10
Gdf21	0.975	1.97276	0.95	1.97276	0.965	0.021	NA	HSC	Gdf2
Prelp1	0.974	1.68006	0.948	1.68006	0.996	0.607	NA	HSC	Prelp
Fcna1	0.973	3.00865	0.946	3.00865	0.957	0.018	NA	HSC	Fcna
Agtr1a1	0.969	1.94605	0.938	1.94605	0.963	0.105	NA	HSC	Agtr1a
Marcksl11	0.968	1.93131	0.936	1.93131	0.967	0.116	NA	HSC	Marcksl1
Lgals3bp1	0.968	1.88415	0.936	1.88415	0.976	0.23	NA	HSC	Lgals3bp
Sod31	0.968	1.61245	0.936	1.61245	0.996	0.842	NA	HSC	Sod3
Ifitm11	0.966	2.04037	0.932	2.04037	0.995	0.309	NA	HSC	Ifitm1
1941-09-01	0.966	1.72151	0.932	1.72151	0.992	0.368	NA	HSC	2004-09-01
Vipr11	0.964	1.97509	0.928	1.97509	0.943	0.024	NA	HSC	Vipr1
Cxcl121	0.963	1.84949	0.926	1.84949	0.998	0.599	NA	HSC	Cxcl12
Steap41	0.96	1.90722	0.92	1.90722	0.977	0.244	NA	HSC	Steap4
Igfbp71	0.959	0.981493	0.918	0.981493	1	0.999	NA	HSC	Igfbp7
Tgfbi1	0.956	1.8375	0.912	1.8375	0.991	0.439	NA	HSC	Tgfbi
Ehd31	0.954	1.95882	0.908	1.95882	0.943	0.104	NA	HSC	Ehd3
Pth1r1	0.953	2.04997	0.906	2.04997	0.956	0.203	NA	HSC	Pth1r
Ednrb1	0.951	1.78473	0.902	1.78473	0.941	0.056	NA	HSC	Ednrb
Ifitm31	0.951	1.12388	0.902	1.12388	1	0.952	NA	HSC	Ifitm3
Bmp51	0.949	1.58787	0.898	1.58787	0.937	0.075	NA	HSC	Bmp5
Tmem176a1	0.942	1.48545	0.884	1.48545	0.995	0.462	NA	HSC	Tmem176a
H2-Q71	0.941	1.60686	0.882	1.60686	0.908	0.036	NA	HSC	H2-Q7
Hgf1	0.94	1.6274	0.88	1.6274	0.916	0.067	NA	HSC	Hgf
Rspo31	0.936	1.75115	0.872	1.75115	0.934	0.14	NA	HSC	Rspo3
Plac81	0.936	1.63466	0.872	1.63466	0.977	0.258	NA	HSC	Plac8
Eng1	0.936	1.3508	0.872	1.3508	0.977	0.422	NA	HSC	Eng
Abcc91	0.932	1.54585	0.864	1.54585	0.949	0.196	NA	HSC	Abcc9
Fgfr21	0.927	1.51495	0.854	1.51495	0.88	0.038	NA	HSC	Fgfr2
Bgn1	0.927	0.921428	0.854	0.921428	0.999	0.976	NA	HSC	Bgn
Rbp1	0.924	1.1552	0.848	1.1552	0.994	0.659	NA	HSC	Rbp1
Hs3st3b11	0.923	1.43427	0.846	1.43427	0.865	0.027	NA	HSC	Hs3st3b1
Tmem176b1	0.921	1.21306	0.842	1.21306	0.997	0.602	NA	HSC	Tmem176b
Raph11	0.92	1.33216	0.84	1.33216	0.979	0.39	NA	HSC	Raph1
Emilin11	0.92	1.22316	0.84	1.22316	0.973	0.47	NA	HSC	Emilin1
Eva1b1	0.918	1.1513	0.836	1.1513	0.98	0.562	NA	HSC	Eva1b
Ank31	0.912	1.35384	0.824	1.35384	0.847	0.03	NA	HSC	Ank3
G0s21	0.91	1.38215	0.82	1.38215	0.99	0.572	NA	HSC	G0s2
Aard1	0.904	1.4932	0.808	1.4932	0.843	0.052	NA	HSC	Aard
Lhx21	0.904	1.37433	0.808	1.37433	0.83	0.031	NA	HSC	Lhx2
H2-Q41	0.904	1.29844	0.808	1.29844	0.908	0.201	NA	HSC	H2-Q4
Gpc41	0.904	1.2727	0.808	1.2727	0.899	0.181	NA	HSC	Gpc4
Ramp11	0.904	1.21133	0.808	1.21133	0.984	0.517	NA	HSC	Ramp1
Nrxn11	0.9	1.32869	0.8	1.32869	0.825	0.03	NA	HSC	Nrxn1
Slc9a3r21	0.898	1.20688	0.796	1.20688	0.925	0.258	NA	HSC	Slc9a3r2
Tnfrsf211	0.895	1.25578	0.79	1.25578	0.814	0.032	NA	HSC	Tnfrsf21
Bok1	0.895	1.20672	0.79	1.20672	0.921	0.242	NA	HSC	Bok
Rtp41	0.891	1.33582	0.782	1.33582	0.855	0.117	NA	HSC	Rtp4
Tnfrsf11b1	0.89	1.5131	0.78	1.5131	0.81	0.05	NA	HSC	Tnfrsf11b
Cks21	0.89	1.179	0.78	1.179	0.807	0.035	NA	HSC	Cks2
Cdh21	0.888	1.25628	0.776	1.25628	0.802	0.035	NA	HSC	Cdh2
Tmsb10	0.888	0.912068	0.776	0.912068	0.998	0.85	NA	HSC	Tmsb10
Nr1h41	0.887	1.19706	0.774	1.19706	0.806	0.047	NA	HSC	Nr1h4
Dcn	0.887	0.950729	0.774	0.950729	0.999	0.935	NA	HSC	Dcn
Itm2c1	0.887	0.93055	0.774	0.93055	0.98	0.644	NA	HSC	Itm2c
Kcnj81	0.884	1.31099	0.768	1.31099	0.864	0.143	NA	HSC	Kcnj8
Actn41	0.884	1.05961	0.768	1.05961	0.968	0.475	NA	HSC	Actn4
Lhfp1	0.881	0.895252	0.762	0.895252	0.989	0.767	NA	HSC	Lhfp
Ifnar21	0.878	1.06628	0.756	1.06628	0.916	0.33	NA	HSC	Ifnar2
Col14a1	0.877	1.05489	0.754	1.05489	0.992	0.645	NA	HSC	Col14a1
Bst21	0.875	1.18205	0.75	1.18205	0.936	0.404	NA	HSC	Bst2
Pdlim11	0.875	1.10623	0.75	1.10623	0.905	0.285	NA	HSC	Pdlim1
Rnaset2b1	0.871	1.09495	0.742	1.09495	0.895	0.277	NA	HSC	Rnaset2b
Arhgdib1	0.87	1.11356	0.74	1.11356	0.809	0.082	NA	HSC	Arhgdib
Calcrl1	0.868	1.24158	0.736	1.24158	0.781	0.063	NA	HSC	Calcrl
Ifitm2	0.868	0.65345	0.736	0.65345	0.998	0.952	NA	HSC	Ifitm2
Ets11	0.867	1.08712	0.734	1.08712	0.84	0.138	NA	HSC	Ets1
Rnaset2a1	0.867	1.06516	0.734	1.06516	0.893	0.282	NA	HSC	Rnaset2a
Wfdc11	0.866	1.13123	0.732	1.13123	0.933	0.436	NA	HSC	Wfdc1
Arvcf1	0.866	1.08377	0.732	1.08377	0.852	0.156	NA	HSC	Arvcf
Angptl2	0.862	0.953461	0.724	0.953461	0.953	0.438	NA	HSC	Angptl2
Iigp11	0.861	1.3875	0.722	1.3875	0.797	0.097	NA	HSC	Iigp1
Marcks	0.861	1.01984	0.722	1.01984	0.948	0.393	NA	HSC	Marcks
Bco11	0.859	1.09358	0.718	1.09358	0.733	0.017	NA	HSC	Bco1
Hpse1	0.857	1.05361	0.714	1.05361	0.748	0.045	NA	HSC	Hpse
Apoe	0.856	0.982557	0.712	0.982557	1	0.902	NA	HSC	Apoe
Hand21	0.855	1.01319	0.71	1.01319	0.921	0.344	NA	HSC	Hand2
Ifi27l2a	0.854	1.17176	0.708	1.17176	0.982	0.621	NA	HSC	Ifi27l2a
Clca3a11	0.853	1.20462	0.706	1.20462	0.723	0.019	NA	HSC	Clca3a1
Lgmn1	0.853	1.03631	0.706	1.03631	0.847	0.218	NA	HSC	Lgmn
Tcf211	0.85	1.10066	0.7	1.10066	0.865	0.229	NA	HSC	Tcf21
Fermt21	0.85	0.963594	0.7	0.963594	0.955	0.551	NA	HSC	Fermt2
Cadm31	0.849	1.10151	0.698	1.10151	0.814	0.152	NA	HSC	Cadm3
Rerg1	0.849	0.972563	0.698	0.972563	0.799	0.118	NA	HSC	Rerg
Sema6d1	0.848	1.02755	0.696	1.02755	0.753	0.072	NA	HSC	Sema6d
Tmem2041	0.847	0.945213	0.694	0.945213	0.894	0.293	NA	HSC	Tmem204
Isg151	0.846	1.51289	0.692	1.51289	0.814	0.185	NA	HSC	Isg15
AW112010	0.844	1.017	0.688	1.017	0.884	0.264	NA	HSC	AW112010
Tmem471	0.842	0.975847	0.684	0.975847	0.843	0.224	NA	HSC	Tmem47
Ms4a4d	0.841	0.935202	0.682	0.935202	0.946	0.445	NA	HSC	Ms4a4d
Spry11	0.837	1.05975	0.674	1.05975	0.839	0.227	NA	HSC	Spry1
Adra2b1	0.837	1.03184	0.674	1.03184	0.708	0.041	NA	HSC	Adra2b
Postn1	0.837	0.974857	0.674	0.974857	0.843	0.188	NA	HSC	Postn
Hsd11b1	0.836	1.29506	0.672	1.29506	0.865	0.283	NA	HSC	Hsd11b1
Il6st1	0.835	0.945961	0.67	0.945961	0.87	0.289	NA	HSC	Il6st
Plin21	0.834	0.969848	0.668	0.969848	0.811	0.196	NA	HSC	Plin2
Nkd11	0.834	0.915037	0.668	0.915037	0.885	0.295	NA	HSC	Nkd1
Rgs51	0.834	0.570968	0.668	0.570968	0.989	0.441	NA	HSC	Rgs5
Igfbp3	0.832	1.00164	0.664	1.00164	0.884	0.254	NA	HSC	Igfbp3
App	0.831	0.734784	0.662	0.734784	0.977	0.694	NA	HSC	App
Ntn1	0.829	0.96493	0.658	0.96493	0.787	0.163	NA	HSC	Ntn1
Cnn31	0.829	0.814956	0.658	0.814956	0.939	0.528	NA	HSC	Cnn3
1700025G04Rik1	0.827	0.922561	0.654	0.922561	0.841	0.26	NA	HSC	1700025G04Rik
Gnai21	0.827	0.717639	0.654	0.717639	0.97	0.733	NA	HSC	Gnai2
Gpat21	0.826	1.04042	0.652	1.04042	0.665	0.019	NA	HSC	Gpat2
Lgals9	0.826	0.902939	0.652	0.902939	0.851	0.29	NA	HSC	Lgals9
Ifit31	0.823	1.34499	0.646	1.34499	0.726	0.105	NA	HSC	Ifit3
Arap21	0.822	0.91802	0.644	0.91802	0.719	0.079	NA	HSC	Arap2
Sgk11	0.821	1.04637	0.642	1.04637	0.81	0.233	NA	HSC	Sgk1
Slc40a11	0.819	0.967077	0.638	0.967077	0.683	0.053	NA	HSC	Slc40a1
Itm2b	0.819	0.422395	0.638	0.422395	1	0.996	NA	HSC	Itm2b
Srpx2	0.818	0.881651	0.636	0.881651	0.801	0.208	NA	HSC	Srpx2
Pam	0.814	0.934095	0.628	0.934095	0.989	0.661	NA	HSC	Pam
Lifr1	0.814	0.895638	0.628	0.895638	0.792	0.191	NA	HSC	Lifr
Efemp1	0.814	0.87418	0.628	0.87418	0.878	0.303	NA	HSC	Efemp1
Dnaja11	0.812	0.836155	0.624	0.836155	0.946	0.638	NA	HSC	Dnaja1
Ntm1	0.81	1.07057	0.62	1.07057	0.64	0.028	NA	HSC	Ntm
Sdc31	0.81	0.903781	0.62	0.903781	0.661	0.048	NA	HSC	Sdc3
Slmap1	0.81	0.876331	0.62	0.876331	0.884	0.353	NA	HSC	Slmap
Psmb8	0.81	0.833014	0.62	0.833014	0.81	0.238	NA	HSC	Psmb8
Myl12a	0.809	0.65747	0.618	0.65747	0.982	0.82	NA	HSC	Myl12a
Lamb1	0.808	0.851493	0.616	0.851493	0.776	0.187	NA	HSC	Lamb1
Ngfr1	0.807	1.13819	0.614	1.13819	0.653	0.048	NA	HSC	Ngfr
Ccl21	0.806	1.99218	0.612	1.99218	0.647	0.04	NA	HSC	Ccl2
Frzb1	0.806	0.889994	0.612	0.889994	0.644	0.036	NA	HSC	Frzb
Papss21	0.806	0.852451	0.612	0.852451	0.697	0.1	NA	HSC	Papss2
Lamp2	0.806	0.703584	0.612	0.703584	0.953	0.592	NA	HSC	Lamp2
Adap2os1	0.805	0.935811	0.61	0.935811	0.73	0.12	NA	HSC	Adap2os
Adap21	0.805	0.891535	0.61	0.891535	0.711	0.104	NA	HSC	Adap2
Ccdc681	0.805	0.854322	0.61	0.854322	0.679	0.073	NA	HSC	Ccdc68
Rasgrp21	0.805	0.810564	0.61	0.810564	0.86	0.287	NA	HSC	Rasgrp2
Ptprk1	0.804	0.8672	0.608	0.8672	0.654	0.052	NA	HSC	Ptprk
Tln21	0.802	0.865006	0.604	0.865006	0.656	0.061	NA	HSC	Tln2
Col4a1	0.802	0.80282	0.604	0.80282	0.906	0.454	NA	HSC	Col4a1
Irf71	0.801	1.08445	0.602	1.08445	0.669	0.082	NA	HSC	Irf7
Ifi2031	0.8	0.849714	0.6	0.849714	0.809	0.254	NA	HSC	Ifi203
Jup1	0.8	0.804686	0.6	0.804686	0.769	0.192	NA	HSC	Jup
Myo1b1	0.798	0.837101	0.596	0.837101	0.678	0.082	NA	HSC	Myo1b
Gdf10	0.798	0.735566	0.596	0.735566	0.897	0.314	NA	HSC	Gdf10
Vcam1	0.797	0.984987	0.594	0.984987	0.732	0.159	NA	HSC	Vcam1
Tmem1411	0.795	0.854375	0.59	0.854375	0.678	0.099	NA	HSC	Tmem141
Hsp90b1	0.795	0.630414	0.59	0.630414	0.986	0.763	NA	HSC	Hsp90b1
Chst151	0.793	0.846444	0.586	0.846444	0.682	0.101	NA	HSC	Chst15
Mndal1	0.793	0.807933	0.586	0.807933	0.792	0.244	NA	HSC	Mndal
1991-09-01	0.793	0.786065	0.586	0.786065	0.674	0.091	NA	HSC	2009-09-01
Scarb2	0.793	0.750648	0.586	0.750648	0.871	0.37	NA	HSC	Scarb2
H2-Q61	0.792	0.913066	0.584	0.913066	0.598	0.019	NA	HSC	H2-Q6
Bambi1	0.792	0.841825	0.584	0.841825	0.853	0.352	NA	HSC	Bambi
Serinc31	0.792	0.749577	0.584	0.749577	0.963	0.649	NA	HSC	Serinc3
Tspan4	0.79	0.781685	0.58	0.781685	0.858	0.382	NA	HSC	Tspan4
Sparc	0.788	0.555423	0.576	0.555423	0.999	0.973	NA	HSC	Sparc
P2ry141	0.787	0.847745	0.574	0.847745	0.625	0.055	NA	HSC	P2ry14
Tns31	0.787	0.761358	0.574	0.761358	0.751	0.194	NA	HSC	Tns3
Mapt1	0.786	0.854906	0.572	0.854906	0.586	0.019	NA	HSC	Mapt
Acaa2	0.786	0.73162	0.572	0.73162	0.883	0.438	NA	HSC	Acaa2
H2-T22	0.785	0.75864	0.57	0.75864	0.81	0.309	NA	HSC	H2-T22
Stat11	0.784	0.845932	0.568	0.845932	0.684	0.132	NA	HSC	Stat1
Adamts131	0.784	0.809653	0.568	0.809653	0.578	0.015	NA	HSC	Adamts13
Gns	0.78	0.792224	0.56	0.792224	0.729	0.202	NA	HSC	Gns
Arhgap421	0.78	0.769682	0.56	0.769682	0.659	0.105	NA	HSC	Arhgap42
Bmp101	0.778	0.821444	0.556	0.821444	0.567	0.014	NA	HSC	Bmp10
Pltp	0.778	0.677093	0.556	0.677093	0.834	0.298	NA	HSC	Pltp
Tcn2	0.777	0.717277	0.554	0.717277	0.796	0.301	NA	HSC	Tcn2
Cp	0.777	0.680075	0.554	0.680075	0.86	0.332	NA	HSC	Cp
Foxf11	0.776	0.737279	0.552	0.737279	0.741	0.209	NA	HSC	Foxf1
Myo101	0.774	0.731547	0.548	0.731547	0.628	0.078	NA	HSC	Myo10
Scarf2	0.774	0.702157	0.548	0.702157	0.778	0.258	NA	HSC	Scarf2
Oasl2	0.773	0.80268	0.546	0.80268	0.641	0.103	NA	HSC	Oasl2
Clec14a	0.773	0.767712	0.546	0.767712	0.578	0.036	NA	HSC	Clec14a
Col4a2	0.773	0.747106	0.546	0.747106	0.826	0.346	NA	HSC	Col4a2
Myh91	0.773	0.723202	0.546	0.723202	0.754	0.217	NA	HSC	Myh9
Sp100	0.772	0.741984	0.544	0.741984	0.689	0.16	NA	HSC	Sp100
Oaf	0.772	0.644284	0.544	0.644284	0.896	0.439	NA	HSC	Oaf
Itga9	0.771	0.757764	0.542	0.757764	0.625	0.09	NA	HSC	Itga9
Cyp20a1	0.771	0.693775	0.542	0.693775	0.836	0.367	NA	HSC	Cyp20a1
Ryk	0.771	0.69251	0.542	0.69251	0.775	0.259	NA	HSC	Ryk
Ednra1	0.77	0.691163	0.54	0.691163	0.715	0.165	NA	HSC	Ednra
Efemp2	0.77	0.641565	0.54	0.641565	0.894	0.508	NA	HSC	Efemp2
Cd1511	0.768	0.631817	0.536	0.631817	0.922	0.575	NA	HSC	Cd151
Il341	0.767	0.773868	0.534	0.773868	0.665	0.135	NA	HSC	Il34
Apoc1	0.766	1.23593	0.532	1.23593	0.569	0.044	NA	HSC	Apoc1
H2-T23	0.766	0.749262	0.532	0.749262	0.703	0.196	NA	HSC	H2-T23
Xaf1	0.764	0.742964	0.528	0.742964	0.682	0.171	NA	HSC	Xaf1
Tmbim6	0.764	0.576832	0.528	0.576832	0.947	0.674	NA	HSC	Tmbim6
Dusp6	0.763	0.796954	0.526	0.796954	0.701	0.195	NA	HSC	Dusp6
Nt5dc2	0.763	0.784962	0.526	0.784962	0.597	0.077	NA	HSC	Nt5dc2
Itga11	0.763	0.69249	0.526	0.69249	0.625	0.094	NA	HSC	Itga1
Hlx	0.762	0.704911	0.524	0.704911	0.759	0.265	NA	HSC	Hlx
Cd821	0.762	0.640094	0.524	0.640094	0.773	0.251	NA	HSC	Cd82
Itgb11	0.761	0.591622	0.522	0.591622	0.959	0.669	NA	HSC	Itgb1
Epha7	0.759	0.726956	0.518	0.726956	0.555	0.041	NA	HSC	Epha7
Rhod	0.759	0.686187	0.518	0.686187	0.588	0.073	NA	HSC	Rhod
Eps8	0.759	0.666637	0.518	0.666637	0.636	0.121	NA	HSC	Eps8
Epas11	0.759	0.62006	0.518	0.62006	0.843	0.313	NA	HSC	Epas1
Cxcl14	0.757	0.434914	0.514	0.434914	0.64	0.117	NA	HSC	Cxcl14
Lama1	0.756	0.757658	0.512	0.757658	0.522	0.013	NA	HSC	Lama1
Ephx1	0.756	0.66099	0.512	0.66099	0.688	0.19	NA	HSC	Ephx1
Rbms3	0.756	0.63928	0.512	0.63928	0.873	0.439	NA	HSC	Rbms3
Psmb10	0.755	0.663392	0.51	0.663392	0.765	0.289	NA	HSC	Psmb10
Crip21	0.755	0.456274	0.51	0.456274	0.994	0.904	NA	HSC	Crip2
Gm14964	0.752	0.742302	0.504	0.742302	0.564	0.062	NA	HSC	Gm14964
Rbms1	0.752	0.577312	0.504	0.577312	0.907	0.531	NA	HSC	Rbms1
Robo2	0.751	0.714796	0.502	0.714796	0.526	0.025	NA	HSC	Robo2
Art31	0.751	0.712902	0.502	0.712902	0.559	0.058	NA	HSC	Art3
Rarres2	0.75	0.423554	0.5	0.423554	0.994	0.912	NA	HSC	Rarres2
C2	0.747	0.615781	0.494	0.615781	0.648	0.147	NA	HSC	C2
Gucy1b31	0.747	0.566919	0.494	0.566919	0.849	0.339	NA	HSC	Gucy1b3
Fn1	0.747	0.543324	0.494	0.543324	0.856	0.37	NA	HSC	Fn1
D630033O11Rik	0.746	0.723744	0.492	0.723744	0.544	0.055	NA	HSC	D630033O11Rik
Tmem9b	0.746	0.598258	0.492	0.598258	0.775	0.318	NA	HSC	Tmem9b
Ece1	0.744	0.628396	0.488	0.628396	0.708	0.229	NA	HSC	Ece1
St3gal4	0.744	0.602388	0.488	0.602388	0.681	0.194	NA	HSC	St3gal4
Nfkbia	0.743	0.810147	0.486	0.810147	0.906	0.603	NA	HSC	Nfkbia
Dapk2	0.743	0.624467	0.486	0.624467	0.603	0.117	NA	HSC	Dapk2
Rnd3	0.742	0.653473	0.484	0.653473	0.668	0.192	NA	HSC	Rnd3
Fam171b	0.742	0.637925	0.484	0.637925	0.594	0.115	NA	HSC	Fam171b
Nr1h5	0.741	0.675097	0.482	0.675097	0.49	0.012	NA	HSC	Nr1h5
Pelo	0.74	0.660895	0.48	0.660895	0.609	0.132	NA	HSC	Pelo
Cebpb1	0.74	0.607153	0.48	0.607153	0.956	0.724	NA	HSC	Cebpb
Hmox21	0.74	0.578729	0.48	0.578729	0.741	0.281	NA	HSC	Hmox2
Phf11d	0.739	0.656846	0.478	0.656846	0.631	0.159	NA	HSC	Phf11d
Arhgap24	0.739	0.597783	0.478	0.597783	0.653	0.176	NA	HSC	Arhgap24
Gm9844	0.739	0.597753	0.478	0.597753	0.711	0.247	NA	HSC	Gm9844
Rgl1	0.738	0.600157	0.476	0.600157	0.635	0.164	NA	HSC	Rgl1
Nrxn2	0.737	0.614134	0.474	0.614134	0.568	0.089	NA	HSC	Nrxn2
Mpzl1	0.737	0.603943	0.474	0.603943	0.667	0.199	NA	HSC	Mpzl1
Rtn1	0.736	0.642684	0.472	0.642684	0.517	0.049	NA	HSC	Rtn1
Dse	0.736	0.630736	0.472	0.630736	0.617	0.154	NA	HSC	Dse
Ngf1	0.736	0.547539	0.472	0.547539	0.892	0.486	NA	HSC	Ngf
Tgm21	0.735	0.520707	0.47	0.520707	0.822	0.351	NA	HSC	Tgm2
Irf1	0.734	0.804737	0.468	0.804737	0.645	0.198	NA	HSC	Irf1
FB4	0.734	0.706193	0.468	0.706193	0.491	0.025	NA	HSC	FB4
Gbp3	0.733	0.660808	0.466	0.660808	0.529	0.067	NA	HSC	Gbp3
Zeb21	0.732	0.53782	0.464	0.53782	0.926	0.603	NA	HSC	Zeb2
Hsp90ab11	0.731	0.390484	0.462	0.390484	0.994	0.946	NA	HSC	Hsp90ab1
Tanc1	0.73	0.597503	0.46	0.597503	0.561	0.099	NA	HSC	Tanc1
Cxcl10	0.729	1.46662	0.458	1.46662	0.478	0.023	NA	HSC	Cxcl10
Plscr1	0.729	0.631657	0.458	0.631657	0.532	0.078	NA	HSC	Plscr1
Ifih1	0.729	0.619159	0.458	0.619159	0.535	0.079	NA	HSC	Ifih1
Ctsc	0.729	0.565764	0.458	0.565764	0.612	0.146	NA	HSC	Ctsc
Ifit3b	0.728	0.80848	0.456	0.80848	0.506	0.052	NA	HSC	Ifit3b
Ecscr	0.728	0.634157	0.456	0.634157	0.49	0.035	NA	HSC	Ecscr
Ifit1	0.727	0.842882	0.454	0.842882	0.508	0.056	NA	HSC	Ifit1
Ifi204	0.727	0.532967	0.454	0.532967	0.704	0.231	NA	HSC	Ifi204
Tspo	0.724	0.465763	0.448	0.465763	0.944	0.682	NA	HSC	Tspo
Pxdn	0.723	0.591429	0.446	0.591429	0.57	0.124	NA	HSC	Pxdn
Calr	0.723	0.432378	0.446	0.432378	0.979	0.804	NA	HSC	Calr
Psmb9	0.722	0.577639	0.444	0.577639	0.549	0.106	NA	HSC	Psmb9
Slco3a1	0.722	0.564726	0.444	0.564726	0.609	0.163	NA	HSC	Slco3a1
Ifi47	0.72	0.650884	0.44	0.650884	0.486	0.048	NA	HSC	Ifi47
Prex2	0.72	0.578118	0.44	0.578118	0.567	0.125	NA	HSC	Prex2
Nucb1	0.719	0.500846	0.438	0.500846	0.843	0.471	NA	HSC	Nucb1
Csf1	0.718	0.616417	0.436	0.616417	0.661	0.239	NA	HSC	Csf1
Macf11	0.717	0.514602	0.434	0.514602	0.772	0.348	NA	HSC	Macf1
Smagp	0.716	0.562208	0.432	0.562208	0.488	0.053	NA	HSC	Smagp
Clu1	0.716	0.499952	0.432	0.499952	0.814	0.382	NA	HSC	Clu
Ktn11	0.715	0.523601	0.43	0.523601	0.733	0.3	NA	HSC	Ktn1
Wnt4	0.714	0.604178	0.428	0.604178	0.518	0.086	NA	HSC	Wnt4
Olfml3	0.714	0.434815	0.428	0.434815	0.898	0.484	NA	HSC	Olfml3
Anxa2	0.714	0.418186	0.428	0.418186	0.956	0.685	NA	HSC	Anxa2
Gucy1a31	0.714	0.407951	0.428	0.407951	0.922	0.447	NA	HSC	Gucy1a3
Gm4951	0.713	0.623432	0.426	0.623432	0.475	0.051	NA	HSC	Gm4951
Tbx201	0.713	0.507928	0.426	0.507928	0.589	0.145	NA	HSC	Tbx20
Hhip	0.712	0.689327	0.424	0.689327	0.439	0.017	NA	HSC	Hhip
Il10rb	0.712	0.52097	0.424	0.52097	0.638	0.216	NA	HSC	Il10rb
Pamr1	0.712	0.513826	0.424	0.513826	0.587	0.155	NA	HSC	Pamr1
Apold11	0.71	0.654492	0.42	0.654492	0.52	0.094	NA	HSC	Apold1
1971-09-01	0.71	0.463343	0.42	0.463343	0.957	0.791	NA	HSC	2007-09-01
Bace2	0.709	0.500632	0.418	0.500632	0.561	0.137	NA	HSC	Bace2
Pdia3	0.708	0.390898	0.416	0.390898	0.977	0.783	NA	HSC	Pdia3
Cela1	0.706	0.629049	0.412	0.629049	0.424	0.015	NA	HSC	Cela1
Adamtsl2	0.706	0.620893	0.412	0.620893	0.545	0.131	NA	HSC	Adamtsl2
Oas1a	0.706	0.581742	0.412	0.581742	0.433	0.024	NA	HSC	Oas1a
Rpn2	0.706	0.44634	0.412	0.44634	0.895	0.569	NA	HSC	Rpn2
Lims11	0.706	0.424148	0.412	0.424148	0.874	0.508	NA	HSC	Lims1
Gbp7	0.704	0.558864	0.408	0.558864	0.534	0.126	NA	HSC	Gbp7
Ptger2	0.704	0.549553	0.408	0.549553	0.444	0.035	NA	HSC	Ptger2
Tspan71	0.704	0.482418	0.408	0.482418	0.577	0.153	NA	HSC	Tspan7
Adora2a	0.703	0.532947	0.406	0.532947	0.454	0.047	NA	HSC	Adora2a
Bmyc	0.703	0.505929	0.406	0.505929	0.799	0.412	NA	HSC	Bmyc
Sdf4	0.703	0.427578	0.406	0.427578	0.905	0.586	NA	HSC	Sdf4
Trf	0.703	0.325684	0.406	0.325684	0.664	0.23	NA	HSC	Trf
Bcr	0.701	0.630172	0.402	0.630172	0.496	0.094	NA	HSC	Bcr
Itgb3	0.701	0.624996	0.402	0.624996	0.446	0.046	NA	HSC	Itgb3
Tpm21	0.978	2.74545	0.956	2.74545	0.994	0.642	NA	VSMC	Tpm2
Acta21	0.976	3.86074	0.952	3.86074	0.975	0.347	NA	VSMC	Acta2
Tpm1	0.975	2.22621	0.95	2.22621	0.992	0.698	NA	VSMC	Tpm1
Myl91	0.972	2.78518	0.944	2.78518	0.994	0.746	NA	VSMC	Myl9
Tagln1	0.971	2.88216	0.942	2.88216	0.986	0.532	NA	VSMC	Tagln
Myl61	0.969	1.8745	0.938	1.8745	1	0.981	NA	VSMC	Myl6
Myh111	0.962	2.67937	0.924	2.67937	0.941	0.172	NA	VSMC	Myh11
Crip11	0.956	2.14105	0.912	2.14105	0.996	0.813	NA	VSMC	Crip1
Dstn1	0.953	2.03411	0.906	2.03411	0.992	0.85	NA	VSMC	Dstn
Pcp4l11	0.94	2.5923	0.88	2.5923	0.889	0.054	NA	VSMC	Pcp4l1
Mustn11	0.938	1.48363	0.876	1.48363	0.992	0.856	NA	VSMC	Mustn1
Ckb1	0.936	1.65813	0.872	1.65813	0.97	0.701	NA	VSMC	Ckb
Lmod11	0.935	2.15504	0.87	2.15504	0.891	0.108	NA	VSMC	Lmod1
Bcam1	0.931	2.18056	0.862	2.18056	0.879	0.104	NA	VSMC	Bcam
Cald11	0.929	1.26182	0.858	1.26182	0.994	0.904	NA	VSMC	Cald1
Ptp4a31	0.926	2.23589	0.852	2.23589	0.9	0.265	NA	VSMC	Ptp4a3
Sparcl11	0.923	1.50305	0.846	1.50305	0.977	0.704	NA	VSMC	Sparcl1
Des1	0.921	1.57117	0.842	1.57117	0.966	0.682	NA	VSMC	Des
Sncg1	0.916	2.2951	0.832	2.2951	0.845	0.059	NA	VSMC	Sncg
Mylk1	0.906	1.2788	0.812	1.2788	0.967	0.699	NA	VSMC	Mylk
mt-Cytb1	0.904	0.988324	0.808	0.988324	0.999	0.998	NA	VSMC	mt-Cytb
mt-Co31	0.899	0.803083	0.798	0.803083	1	0.999	NA	VSMC	mt-Co3
mt-Atp61	0.899	0.735869	0.798	0.735869	1	1	NA	VSMC	mt-Atp6
Rcan22	0.898	1.34975	0.796	1.34975	0.949	0.355	NA	VSMC	Rcan2
Cox8a	0.898	0.934147	0.796	0.934147	0.989	0.958	NA	VSMC	Cox8a
Tsc22d1	0.896	1.3424	0.792	1.3424	0.967	0.757	NA	VSMC	Tsc22d1
Ppp1cb	0.893	1.41248	0.786	1.41248	0.913	0.554	NA	VSMC	Ppp1cb
Csrp11	0.882	1.48212	0.764	1.48212	0.943	0.723	NA	VSMC	Csrp1
mt-Nd41	0.882	0.925511	0.764	0.925511	0.996	0.992	NA	VSMC	mt-Nd4
Calm2	0.882	0.886816	0.764	0.886816	0.989	0.959	NA	VSMC	Calm2
Ptrf1	0.879	1.20227	0.758	1.20227	0.947	0.708	NA	VSMC	Ptrf
Tm4sf11	0.878	1.73782	0.756	1.73782	0.839	0.247	NA	VSMC	Tm4sf1
Tinagl11	0.874	1.31734	0.748	1.31734	0.918	0.531	NA	VSMC	Tinagl1
Gng11	0.872	1.30782	0.744	1.30782	0.921	0.657	NA	VSMC	Gng11
Mef2c	0.871	1.56998	0.742	1.56998	0.818	0.236	NA	VSMC	Mef2c
Prkcdbp1	0.871	1.19086	0.742	1.19086	0.938	0.59	NA	VSMC	Prkcdbp
Pln	0.865	2.21017	0.73	2.21017	0.743	0.038	NA	VSMC	Pln
mt-Co11	0.863	0.673252	0.726	0.673252	0.999	0.999	NA	VSMC	mt-Co1
Nudt4	0.862	1.47577	0.724	1.47577	0.819	0.297	NA	VSMC	Nudt4
mt-Nd11	0.86	0.746876	0.72	0.746876	0.999	0.997	NA	VSMC	mt-Nd1
Gm138891	0.858	1.15188	0.716	1.15188	0.962	0.635	NA	VSMC	Gm13889
Malat11	0.857	0.817869	0.714	0.817869	1	0.999	NA	VSMC	Malat1
Nrip2	0.856	1.72068	0.712	1.72068	0.724	0.03	NA	VSMC	Nrip2
Id1	0.854	1.64259	0.708	1.64259	0.775	0.178	NA	VSMC	Id1
Hspb1	0.852	1.27479	0.704	1.27479	0.929	0.649	NA	VSMC	Hspb1
Ppp1r12a	0.851	1.39038	0.702	1.39038	0.799	0.299	NA	VSMC	Ppp1r12a
Cox4i2	0.847	1.71809	0.694	1.71809	0.742	0.139	NA	VSMC	Cox4i2
Flna1	0.847	1.25105	0.694	1.25105	0.885	0.591	NA	VSMC	Flna
Pdlim31	0.846	1.49675	0.692	1.49675	0.734	0.08	NA	VSMC	Pdlim3
Gapdh	0.844	0.864577	0.688	0.864577	0.957	0.881	NA	VSMC	Gapdh
Map1lc3a1	0.842	0.948244	0.684	0.948244	0.948	0.848	NA	VSMC	Map1lc3a
Fxyd11	0.84	0.903763	0.68	0.903763	0.957	0.853	NA	VSMC	Fxyd1
Cnn1	0.839	1.88635	0.678	1.88635	0.693	0.039	NA	VSMC	Cnn1
mt-Co2	0.837	0.693402	0.674	0.693402	0.996	0.993	NA	VSMC	mt-Co2
Cox6c1	0.834	0.757113	0.668	0.757113	0.985	0.964	NA	VSMC	Cox6c
Palld	0.83	1.40074	0.66	1.40074	0.747	0.219	NA	VSMC	Palld
Map1b	0.82	1.37761	0.64	1.37761	0.676	0.07	NA	VSMC	Map1b
Atpif1	0.82	0.908394	0.64	0.908394	0.919	0.802	NA	VSMC	Atpif1
Atp5b	0.82	0.806504	0.64	0.806504	0.95	0.883	NA	VSMC	Atp5b
Cav11	0.816	1.28529	0.632	1.28529	0.698	0.111	NA	VSMC	Cav1
Actg2	0.815	1.77069	0.63	1.77069	0.645	0.033	NA	VSMC	Actg2
Rbpms2	0.815	1.36868	0.63	1.36868	0.658	0.062	NA	VSMC	Rbpms2
Id21	0.815	1.2963	0.63	1.2963	0.836	0.43	NA	VSMC	Id2
Mob2	0.807	1.28159	0.614	1.28159	0.713	0.237	NA	VSMC	Mob2
Actn11	0.807	1.11229	0.614	1.11229	0.783	0.421	NA	VSMC	Actn1
Rbpms1	0.807	0.873664	0.614	0.873664	0.884	0.675	NA	VSMC	Rbpms
Ppp1r14a1	0.806	1.02638	0.612	1.02638	0.905	0.681	NA	VSMC	Ppp1r14a
Cox6a1	0.805	0.680621	0.61	0.680621	0.962	0.918	NA	VSMC	Cox6a1
mt-Nd2	0.801	0.675266	0.602	0.675266	0.977	0.963	NA	VSMC	mt-Nd2
Atp1b2	0.8	1.26806	0.6	1.26806	0.638	0.075	NA	VSMC	Atp1b2
Aspn1	0.799	0.85263	0.598	0.85263	0.786	0.194	NA	VSMC	Aspn
Olfr558	0.798	1.51886	0.596	1.51886	0.601	0.009	NA	VSMC	Olfr558
Tesc	0.798	1.35512	0.596	1.35512	0.604	0.015	NA	VSMC	Tesc
Igfbp5	0.797	1.42712	0.594	1.42712	0.648	0.067	NA	VSMC	Igfbp5
Cd2001	0.793	1.26397	0.586	1.26397	0.659	0.117	NA	VSMC	Cd200
Notch3	0.791	1.27032	0.582	1.27032	0.624	0.069	NA	VSMC	Notch3
Uba2	0.79	1.14637	0.58	1.14637	0.724	0.342	NA	VSMC	Uba2
Mgst3	0.787	1.14482	0.574	1.14482	0.68	0.23	NA	VSMC	Mgst3
Zak	0.787	1.08892	0.574	1.08892	0.717	0.297	NA	VSMC	Zak
Gpx1	0.783	0.826856	0.566	0.826856	0.901	0.779	NA	VSMC	Gpx1
Sorbs2	0.782	1.53824	0.564	1.53824	0.573	0.016	NA	VSMC	Sorbs2
Cd92	0.779	0.91917	0.558	0.91917	0.827	0.372	NA	VSMC	Cd9
Cystm1	0.777	1.0939	0.554	1.0939	0.616	0.098	NA	VSMC	Cystm1
Hcfc1r11	0.775	0.893773	0.55	0.893773	0.83	0.634	NA	VSMC	Hcfc1r1
Rrad	0.774	1.67397	0.548	1.67397	0.617	0.131	NA	VSMC	Rrad
Ebf12	0.774	0.856888	0.548	0.856888	0.789	0.268	NA	VSMC	Ebf1
Gm13861	0.772	1.31967	0.544	1.31967	0.557	0.024	NA	VSMC	Gm13861
Rap1a	0.772	0.839597	0.544	0.839597	0.838	0.661	NA	VSMC	Rap1a
Cox4i1	0.772	0.510867	0.544	0.510867	0.975	0.965	NA	VSMC	Cox4i1
Kcna5	0.77	1.21338	0.54	1.21338	0.549	0.015	NA	VSMC	Kcna5
Ywhaq	0.77	0.716287	0.54	0.716287	0.89	0.807	NA	VSMC	Ywhaq
Nrarp	0.769	1.55978	0.538	1.55978	0.546	0.016	NA	VSMC	Nrarp
Hspb6	0.765	1.31068	0.53	1.31068	0.554	0.045	NA	VSMC	Hspb6
Ndufb9	0.765	0.732155	0.53	0.732155	0.86	0.739	NA	VSMC	Ndufb9
Pbxip1	0.764	0.919044	0.528	0.919044	0.745	0.466	NA	VSMC	Pbxip1
Blmh	0.763	1.06305	0.526	1.06305	0.66	0.262	NA	VSMC	Blmh
Hspb2	0.763	0.955716	0.526	0.955716	0.69	0.315	NA	VSMC	Hspb2
Filip1l	0.763	0.942286	0.526	0.942286	0.808	0.585	NA	VSMC	Filip1l
Uqcr11	0.763	0.656462	0.526	0.656462	0.904	0.856	NA	VSMC	Uqcr11
Sh3bgr	0.762	1.2462	0.524	1.2462	0.54	0.027	NA	VSMC	Sh3bgr
Rock1	0.762	0.936853	0.524	0.936853	0.727	0.418	NA	VSMC	Rock1
Gadd45g1	0.758	1.01813	0.516	1.01813	0.81	0.447	NA	VSMC	Gadd45g
Uqcrh	0.755	0.589038	0.51	0.589038	0.922	0.879	NA	VSMC	Uqcrh
Map3k7cl	0.754	1.20213	0.508	1.20213	0.513	0.008	NA	VSMC	Map3k7cl
Ppia	0.754	0.400201	0.508	0.400201	0.994	0.989	NA	VSMC	Ppia
Asb2	0.752	1.1003	0.504	1.1003	0.511	0.013	NA	VSMC	Asb2
Sh3bgrl	0.75	0.711155	0.5	0.711155	0.851	0.734	NA	VSMC	Sh3bgrl
Atp5k	0.75	0.673941	0.5	0.673941	0.864	0.78	NA	VSMC	Atp5k
Rasl12	0.746	1.04743	0.492	1.04743	0.505	0.019	NA	VSMC	Rasl12
Cox7a2	0.746	0.578942	0.492	0.578942	0.906	0.86	NA	VSMC	Cox7a2
Csrp21	0.743	0.937226	0.486	0.937226	0.81	0.603	NA	VSMC	Csrp2
Mast41	0.743	0.881514	0.486	0.881514	0.669	0.29	NA	VSMC	Mast4
Smarcd3	0.742	0.999024	0.484	0.999024	0.554	0.124	NA	VSMC	Smarcd3
FBn11	0.742	0.489099	0.484	0.489099	0.973	0.964	NA	VSMC	FBn1
Btg1	0.741	0.868004	0.482	0.868004	0.778	0.523	NA	VSMC	Btg1
Actb	0.741	0.735253	0.482	0.735253	1	0.996	NA	VSMC	Actb
Ndufa4l2	0.74	1.27384	0.48	1.27384	0.701	0.431	NA	VSMC	Ndufa4l2
Serpine2	0.74	0.907994	0.48	0.907994	0.673	0.272	NA	VSMC	Serpine2
Atp5h	0.74	0.527136	0.48	0.527136	0.917	0.892	NA	VSMC	Atp5h
mt-Nd3	0.739	0.765529	0.478	0.765529	0.817	0.708	NA	VSMC	mt-Nd3
Fbxl22	0.737	1.13764	0.474	1.13764	0.535	0.101	NA	VSMC	Fbxl22
Ptma	0.734	0.357393	0.468	0.357393	0.998	0.995	NA	VSMC	Ptma
Tnnt2	0.733	1.7365	0.466	1.7365	0.499	0.049	NA	VSMC	Tnnt2
Mcam	0.733	0.96952	0.466	0.96952	0.538	0.12	NA	VSMC	Mcam
Ppp1r12b	0.731	0.887292	0.462	0.887292	0.607	0.243	NA	VSMC	Ppp1r12b
Npy1r	0.729	1.04997	0.458	1.04997	0.474	0.022	NA	VSMC	Npy1r
Uqcr10	0.729	0.593698	0.458	0.593698	0.86	0.797	NA	VSMC	Uqcr10
Thra	0.728	0.731543	0.456	0.731543	0.77	0.581	NA	VSMC	Thra
Ndufb10	0.726	0.633413	0.452	0.633413	0.811	0.702	NA	VSMC	Ndufb10
Ndufa5	0.726	0.621778	0.452	0.621778	0.826	0.727	NA	VSMC	Ndufa5
Slc25a5	0.725	0.676199	0.45	0.676199	0.811	0.695	NA	VSMC	Slc25a5
Msrb1	0.724	0.92615	0.448	0.92615	0.651	0.379	NA	VSMC	Msrb1
Mapre2	0.723	0.87531	0.446	0.87531	0.582	0.229	NA	VSMC	Mapre2
Zfhx3	0.723	0.824489	0.446	0.824489	0.668	0.389	NA	VSMC	Zfhx3
Slc25a4	0.723	0.478129	0.446	0.478129	0.933	0.921	NA	VSMC	Slc25a4
Rasl11a1	0.722	1.12248	0.444	1.12248	0.694	0.423	NA	VSMC	Rasl11a
Errfi1	0.721	0.895049	0.442	0.895049	0.809	0.648	NA	VSMC	Errfi1
Atp5d	0.721	0.541268	0.442	0.541268	0.867	0.823	NA	VSMC	Atp5d
Ybx11	0.721	0.472791	0.442	0.472791	0.956	0.947	NA	VSMC	Ybx1
Gja41	0.72	0.934063	0.44	0.934063	0.62	0.296	NA	VSMC	Gja4
Cox7c	0.72	0.485538	0.44	0.485538	0.936	0.922	NA	VSMC	Cox7c
Dynlrb1	0.719	0.560037	0.438	0.560037	0.86	0.799	NA	VSMC	Dynlrb1
Tgfb1i1	0.717	0.713443	0.434	0.713443	0.711	0.501	NA	VSMC	Tgfb1i1
Atp5l	0.717	0.458942	0.434	0.458942	0.94	0.928	NA	VSMC	Atp5l
H3f3b	0.717	0.442439	0.434	0.442439	0.986	0.98	NA	VSMC	H3f3b
Lgals12	0.716	0.43505	0.432	0.43505	0.983	0.942	NA	VSMC	Lgals1
Rasd1	0.715	1.45975	0.43	1.45975	0.442	0.019	NA	VSMC	Rasd1
Tcap	0.715	1.28994	0.43	1.28994	0.449	0.028	NA	VSMC	Tcap
Atp5j2	0.715	0.488019	0.43	0.488019	0.906	0.886	NA	VSMC	Atp5j2
Cox6b1	0.715	0.461381	0.43	0.461381	0.919	0.907	NA	VSMC	Cox6b1
Net1	0.713	1.00142	0.426	1.00142	0.433	0.012	NA	VSMC	Net1
Tuba1c	0.712	0.919402	0.424	0.919402	0.495	0.113	NA	VSMC	Tuba1c
Dmpk	0.711	0.864509	0.422	0.864509	0.518	0.149	NA	VSMC	Dmpk
Itpk1	0.71	0.867505	0.42	0.867505	0.481	0.093	NA	VSMC	Itpk1
Heyl	0.709	0.865509	0.418	0.865509	0.569	0.237	NA	VSMC	Heyl
Ntf3	0.709	0.861837	0.418	0.861837	0.599	0.296	NA	VSMC	Ntf3
Gucy1a32	0.709	0.567831	0.418	0.567831	0.881	0.651	NA	VSMC	Gucy1a3
Ptms	0.709	0.482823	0.418	0.482823	0.907	0.902	NA	VSMC	Ptms
Serpini1	0.708	1.09637	0.416	1.09637	0.484	0.112	NA	VSMC	Serpini1
Aoc3	0.708	0.859817	0.416	0.859817	0.467	0.067	NA	VSMC	Aoc3
Tpi1	0.708	0.627508	0.416	0.627508	0.758	0.623	NA	VSMC	Tpi1
Hspb7	0.707	0.928716	0.414	0.928716	0.436	0.029	NA	VSMC	Hspb7
Cox5b	0.707	0.540319	0.414	0.540319	0.837	0.779	NA	VSMC	Cox5b
Col18a1	0.706	0.908121	0.412	0.908121	0.458	0.067	NA	VSMC	Col18a1
Gpr20	0.706	0.906162	0.412	0.906162	0.418	0.008	NA	VSMC	Gpr20
Ccdc107	0.706	0.786855	0.412	0.786855	0.617	0.349	NA	VSMC	Ccdc107
Cnn2	0.706	0.650574	0.412	0.650574	0.735	0.527	NA	VSMC	Cnn2
Lmna1	0.705	0.555323	0.41	0.555323	0.8	0.628	NA	VSMC	Lmna
Ppp1r15a	0.704	1.0033	0.408	1.0033	0.71	0.497	NA	VSMC	Ppp1r15a
Chchd2	0.704	0.373302	0.408	0.373302	0.967	0.962	NA	VSMC	Chchd2
Efhd2	0.703	0.841828	0.406	0.841828	0.523	0.185	NA	VSMC	Efhd2
Prkar1a1	0.703	0.557019	0.406	0.557019	0.828	0.75	NA	VSMC	Prkar1a
Pdgfa	0.702	0.732159	0.404	0.732159	0.591	0.272	NA	VSMC	Pdgfa
Lbh1	0.702	0.650928	0.404	0.650928	0.855	0.72	NA	VSMC	Lbh
Filip1	0.701	0.910285	0.402	0.910285	0.427	0.034	NA	VSMC	Filip1
Pls3	0.701	0.72524	0.402	0.72524	0.664	0.455	NA	VSMC	Pls3
