# Supplementary material for: Single-Cell Transcriptomics Uncovers Zonation of Function in the Mesenchyme during Liver Fibrosis
Source: Cell Rep. 2019 Nov 12;29(7):1832–1847.e8. doi: 10.1016/j.celrep.2019.10.024 (PMC6856722; doi:10.1016/j.celrep.2019.10.024)
Supplement: Table S2. Metagene Signatures and Associated Ontology Terms, Related to Figures 1 and 3 — This table provides the list of genes associated with each SOM metagene signature identified as distinguishing subpopulations within the homeostatic murine hepatic mesenchyme dataset (Figures 1F and S2F), the homeostatic murine hepatic mesenchyme SmartSeq2 dataset (Figure S3E), and the homeostatic and fibrotic murine hepatic mesenchyme dataset (Figure S7C), as well as their associated gene ontology terms. [file mmc3.xlsx]

## Sheet: uninjured_signature_genes
A	B	C
Mrpl15	Raph1	Des
Lypla1	Itm2c	Actr3
Gm37988	Ramp1	Btg2
Rgs20	Bok	Lmod1
Atp6v1h	Pam	Csrp1
Rb1cc1	Prelp	4930523C07Rik
4732440D04Rik	Rgs5	Mgst3
Pcmtd1	Cadm3	Rgs4
Gm26901	Hsd11b1	Sdhc
Sntg1	G0s2	Atf3
Adhfe1	Fcna	Hacd1
Mybl1	Eng	Otud1
Vcpip1	Angptl2	Nrarp
1700034P13Rik	Hspa5	Stom
Sgk3	Lhx2	Nr4a2
Mcmdc2	Calcrl	Grb14
Snhg6	Slc43a3	Zak
Tcf24	Pdia3	Ehd4
Ppp1r42	B2m	Dstn
Cops5	Sema6d	Id1
Cspp1	Adra2b	Cox4i2
Arfgef1	Gpat2	Map1lc3a
A830018L16Rik	Rpn2	Myl9
Sulf1	Serinc3	Flna
Slco5a1	Pltp	Pls3
Ncoa2	Cebpb	Sh3bgrl
Lactb2	Lamp2	Tm4sf1
Xkr9	Gpc4	Pbxip1
Gm9947	Bgn	Plekho1
Msc	Tmem47	Rap1a
Terf1	Srpx2	Synpo2
Sbspon	Rbbp7	Hadh
Rdh10	Tmsb4x	Ttll7
Stau2	Cp	Nexn
Ube2w	Spry1	Acadm
D030040B21Rik	Lhfp	AI838599
Tmem70	Postn	Ccdc107
Ly96	Ssr3	Tpm2
Jph1	Gucy1b3	Uqcrh
Pi15	Lrat	Gja4
Mcm3	Cers2	Tinagl1
6720483E21Rik	Ecm1	Atpif1
Paqr8	Ngf	Hspb7
Efhc1	Csf1	Tmem51
Tram2	Psma5	Errfi1
Tmem14a	Vcam1	Smarcd3
Gsta3	Tmem56	Kcnk3
Gm28836	Cnn3	Ppp1cb
Kcnq5	Clca3a1	Corin
Gm26580	Gem	Rasl11b
Gm29107	Dnaja1	Sparcl1
Ogfrl1	Chmp5	Cox6a1
B3gat2	Vcp	Hspb1
Sdhaf4	Erp44	Pdgfa
Fam135a	Plin2	Rasl11a
Phf3	Gm12840	Gng11
Ptp4a1	Eva1b	Cald1
Prim2	Marcksl1	Gm13861
Rab23	Sdc3	Actg2
Bag2	Isg15	Lmcd1
Zfp451	Steap4	Gapdh
Dst	Hgf	Ntf3
Gm37233	Reln	Kcna5
Ccdc115	Emilin1	Dmpk
Gm28306	Lrpap1	Bcam
Imp4	Sod3	Hspb6
Ptpn18	Igfbp7	Fxyd1
Arhgef4	Cxcl1	Uba2
Gm38336	Cxcl10	Ppp1r15a
Fam168b	Scarb2	Idh2
Plekhb2	Plac8	Tgfb1i1
Hs6st1	Hpse	Mob2
Gm33280	Aldh2	Cnn2
Uggt1	Arpc3	Uqcr11
Neurl3	Gnb2	Gadd45b
Arid5a	Sgce	Nudt4
4930403P22Rik	Rarres2	Btg1
Kansl3	Tmem176b	Ppp1r12a
Lman2l	Tmem176a	Ndufa4l2
Cnnm4	Tmsb10	Myl6
Cnnm3	Sec13	Rbpms
Ankrd23	Cxcl12	Palld
Gm43543	Hnrnpf	Npy1r
Ankrd39	Arhgdib	Klf2
Sema4c	Rerg	Rrad
Fam178b	Kcnj8	Zfhx3
Actr1b	Abcc9	Mustn1
Tmem131	Apoc1	Tsc22d1
Vwa3b	Apoe	Mcam
Inpp4a	Actn4	Tagln
Coa5	Capns1	Hspb2
Mgat4a	Nucb1	Rasl12
Tsga10	Tmem9b	Rbpms2
Lipt1	Fgfr2	Fbxl22
Mitd1	Oat	Tpm1
Rev1	Ifitm2	Hmgn3
Aff3	Ifitm1	Gpx1
Gm16152	Ifitm3	Rasd1
Chst10	Cd151	Atp1b2
Npas2	Tspan4	Blmh
Tbc1d8	Sgk1	Thra
Cnot11	Tcf21	Ptrf
Rnf149	Rspo3	Pdlim7
Rfx8	Marcks	Mef2c
Map4k4	Gja1	Id2
Il1r2	Smpdl3a	Actn1
Il1rl2	P4ha1	Asb2
Mfsd9	Psap	Ckb
Mrps9	Ank3	Cox6c
Gpr45	Hsp90b1	Ndufb9
Tgfbrap1	Nr1h4	Ptp4a3
8430432A02Rik	Dcn	Nr4a1
AI597479	Phlda1	Myh11
Fhl2	Col4a1	Mylk
Nck2	Hand2	Cd200
1500015O10Rik	Plvap	Filip1l
Gm29155	Bst2	Mrps6
Gm29156	Calr	Sh3bgr
Uxs1	Nkd1	Hcfc1r1
Tpp2	Mt1	Msrb1
Mettl21c	Herpud1	Notch3
Gm8251	Psmb10	Lbh
Tex30	Bco1	Calm2
Kdelc1	Wfdc1	Rock1
Bivm	Foxf1	Mapre2
Ercc5	Itgb1	Cystm1
Gulp1	Slmap	Mir143hg
Col5a2	Gdf10	Cox8a
Wdr75	Gdf2	Acta2
Dnah7b	Fermt2	mt-Nd1
Slc39a10	Clu	mt-Nd2
Gm28151	Bnip3l	mt-Co1
Gm28826	Itm2b	mt-Atp6
C230029F24Rik	Ednrb	mt-Co3
4933411E06Rik	Angptl6	mt-Nd4
Sdpr	2007-09-01	mt-Cytb
Nabp1	Ntm	Igfbp5
Gm28055	Ets1	Pcp4l1
Gls	Srpr	Tesc
Nab1	Oaf	Cav1
Tmem194b	Anxa2	Nrip2
Inpp1	Bmp5	Olfr558
Hibch	Rbp1	Pln
Pms1	Trf	Sorbs2
Ormdl1	Gnai2	Pdlim3
Osgepl1	Pth1r	Cpe
Gm28551	Rps27rt	Sncg
Asnsd1	Rbms3	Cnn1
Dnah7a	Vipr1	Tcap
Stk17b	Tcn2	Map1b
Hecw2	Igfbp3	Map3k7cl
Gtf3c3	Efemp1
Pgap1	Sqstm1
Ankrd44	Canx
4930444A19Rik	Arf1
Rftn2	Hs3st3b1
Gm10561	Ntn1
Mars2	Lgals9
Plcl1	Adap2
Satb2	Adap2os
4930558J18Rik	Ccl2
1700066M21Rik	2004-09-01
Tyw5	Ngfr
9430016H08Rik	Psmb3
Spats2l	Lgals3bp
Kctd18	P4hb
Sgol2a	Gdi2
Aox1	Agtr1a
Clk1	Cks2
Ppil3	Cxcl14
Nif3l1	Tgfbi
Orc2	Hnrnpk
Gm15834	Il6st
Fam126b	Colec11
Als2cr12	Nfkbia
Casp8	Lgmn
Trak2	Ifi27l2a
Stradb	Hsp90aa1
Tmem237	Crip2
G730003C15Rik	Aard
Mpp4	Tnfrsf11b
Als2	Colec10
Fzd7	Col14a1
Nop58	Ly6e
Fam117b	Tspo
Wdr12	Tmbim6
Carf	Arvcf
Nbeal1	Rtp4
Abi2	Itgb5
Cd28	Abi3bp
Ctla4	App
Icos	Ifnar2
Pard3b	Rnaset2b
Nrp2	Rnaset2a
Ino80d	Slc9a3r2
Ino80dos	Tmem204
Gm20342	H2-K1
Ndufs1	Hspa1a
Eef1b2	H2-D1
Adam23	H2-Q4
Fastkd2	H2-Q7
Gm26649	Tnfrsf21
Creb1	Hsp90ab1
Mettl21a	Myl12a
Ccnyl1	Ehd3
Fzd5	Epas1
Plekhm3	Nrxn1
Idh1	Bambi
Pikfyve	Cdh2
Map2	Iigp1
Rpe	Acaa2
Kansl1l	Efemp2
Myl1	Rasgrp2
Lancl1	AW112010
Cps1	Ms4a4d
Ikzf2	Aldh1a1
Bard1	Pdlim1
Atic
Apol7d
D230017M19Rik
Pecr
Tmem169
Xrcc5
Smarcal1
Igfbp2
Gm29183
Cxcr2
Gpbar1
Catip
Usp37
Rqcd1
Plcd4
Zfp142
Bcs1l
Rnf25
Stk36
Ttll4
Prkag3
Wnt6
Nhej1
Slc23a3
Cnppd1
Fam134a
Zfand2b
Abcb6
Atg9a
Ankzf1
Glb1l
Stk16
Tuba4a
Dnajb2
Dnpep
Gm15179
Speg
Gmppa
Obsl1
Tmem198
Inha
Stk11ip
Slc4a3
Epha4
Farsb
Acsl3
Utp14b
Kcne4
Wdfy1
Mrpl44
Serpine2
Cul3
Dock10
Irs1
Rhbdd1
Col4a4
Agfg1
Pid1
Trip12
Fbxo36
C130026I21Rik
A530032D15Rik
A530040E14Rik
Sp110
Sp140
A630001G21Rik
Cab39
Gm21972
Armc9
Cops7b
Dis3l2
Gm29371
Efhd1
Gigyf2
Kcnj13
Atg16l1
Sag
Dgkd
Usp40
Dnajb3
Hjurp
Spp2
Glrp1
Gm19589
Arl4c
Sh3bp4
Agap1
Ackr3
Gm9991
Col6a3
Mlph
Prlh
Rbm44
Gm26683
Scly
Hes6
Per2
Traf3ip1
Asb1
Gm29100
Twist2
Hdac4
Gm26720
Gpc1
Dusp28
5033417F24Rik
Rnpepl1
9430060I03Rik
Capn10
Agxt
Sned1
Mterf4
Gm28535
Pask
Ppp1r7
Farp2
Thap4
Gm10550
Atg4b
Ing5
D2hgdh
Gm28901
Ppip5k2
Gin1
Gm7967
Gm28187
Rnf152
Gm17634
Pign
2310035C23Rik
Gm7160
Zcchc2
Phlpp1
D630008O14Rik
Kdsr
Serpinb5
Serpinb8
Dsel
Nifk
Clasp1
2900060B14Rik
Gli2
Gm27184
Tmem185b
Epb41l5
Ptpn4
Tmem177
Tmem37
3110009E18Rik
Steap3
Celrr
Ccdc93
Slc35f5
Gpr39
Lypd1
Nckap5
Mgat5
2900009J06Rik
Ccnt2
Rab3gap1
Zranb3
Gm28800
R3hdm1
Mcm6
Cxcr4
Cd55
C4bp
Pfkfb2
Yod1
AA986860
Gm28857
Pigr
Mapkapk2
Dyrk3
Eif2d
Rassf5
Ikbke
Gm28913
Srgap2
Fam72a
Rab7b
Slc41a1
Rab29
Elk4
Mfsd4
Gm26892
Cdk18
Klhdc8a
Nuak2
F730311O21Rik
Tmcc2
Dstyk
Rbbp5
Tmem81
Cntn2
Mdm4
Ppp1r15b
Gm19461
Etnk2
Sox13
Gm26706
Zc3h11a
Gm38394
Atp2b4
Optc
Gm15851
Gm1627
Fmod
Ppfia4
Tmem183a
Cyb5r1
Klhl12
Rabif
Kdm5b
Syt2
Ppp1r12b
Ube2t
Lgr6
Gm15445
Shisa4
Ipo9
Nav1
Gm38399
Phlda3
Tnni1
Tnnt2
Kif21b
Camsap2
Ddx59
Kif14
Platr23
Zfp281
Gm19705
A430106G13Rik
Dennd1b
Zbtb41
Aspm
Gm4788
Cfhr2
Kcnt2
Cdc73
Trove2
Uchl5
Rgs2
Pla2g4a
Ptgs2
Gm20631
Gm29188
Gm10138
Ivns1abp
Swt1
Trmt1l
Rnf2
2810414N06Rik
Edem3
Colgalt2
Ncf2
Smg7
Nmnat2
Lamc2
Dhx9
Npl
Rnasel
Teddm2
Glul
Gm9530
Ier5
Mr1
Stx6
BC034090
Xpr1
Gm5532
Cep350
Axdnd1
Soat1
Gm10031
Abl2
Fam20b
Ralgps2
Rasal2
BC026585
Sec16b
Astn1
Tnr
Gm37294
4930562F07Rik
Rc3h1
Serpinc1
Zbtb37
Dars2
Gm37634
Cenpl
Klhl20
Prdx6
Suco
4930558K02Rik
Dnm3
Dnm3os
Mettl13
Prrx1
Gm26523
Gorab
Scyl3
BC055324
Mettl18
Sele
Slc19a2
Ccdc181
Blzf1
Nme7
Atp1b1
Dpt
Tbx19
Gpr161
Dcaf6
Adcy10
Cd247
Pou2f1
Ildr2
Gm15853
Tada1
Pogk
Gm16701.1
Fam78b
Uck2
Aldh9a1
Rxrg
Lmx1a
Nuf2
Ccdc190
Hsd17b7
3110045C21Rik
Uap1
Gm37748
Gm37502
Uhmk1
4930500M09Rik
Gm7694
Nos1ap
Olfml2b
Atf6
Gm26620
Fcgr2b
Fcgr3
Cfap126
Nr1i3
Apoa2
Fcer1g
Adamts4
Ppox
Usp21
Ufc1
Gm20045
Dedd
Nit1
Klhdc9
Usf1
Tstd1
Gm26641
B930036N10Rik
Slamf1
Gm37065
Vangl2
Gm37756
Casq1
Gm17224
Atp1a4
Igsf8
Atp1a2
Pigm
Slamf9
Cfap45
Slamf8
Crp
Aim2
Pydc4
AI607873
Ifi205
Fmn2
Grem2
Rgs7
Opn3
Chml
Exo1
Rbm8a2
Akt3
Zbtb18
Gm16432
B230369F24Rik
Cox20
Gm16586
Efcab2
Smyd3
Tfb2m
Cnst
Adck3
Gm37336
Gm31728
6330403A02Rik
Lin9
Gm17275
H3f3aos
Lefty1
Enah
1700047M11Rik
Trp53bp2
Gm37885
Susd4
Disp1
Taf1a
Gm37986
1700056E22Rik
Gm37800
Gm34342
2001-03-01
Rab3gap2
4930532G15Rik
Lyplal1
Tgfb2
A430105J06Rik
A430027H14Rik
Cenpf
Ptpn14
Gm37422
Prox1
Vash2
Mfsd7b
Tatdn3
Nsl1
Batf3
Fam71a
Tmem206
Dtl
Gm38037
Nek2
1700034H15Rik
Slc30a1
Gm26670
Gm10516
Hhat
Lamb3
Cd34
Gm16897
Gm37027
Cd46
Cr2
Meig1
Dclre1c
Suv39h2
Cdnf
Fam107b
Gm13179
Gm26776
Celf2
Vim
Gm10848
Plxdc2
Entpd2
Hmcn2
Ak1
Gsn
Tnfaip6
Meis2
Sirpa
Cpxm1
Lbp
Mafb
Wisp2
Sulf2
Ptgis
Srpx
Gpc3
Ogt
Slc16a2
Itm2a
Tsc22d3
Col4a5
Figf
Gpm6b
Lmna
S100a1
S100a16
S100a6
Igsf3
F3
Fam110b
Il11ra1
Col15a1
Klf4
Svep1
Adamtsl1
Plpp3
Podn
Ybx1
Ccdc28b
Tcea3
Nbl1
Mfap2
Mmp23
Vwa1
Lrrc17
Htra3
Msx1
Lgi2
Mn1
Tmem119
Rplp0
Eln
Medag
Col1a2
Atp6v0e2
Inmt
Fbln2
Cd9
Hebp1
Emp1
Mgp
Mgst1
Ldhb
Slc1a5
Atf5
Rgma
Prkcdbp
Nupr1
Htra1
Lsp1
Cdkn1c
Mrgprf
Aig1
Bicc1
Col6a2
Timp3
Igf1
Csrp2
Gas6
Plat
Sfrp1
Pdgfrl
Lpl
Jund
Nfix
Mmp2
Tppp3
Crispld2
Dpep1
Zfp503
Anxa11
Wnt5a
Rnase4
Mmp3
Clmp
Loxl1
Spg21
Lysmd2
Ctsh
Pcolce2
Lamb2
Clec3b
Selm
Aebp1
Meis1
Stc2
Ebf1
Gpx3
Mfap4
Pmp22
Tmem256
Serpinf1
Col1a1
Copz2
Igfbp4
Fzd2
Fam20a
Abca8a
Tnrc6c
Ecm2
Ogn
Gadd45g
Ntrk2
Gas1
Mast4
Plpp1
Iah1
Cys1
Fos
Tgfb3
Meg3
Siva1
Ahnak2
Crip1
Oxct1
Snhg18
Enpp2
Plec
Lgals1
Fbln1
Slc48a1
Mettl7a1
Ccdc80
Adamts5
Smoc2
Cdkn1a
Pim1
Ndufv3
2002-03-01
Tnxb
Ddah2
Rcan2
C3
Ltbp1
Svil
Bin1
Egr1
Dpysl3
Cdk2ap2
Neat1
Ahnak
Fth1
Kazald1
Angptl1
Fmo2
Fibin
Adam33
Penk
Rspo1
Fgl2
Mfap5
Cpxm2
Itgbl1
Fxyd6
Cilp
Aspn
Osr1
Igfbp6
Pi16

## Sheet: go_uninjured_a
Analysis Type:	PANTHER Overrepresentation Test (Released 20171205)
Annotation Version and Release Date:	GO Ontology database Released 2018-06-01
Analyzed List:	upload_1 (Mus musculus)
Reference List:	Mus musculus (all genes in database)
Test Type:	FISHER
GO biological process complete	Mus musculus - REFLIST (22262)	upload_1 (725)	upload_1 (expected)	upload_1 (over/under)	upload_1 (fold Enrichment)	upload_1 (raw P-value)	upload_1 (FDR)
sensory perception of chemical stimulus (GO:0007606)	1197	3	38.98	-	0.08	2.1e-13	3.25e-09
sensory perception of smell (GO:0007608)	1098	2	35.76	-	0.06	2.95e-13	2.28e-09
multicellular organism development (GO:0007275)	4599	231	149.77	+	1.54	3.75e-12	1.93e-08
developmental process (GO:0032502)	5263	253	171.4	+	1.48	1.94e-11	7.52e-08
anatomical structure development (GO:0048856)	4956	241	161.4	+	1.49	2.59e-11	8e-08
negative regulation of biological process (GO:0048519)	4931	239	160.59	+	1.49	5.77e-11	1.49e-07
extracellular structure organization (GO:0043062)	245	33	7.98	+	4.14	6.96e-11	1.54e-07
system development (GO:0048731)	4061	205	132.25	+	1.55	8.26e-11	1.6e-07
negative regulation of cellular process (GO:0048523)	4454	220	145.05	+	1.52	1.01e-10	1.73e-07
regulation of metabolic process (GO:0019222)	5856	270	190.71	+	1.42	2.21e-10	3.42e-07
sensory perception (GO:0007600)	1580	14	51.46	-	0.27	6.61e-10	9.29e-07
metabolic process (GO:0008152)	8384	356	273.04	+	1.3	7.11e-10	9.16e-07
regulation of cellular metabolic process (GO:0031323)	5516	255	179.64	+	1.42	9.19e-10	1.09e-06
organic substance metabolic process (GO:0071704)	7913	339	257.7	+	1.32	1.19e-09	1.31e-06
regulation of macromolecule metabolic process (GO:0060255)	5452	252	177.55	+	1.42	1.37e-09	1.41e-06
cellular process (GO:0009987)	14324	543	466.49	+	1.16	2.19e-09	2.12e-06
regulation of nitrogen compound metabolic process (GO:0051171)	5248	243	170.91	+	1.42	2.57e-09	2.33e-06
extracellular matrix organization (GO:0030198)	212	28	6.9	+	4.06	2.86e-09	2.46e-06
animal organ development (GO:0048513)	2958	155	96.33	+	1.61	3.95e-09	3.22e-06
regulation of primary metabolic process (GO:0080090)	5384	245	175.34	+	1.4	1.02e-08	7.91e-06
G-protein coupled receptor signaling pathway (GO:0007186)	1813	21	59.04	-	0.36	1.17e-08	8.63e-06
primary metabolic process (GO:0044238)	7533	320	245.32	+	1.3	1.8e-08	1.26e-05
cellular metabolic process (GO:0044237)	7314	312	238.19	+	1.31	2.26e-08	1.52e-05
cellular component organization or biogenesis (GO:0071840)	5164	235	168.17	+	1.4	2.96e-08	1.91e-05
regulation of cell death (GO:0010941)	1653	98	53.83	+	1.82	3.03e-08	1.87e-05
regulation of localization (GO:0032879)	2635	138	85.81	+	1.61	4.15e-08	2.47e-05
regulation of multicellular organismal process (GO:0051239)	2991	152	97.41	+	1.56	4.46e-08	2.55e-05
positive regulation of cellular process (GO:0048522)	5135	233	167.23	+	1.39	4.63e-08	2.56e-05
response to chemical (GO:0042221)	3287	162	107.05	+	1.51	1.07e-07	5.71e-05
positive regulation of biological process (GO:0048518)	5748	253	187.19	+	1.35	1.13e-07	5.84e-05
positive regulation of metabolic process (GO:0009893)	3277	161	106.72	+	1.51	1.39e-07	6.92e-05
cellular component organization (GO:0016043)	4986	224	162.38	+	1.38	1.99e-07	9.59e-05
nitrogen compound metabolic process (GO:0006807)	7037	297	229.17	+	1.3	2.01e-07	9.43e-05
positive regulation of macromolecule metabolic process (GO:0010604)	3061	151	99.69	+	1.51	2.77e-07	0.000126
regulation of multicellular organismal development (GO:2000026)	2033	110	66.21	+	1.66	3.34e-07	0.000148
regulation of cell proliferation (GO:0042127)	1616	92	52.63	+	1.75	3.87e-07	0.000166
organonitrogen compound metabolic process (GO:1901564)	4514	205	147.01	+	1.39	4.15e-07	0.000174
regulation of gene expression (GO:0010468)	3897	182	126.91	+	1.43	4.28e-07	0.000174
regulation of programmed cell death (GO:0043067)	1506	87	49.05	+	1.77	5.03e-07	0.000199
regulation of apoptotic process (GO:0042981)	1489	86	48.49	+	1.77	6.38e-07	0.000246
positive regulation of nitrogen compound metabolic process (GO:0051173)	2934	144	95.55	+	1.51	9.47e-07	0.000357
regulation of protein metabolic process (GO:0051246)	2597	130	84.58	+	1.54	1.15e-06	0.000424
body morphogenesis (GO:0010171)	56	12	1.82	+	6.58	1.28e-06	0.000459
cellular response to chemical stimulus (GO:0070887)	2167	113	70.57	+	1.6	1.36e-06	0.000478
biological_process (GO:0008150)	20595	702	670.71	+	1.05	1.57e-06	0.000538
Unclassified (UNCLASSIFIED)	1667	23	54.29	-	0.42	1.57e-06	0.000526
positive regulation of cellular metabolic process (GO:0031325)	3057	147	99.56	+	1.48	1.93e-06	0.000634
cellular macromolecule metabolic process (GO:0044260)	5093	222	165.86	+	1.34	2.44e-06	0.000785
regulation of response to stimulus (GO:0048583)	3709	171	120.79	+	1.42	2.59e-06	0.000816
regulation of biosynthetic process (GO:0009889)	3758	172	122.39	+	1.41	3.72e-06	0.00115
regulation of protein processing (GO:0070613)	75	13	2.44	+	5.32	3.74e-06	0.00113
negative regulation of response to stimulus (GO:0048585)	1535	85	49.99	+	1.7	4.01e-06	0.00119
regulation of protein maturation (GO:1903317)	77	13	2.51	+	5.18	4.83e-06	0.00141
regulation of cellular biosynthetic process (GO:0031326)	3693	169	120.27	+	1.41	5.13e-06	0.00147
nervous system process (GO:0050877)	1996	32	65	-	0.49	5.29e-06	0.00149
macromolecule metabolic process (GO:0043170)	6280	262	204.52	+	1.28	5.95e-06	0.00164
response to organic substance (GO:0010033)	2365	118	77.02	+	1.53	6.07e-06	0.00165
regulation of response to stress (GO:0080134)	1200	70	39.08	+	1.79	6.55e-06	0.00175
anatomical structure morphogenesis (GO:0009653)	2104	107	68.52	+	1.56	6.78e-06	0.00178
regulation of developmental process (GO:0050793)	2559	125	83.34	+	1.5	7.22e-06	0.00186
cellular developmental process (GO:0048869)	3647	166	118.77	+	1.4	9.43e-06	0.00239
ossification (GO:0001503)	204	21	6.64	+	3.16	1e-05	0.00249
regulation of cell communication (GO:0010646)	3018	142	98.29	+	1.44	1.07e-05	0.00262
regulation of signal transduction (GO:0009966)	2650	127	86.3	+	1.47	1.33e-05	0.0032
protein metabolic process (GO:0019538)	3594	163	117.04	+	1.39	1.34e-05	0.0032
regulation of signaling (GO:0023051)	3043	142	99.1	+	1.43	1.48e-05	0.00347
cellular component biogenesis (GO:0044085)	2320	114	75.55	+	1.51	1.6e-05	0.0037
positive regulation of protein metabolic process (GO:0051247)	1594	85	51.91	+	1.64	1.63e-05	0.0037
regulation of biological process (GO:0050789)	11314	427	368.46	+	1.16	1.93e-05	0.00433
cell differentiation (GO:0030154)	3560	161	115.94	+	1.39	1.98e-05	0.00437
negative regulation of multicellular organismal process (GO:0051241)	1211	68	39.44	+	1.72	2.37e-05	0.00517
regulation of macromolecule biosynthetic process (GO:0010556)	3563	160	116.04	+	1.38	2.56e-05	0.00551
regulation of transport (GO:0051049)	1812	93	59.01	+	1.58	2.65e-05	0.00561
positive regulation of programmed cell death (GO:0043068)	609	41	19.83	+	2.07	3.03e-05	0.00632
biological regulation (GO:0065007)	11924	445	388.33	+	1.15	3.07e-05	0.00632
nervous system development (GO:0007399)	2123	105	69.14	+	1.52	3.08e-05	0.00626
positive regulation of biosynthetic process (GO:0009891)	1845	93	60.09	+	1.55	4.28e-05	0.00859
tissue development (GO:0009888)	1592	83	51.85	+	1.6	4.28e-05	0.00848
positive regulation of cell death (GO:0010942)	665	43	21.66	+	1.99	4.3e-05	0.00841
head morphogenesis (GO:0060323)	45	9	1.47	+	6.14	4.38e-05	0.00847
regulation of embryonic development (GO:0045995)	127	15	4.14	+	3.63	4.41e-05	0.00842
positive regulation of apoptotic process (GO:0043065)	603	40	19.64	+	2.04	4.8e-05	0.00905
regulation of smoothened signaling pathway (GO:0008589)	84	12	2.74	+	4.39	4.9e-05	0.00912
regulation of cellular protein metabolic process (GO:0032268)	2414	115	78.62	+	1.46	5.05e-05	0.00929
negative regulation of metabolic process (GO:0009892)	2618	123	85.26	+	1.44	5.48e-05	0.00996
cellular response to organic substance (GO:0071310)	1705	87	55.53	+	1.57	5.5e-05	0.00988
negative regulation of cell communication (GO:0010648)	1291	70	42.04	+	1.66	5.67e-05	0.0101
multicellular organismal process (GO:0032501)	6972	279	227.06	+	1.23	5.7e-05	0.01
negative regulation of signaling (GO:0023057)	1295	70	42.17	+	1.66	5.91e-05	0.0103
negative regulation of macromolecule metabolic process (GO:0010605)	2392	114	77.9	+	1.46	5.99e-05	0.0103
regulation of cellular process (GO:0050794)	10671	402	347.52	+	1.16	7.17e-05	0.0122
anatomical structure formation involved in morphogenesis (GO:0048646)	883	52	28.76	+	1.81	7.71e-05	0.013
negative regulation of cell death (GO:0060548)	1039	59	33.84	+	1.74	8.48e-05	0.0141
regulation of cellular component movement (GO:0051270)	953	55	31.04	+	1.77	9.2e-05	0.0151
tissue morphogenesis (GO:0048729)	618	40	20.13	+	1.99	9.23e-05	0.015
regulation of cell growth (GO:0001558)	414	30	13.48	+	2.23	9.35e-05	0.0151
negative regulation of cell proliferation (GO:0008285)	660	42	21.49	+	1.95	9.74e-05	0.0155
negative regulation of signal transduction (GO:0009968)	1164	64	37.91	+	1.69	9.91e-05	0.0156
face morphogenesis (GO:0060325)	39	8	1.27	+	6.3	9.97e-05	0.0156
regulation of cellular macromolecule biosynthetic process (GO:2000112)	3484	154	113.46	+	1.36	0.000101	0.0156
regulation of cell migration (GO:0030334)	824	49	26.83	+	1.83	0.000101	0.0154
negative regulation of nitrogen compound metabolic process (GO:0051172)	2201	105	71.68	+	1.46	0.000119	0.0181
positive regulation of cell migration (GO:0030335)	497	34	16.19	+	2.1	0.000121	0.0181
embryonic morphogenesis (GO:0048598)	602	39	19.61	+	1.99	0.000121	0.0179
embryo development (GO:0009790)	1037	58	33.77	+	1.72	0.000122	0.018
organelle organization (GO:0006996)	2972	134	96.79	+	1.38	0.000134	0.0195
cellular protein modification process (GO:0006464)	2238	106	72.88	+	1.45	0.000136	0.0196
protein modification process (GO:0036211)	2238	106	72.88	+	1.45	0.000136	0.0194
head development (GO:0060322)	652	41	21.23	+	1.93	0.00014	0.0199
skeletal system development (GO:0001501)	466	32	15.18	+	2.11	0.000142	0.0199
regulation of cell differentiation (GO:0045595)	1796	89	58.49	+	1.52	0.000143	0.0199
positive regulation of cellular biosynthetic process (GO:0031328)	1804	89	58.75	+	1.51	0.000148	0.0205
cellular component assembly (GO:0022607)	2113	101	68.81	+	1.47	0.000152	0.0207
negative regulation of cellular metabolic process (GO:0031324)	2373	111	77.28	+	1.44	0.000156	0.0211
urogenital system development (GO:0001655)	309	24	10.06	+	2.38	0.000184	0.0247
positive regulation of non-canonical Wnt signaling pathway (GO:2000052)	13	5	0.42	+	11.81	0.000187	0.025
cell development (GO:0048468)	1664	83	54.19	+	1.53	0.000197	0.026
response to cytokine (GO:0034097)	684	42	22.28	+	1.89	0.0002	0.0263
positive regulation of cellular component movement (GO:0051272)	531	35	17.29	+	2.02	0.000201	0.0261
biosynthetic process (GO:0009058)	3643	158	118.64	+	1.33	0.000201	0.0259
regulation of cell motility (GO:2000145)	868	50	28.27	+	1.77	0.000215	0.0275
negative regulation of growth (GO:0045926)	270	22	8.79	+	2.5	0.000242	0.0306
regulation of protein activation cascade (GO:2000257)	14	5	0.46	+	10.97	0.000248	0.0311
negative regulation of developmental process (GO:0051093)	990	55	32.24	+	1.71	0.000256	0.0319
positive regulation of cell motility (GO:2000147)	515	34	16.77	+	2.03	0.000266	0.0329
face development (GO:0060324)	59	9	1.92	+	4.68	0.000274	0.0337
positive regulation of angiogenesis (GO:0045766)	171	16	5.57	+	2.87	0.000302	0.0368
positive regulation of cellular protein metabolic process (GO:0032270)	1491	75	48.56	+	1.54	0.000303	0.0365
positive regulation of vasculature development (GO:1904018)	189	17	6.16	+	2.76	0.000304	0.0364
positive regulation of macromolecule biosynthetic process (GO:0010557)	1714	84	55.82	+	1.5	0.000316	0.0375
positive regulation of gene expression (GO:0010628)	1868	90	60.83	+	1.48	0.000319	0.0376
regulation of establishment of protein localization (GO:0070201)	684	41	22.28	+	1.84	0.000321	0.0376
negative regulation of cell growth (GO:0030308)	190	17	6.19	+	2.75	0.000322	0.0374
regulation of fibroblast proliferation (GO:0048145)	105	12	3.42	+	3.51	0.00033	0.038
organic substance biosynthetic process (GO:1901576)	3583	154	116.69	+	1.32	0.000336	0.0385
negative regulation of proteolysis (GO:0045861)	338	25	11.01	+	2.27	0.000346	0.0393
morphogenesis of embryonic epithelium (GO:0016331)	174	16	5.67	+	2.82	0.000361	0.0408
regulation of insulin-like growth factor receptor signaling pathway (GO:0043567)	25	6	0.81	+	7.37	0.000362	0.0405
positive regulation of protein processing (GO:0010954)	25	6	0.81	+	7.37	0.000362	0.0402
regulation of molecular function (GO:0065009)	2434	111	79.27	+	1.4	0.000377	0.0417
regulation of growth (GO:0040008)	705	42	22.96	+	1.83	0.000378	0.0415
regulation of RNA metabolic process (GO:0051252)	3318	144	108.06	+	1.33	0.000396	0.0431
regulation of protein localization (GO:0032880)	947	52	30.84	+	1.69	0.000402	0.0434
positive regulation of Wnt signaling pathway (GO:0030177)	124	13	4.04	+	3.22	0.000406	0.0436
lactate metabolic process (GO:0006089)	16	5	0.52	+	9.6	0.000411	0.0439
regulation of cytokine production (GO:0001817)	627	38	20.42	+	1.86	0.000427	0.0452
macromolecule modification (GO:0043412)	2412	110	78.55	+	1.4	0.000443	0.0465
cellular protein metabolic process (GO:0044267)	2819	125	91.81	+	1.36	0.000453	0.0473
connective tissue development (GO:0061448)	215	18	7	+	2.57	0.000456	0.0473
proteoglycan metabolic process (GO:0006029)	64	9	2.08	+	4.32	0.00047	0.0485
positive regulation of smoothened signaling pathway (GO:0045880)	38	7	1.24	+	5.66	0.000482	0.0493
cellular response to stress (GO:0033554)	1337	68	43.54	+	1.56	0.000488	0.0497
renal system development (GO:0072001)	271	21	8.83	+	2.38	0.000499	0.0505
regulation of response to wounding (GO:1903034)	162	15	5.28	+	2.84	0.00051	0.0512
positive regulation of protein maturation (GO:1903319)	27	6	0.88	+	6.82	0.000516	0.0514
decidualization (GO:0046697)	17	5	0.55	+	9.03	0.000519	0.0514
negative regulation of programmed cell death (GO:0043069)	935	51	30.45	+	1.67	0.000529	0.0521
generation of neurons (GO:0048699)	1565	77	50.97	+	1.51	0.000537	0.0525
response to stress (GO:0006950)	3021	132	98.38	+	1.34	0.000539	0.0524
regulation of cellular component organization (GO:0051128)	2401	109	78.19	+	1.39	0.000543	0.0524
kidney development (GO:0001822)	249	20	8.11	+	2.47	0.000543	0.0522
glomerular basement membrane development (GO:0032836)	9	4	0.29	+	13.65	0.000559	0.0533
regulation of Golgi to plasma membrane protein transport (GO:0042996)	9	4	0.29	+	13.65	0.000559	0.053
system process (GO:0003008)	2470	52	80.44	-	0.65	0.000561	0.0529
regulation of protein transport (GO:0051223)	658	39	21.43	+	1.82	0.00057	0.0534
positive regulation of cytokine production (GO:0001819)	396	27	12.9	+	2.09	0.00059	0.0549
regulation of nucleobase-containing compound metabolic process (GO:0019219)	3590	153	116.91	+	1.31	0.000599	0.0554
cartilage development (GO:0051216)	165	15	5.37	+	2.79	0.000609	0.056
regulation of hydrolase activity (GO:0051336)	961	52	31.3	+	1.66	0.000609	0.0557
negative regulation of embryonic development (GO:0045992)	28	6	0.91	+	6.58	0.00061	0.0554
muscle organ development (GO:0007517)	277	21	9.02	+	2.33	0.000613	0.0554
cellular biosynthetic process (GO:0044249)	3495	149	113.82	+	1.31	0.000636	0.0572
muscle structure development (GO:0061061)	465	30	15.14	+	1.98	0.000638	0.057
positive regulation of locomotion (GO:0040017)	547	34	17.81	+	1.91	0.000638	0.0567
negative regulation of apoptotic process (GO:0043066)	920	50	29.96	+	1.67	0.000671	0.0593
negative regulation of molecular function (GO:0044092)	985	53	32.08	+	1.65	0.000701	0.0616
neurogenesis (GO:0022008)	1661	80	54.09	+	1.48	0.000758	0.0662
cellular component morphogenesis (GO:0032989)	786	44	25.6	+	1.72	0.00078	0.0678
negative regulation of gene expression (GO:0010629)	1595	77	51.94	+	1.48	0.000796	0.0687
response to oxygen-containing compound (GO:1901700)	1193	61	38.85	+	1.57	0.000828	0.0711
regulation of tumor necrosis factor production (GO:0032680)	135	13	4.4	+	2.96	0.000846	0.0723
negative regulation of cellular response to growth factor stimulus (GO:0090288)	135	13	4.4	+	2.96	0.000846	0.0719
morphogenesis of an epithelium (GO:0002009)	492	31	16.02	+	1.93	0.000846	0.0715
regulation of peptide transport (GO:0090087)	698	40	22.73	+	1.76	0.00085	0.0714
regulation of response to external stimulus (GO:0032101)	698	40	22.73	+	1.76	0.00085	0.071
positive regulation of cell proliferation (GO:0008284)	956	51	31.13	+	1.64	0.000854	0.071
positive regulation of cell communication (GO:0010647)	1623	78	52.86	+	1.48	0.000869	0.0719
embryonic skeletal system development (GO:0048706)	136	13	4.43	+	2.94	0.000901	0.0741
positive regulation of epithelial cell migration (GO:0010634)	136	13	4.43	+	2.94	0.000901	0.0737
positive regulation of signaling (GO:0023056)	1630	78	53.08	+	1.47	0.000906	0.0737
regulation of tumor necrosis factor superfamily cytokine production (GO:1903555)	137	13	4.46	+	2.91	0.000959	0.0776
positive regulation of collagen biosynthetic process (GO:0032967)	31	6	1.01	+	5.94	0.000973	0.0783
leukocyte chemotaxis involved in inflammatory response (GO:0002232)	4	3	0.13	+	23.03	0.000994	0.0796
viral transcription (GO:0019083)	4	3	0.13	+	23.03	0.000994	0.0792
regulation of transcription by RNA polymerase II (GO:0006357)	1913	89	62.3	+	1.43	0.000997	0.0791
regulation of cellular localization (GO:0060341)	820	45	26.7	+	1.69	0.001	0.079
cell projection organization (GO:0030030)	1054	55	34.33	+	1.6	0.00103	0.0811
regulation of reactive oxygen species biosynthetic process (GO:1903426)	88	10	2.87	+	3.49	0.00106	0.0824
embryo development ending in birth or egg hatching (GO:0009792)	728	41	23.71	+	1.73	0.00106	0.0822
negative regulation of hydrolase activity (GO:0051346)	395	26	12.86	+	2.02	0.00108	0.0835
supramolecular fiber organization (GO:0097435)	436	28	14.2	+	1.97	0.00109	0.0842
regulation of locomotion (GO:0040012)	945	50	30.78	+	1.62	0.00112	0.0861
positive regulation of collagen metabolic process (GO:0010714)	32	6	1.04	+	5.76	0.00112	0.0856
heparan sulfate proteoglycan metabolic process (GO:0030201)	21	5	0.68	+	7.31	0.00117	0.0884
animal organ morphogenesis (GO:0009887)	963	51	31.36	+	1.63	0.00119	0.0899
negative regulation of transmembrane receptor protein serine/threonine kinase signaling pathway (GO:0090101)	106	11	3.45	+	3.19	0.00119	0.0896
negative regulation of protein metabolic process (GO:0051248)	1018	53	33.15	+	1.6	0.0012	0.0894
biomineral tissue development (GO:0031214)	75	9	2.44	+	3.68	0.00131	0.0976
glomerulus development (GO:0032835)	46	7	1.5	+	4.67	0.00132	0.0974
cerebellar granular layer morphogenesis (GO:0021683)	12	4	0.39	+	10.24	0.00132	0.0971
chordate embryonic development (GO:0043009)	711	40	23.15	+	1.73	0.00132	0.0967
regulation of transcription, DNA-templated (GO:0006355)	3091	132	100.66	+	1.31	0.00133	0.0969
embryonic limb morphogenesis (GO:0030326)	143	13	4.66	+	2.79	0.00137	0.0997
embryonic appendage morphogenesis (GO:0035113)	143	13	4.66	+	2.79	0.00137	0.0992
regulation of angiogenesis (GO:0045765)	289	21	9.41	+	2.23	0.00141	0.102
reproductive structure development (GO:0048608)	421	27	13.71	+	1.97	0.00143	0.102
regulation of nitric oxide biosynthetic process (GO:0045428)	61	8	1.99	+	4.03	0.00144	0.103
regulation of neuron projection regeneration (GO:0070570)	34	6	1.11	+	5.42	0.00148	0.105
response to abiotic stimulus (GO:0009628)	883	47	28.76	+	1.63	0.00148	0.105
plasma membrane bounded cell projection organization (GO:0120036)	1006	52	32.76	+	1.59	0.00154	0.108
roof of mouth development (GO:0060021)	93	10	3.03	+	3.3	0.00154	0.108
regulation of BMP signaling pathway (GO:0030510)	93	10	3.03	+	3.3	0.00154	0.108
reproductive system development (GO:0061458)	425	27	13.84	+	1.95	0.00155	0.107
regulation of vasculature development (GO:1901342)	320	22	10.42	+	2.11	0.00155	0.107
intramembranous ossification (GO:0001957)	5	3	0.16	+	18.42	0.00155	0.107
direct ossification (GO:0036072)	5	3	0.16	+	18.42	0.00155	0.106
negative regulation of cell differentiation (GO:0045596)	736	41	23.97	+	1.71	0.00156	0.106
regulation of nucleic acid-templated transcription (GO:1903506)	3093	132	100.73	+	1.31	0.00159	0.107
regulation of cellular response to growth factor stimulus (GO:0090287)	260	19	8.47	+	2.24	0.00159	0.107
response to wounding (GO:0009611)	321	22	10.45	+	2.1	0.0016	0.107
regulation of RNA biosynthetic process (GO:2001141)	3099	132	100.92	+	1.31	0.0016	0.107
regulation of proteolysis (GO:0030162)	692	39	22.54	+	1.73	0.00163	0.109
regulation of collagen metabolic process (GO:0010712)	48	7	1.56	+	4.48	0.00164	0.109
sensory organ development (GO:0007423)	555	33	18.07	+	1.83	0.00165	0.109
planar cell polarity pathway involved in neural tube closure (GO:0090179)	13	4	0.42	+	9.45	0.00168	0.111
regulation of complement activation (GO:0030449)	13	4	0.42	+	9.45	0.00168	0.11
positive regulation of protein modification process (GO:0031401)	1182	59	38.49	+	1.53	0.00189	0.123
regulation of protein modification process (GO:0031399)	1719	80	55.98	+	1.43	0.00191	0.124
negative regulation of protein processing (GO:0010955)	36	6	1.17	+	5.12	0.00192	0.124
negative regulation of protein maturation (GO:1903318)	36	6	1.17	+	5.12	0.00192	0.124
cell morphogenesis involved in differentiation (GO:0000904)	522	31	17	+	1.82	0.00193	0.124
regulation of non-canonical Wnt signaling pathway (GO:2000050)	24	5	0.78	+	6.4	0.00195	0.124
phosphorus metabolic process (GO:0006793)	1726	80	56.21	+	1.42	0.00197	0.125
negative regulation of cell development (GO:0010721)	369	24	12.02	+	2	0.00199	0.126
regulation of transmembrane receptor protein serine/threonine kinase signaling pathway (GO:0090092)	221	17	7.2	+	2.36	0.002	0.126
cerebellum morphogenesis (GO:0021587)	50	7	1.63	+	4.3	0.00203	0.127
embryonic epithelial tube formation (GO:0001838)	150	13	4.89	+	2.66	0.00204	0.127
regulation of nervous system development (GO:0051960)	997	51	32.47	+	1.57	0.00204	0.127
negative regulation of neuron projection development (GO:0010977)	169	14	5.5	+	2.54	0.00206	0.128
regulation of neurotransmitter levels (GO:0001505)	306	21	9.97	+	2.11	0.00206	0.128
positive regulation of multicellular organismal process (GO:0051240)	1756	81	57.19	+	1.42	0.00213	0.131
regulation of establishment of planar polarity (GO:0090175)	37	6	1.2	+	4.98	0.00217	0.133
non-canonical Wnt signaling pathway (GO:0035567)	37	6	1.2	+	4.98	0.00217	0.133
response to glucose (GO:0009749)	98	10	3.19	+	3.13	0.0022	0.134
regulation of vascular wound healing (GO:0061043)	6	3	0.2	+	15.35	0.00228	0.138
positive regulation of tumor necrosis factor production (GO:0032760)	82	9	2.67	+	3.37	0.0023	0.139
developmental growth (GO:0048589)	417	26	13.58	+	1.91	0.00232	0.14
neuron differentiation (GO:0030182)	970	50	31.59	+	1.58	0.00233	0.14
skeletal system morphogenesis (GO:0048705)	249	18	8.11	+	2.22	0.00234	0.139
cerebellum development (GO:0021549)	99	10	3.22	+	3.1	0.00236	0.14
epithelial tube morphogenesis (GO:0060562)	350	23	11.4	+	2.02	0.00237	0.14
positive regulation of response to stimulus (GO:0048584)	2186	97	71.19	+	1.36	0.0024	0.142
regulation of catalytic activity (GO:0050790)	1808	83	58.88	+	1.41	0.00242	0.142
negative regulation of striated muscle cell differentiation (GO:0051154)	38	6	1.24	+	4.85	0.00245	0.144
osteoblast differentiation (GO:0001649)	83	9	2.7	+	3.33	0.00248	0.145
positive regulation of tumor necrosis factor superfamily cytokine production (GO:1903557)	83	9	2.7	+	3.33	0.00248	0.144
regulation of protein stability (GO:0031647)	251	18	8.17	+	2.2	0.00251	0.145
hindbrain development (GO:0030902)	154	13	5.02	+	2.59	0.00252	0.145
positive regulation of RNA metabolic process (GO:0051254)	1562	73	50.87	+	1.44	0.00255	0.146
negative regulation of neuron differentiation (GO:0045665)	252	18	8.21	+	2.19	0.0026	0.149
positive regulation of transforming growth factor beta production (GO:0071636)	15	4	0.49	+	8.19	0.00261	0.149
regulation of establishment of planar polarity involved in neural tube closure (GO:0090178)	15	4	0.49	+	8.19	0.00261	0.148
positive regulation of tumor necrosis factor secretion (GO:1904469)	15	4	0.49	+	8.19	0.00261	0.148
brain development (GO:0007420)	602	34	19.61	+	1.73	0.00265	0.149
response to hexose (GO:0009746)	101	10	3.29	+	3.04	0.0027	0.152
circulatory system development (GO:0072359)	879	46	28.63	+	1.61	0.00271	0.152
immune system development (GO:0002520)	713	39	23.22	+	1.68	0.00273	0.152
anterior/posterior axis specification (GO:0009948)	53	7	1.73	+	4.06	0.00273	0.152
positive regulation of glucose transmembrane transport (GO:0010828)	53	7	1.73	+	4.06	0.00273	0.151
cellular macromolecule biosynthetic process (GO:0034645)	2706	116	88.13	+	1.32	0.00273	0.151
negative regulation of cellular biosynthetic process (GO:0031327)	1429	68	46.54	+	1.46	0.00274	0.15
negative regulation of developmental growth (GO:0048640)	119	11	3.88	+	2.84	0.00277	0.152
epithelial tube formation (GO:0072175)	156	13	5.08	+	2.56	0.0028	0.153
macromolecule biosynthetic process (GO:0009059)	2733	117	89	+	1.31	0.00284	0.155
response to monosaccharide (GO:0034284)	102	10	3.32	+	3.01	0.00288	0.156
positive regulation of signal transduction (GO:0009967)	1441	68	46.93	+	1.45	0.00289	0.156
regulation of cytokine production involved in immune response (GO:0002718)	69	8	2.25	+	3.56	0.00292	0.157
negative regulation of cellular protein metabolic process (GO:0032269)	956	49	31.13	+	1.57	0.00295	0.158
hemopoiesis (GO:0030097)	624	35	20.32	+	1.72	0.00299	0.16
phosphate-containing compound metabolic process (GO:0006796)	1704	78	55.49	+	1.41	0.003	0.16
hindbrain morphogenesis (GO:0021575)	54	7	1.76	+	3.98	0.003	0.159
carboxylic acid biosynthetic process (GO:0046394)	268	19	8.73	+	2.18	0.00302	0.16
regulation of transforming growth factor beta production (GO:0071634)	27	5	0.88	+	5.69	0.00306	0.161
organic acid biosynthetic process (GO:0016053)	269	19	8.76	+	2.17	0.00308	0.162
central nervous system development (GO:0007417)	790	42	25.73	+	1.63	0.00314	0.165
positive regulation of phosphorus metabolic process (GO:0010562)	1093	54	35.6	+	1.52	0.00315	0.164
positive regulation of phosphate metabolic process (GO:0045937)	1093	54	35.6	+	1.52	0.00315	0.164
positive regulation of nucleic acid-templated transcription (GO:1903508)	1471	69	47.91	+	1.44	0.00316	0.164
positive regulation of RNA biosynthetic process (GO:1902680)	1472	69	47.94	+	1.44	0.00317	0.164
positive regulation of type IIa hypersensitivity (GO:0001798)	7	3	0.23	+	13.16	0.00318	0.164
regulation of type IIa hypersensitivity (GO:0001796)	7	3	0.23	+	13.16	0.00318	0.163
COPII vesicle coating (GO:0048208)	7	3	0.23	+	13.16	0.00318	0.163
vesicle targeting, rough ER to cis-Golgi (GO:0048207)	7	3	0.23	+	13.16	0.00318	0.162
sequestering of extracellular ligand from receptor (GO:0035581)	7	3	0.23	+	13.16	0.00318	0.161
extracellular exosome biogenesis (GO:0097734)	7	3	0.23	+	13.16	0.00318	0.161
positive regulation of type II hypersensitivity (GO:0002894)	7	3	0.23	+	13.16	0.00318	0.16
regulation of type II hypersensitivity (GO:0002892)	7	3	0.23	+	13.16	0.00318	0.16
cerebellar granular layer development (GO:0021681)	16	4	0.52	+	7.68	0.00318	0.159
negative regulation of neuron projection regeneration (GO:0070571)	16	4	0.52	+	7.68	0.00318	0.159
regulation of phosphate metabolic process (GO:0019220)	1651	76	53.77	+	1.41	0.00323	0.161
regulation of phosphorus metabolic process (GO:0051174)	1652	76	53.8	+	1.41	0.00325	0.161
regulation of anatomical structure morphogenesis (GO:0022603)	1041	52	33.9	+	1.53	0.00328	0.162
cellular response to cytokine stimulus (GO:0071345)	587	33	19.12	+	1.73	0.00338	0.167
regulation of immune system process (GO:0002682)	1419	67	46.21	+	1.45	0.00341	0.168
embryonic digit morphogenesis (GO:0042733)	71	8	2.31	+	3.46	0.00343	0.168
glycerolipid catabolic process (GO:0046503)	41	6	1.34	+	4.49	0.00344	0.168
maternal placenta development (GO:0001893)	28	5	0.91	+	5.48	0.00351	0.171
cell adhesion (GO:0007155)	751	40	24.46	+	1.64	0.00352	0.171
negative regulation of establishment of protein localization (GO:1904950)	190	15	6.19	+	2.42	0.00361	0.175
growth (GO:0040007)	425	26	13.84	+	1.88	0.00372	0.18
positive regulation of epithelial cell proliferation (GO:0050679)	192	15	6.25	+	2.4	0.00374	0.18
negative regulation of transport (GO:0051051)	512	30	16.67	+	1.8	0.00379	0.182
viral gene expression (GO:0019080)	17	4	0.55	+	7.22	0.00383	0.183
glutamine family amino acid biosynthetic process (GO:0009084)	17	4	0.55	+	7.22	0.00383	0.183
positive regulation of inflammatory response to antigenic stimulus (GO:0002863)	17	4	0.55	+	7.22	0.00383	0.182
regulation of epithelial cell proliferation (GO:0050678)	345	22	11.24	+	1.96	0.00384	0.182
response to stimulus (GO:0050896)	8244	307	268.48	+	1.14	0.00385	0.182
regulation of cellular response to stress (GO:0080135)	610	34	19.87	+	1.71	0.00388	0.183
regulation of Wnt signaling pathway (GO:0030111)	280	19	9.12	+	2.08	0.00389	0.183
response to radiation (GO:0009314)	387	24	12.6	+	1.9	0.00391	0.183
regionalization (GO:0003002)	346	22	11.27	+	1.95	0.00393	0.184
neural tube closure (GO:0001843)	107	10	3.48	+	2.87	0.00395	0.184
negative regulation of biosynthetic process (GO:0009890)	1462	68	47.61	+	1.43	0.00396	0.184
negative regulation of nervous system development (GO:0051961)	347	22	11.3	+	1.95	0.00403	0.186
positive regulation of transcription by RNA polymerase II (GO:0045944)	1172	57	38.17	+	1.49	0.00415	0.191
regulation of phosphorylation (GO:0042325)	1486	69	48.39	+	1.43	0.00417	0.192
tube closure (GO:0060606)	108	10	3.52	+	2.84	0.0042	0.193
wound healing (GO:0042060)	255	18	8.3	+	2.17	0.00424	0.194
regulation of collagen biosynthetic process (GO:0032965)	43	6	1.4	+	4.28	0.00425	0.194
convergent extension involved in axis elongation (GO:0060028)	8	3	0.26	+	11.51	0.00427	0.194
convergent extension involved in gastrulation (GO:0060027)	8	3	0.26	+	11.51	0.00427	0.193
cellular response to UV-B (GO:0071493)	8	3	0.26	+	11.51	0.00427	0.193
regulation of smoothened signaling pathway involved in dorsal/ventral neural tube patterning (GO:1901620)	8	3	0.26	+	11.51	0.00427	0.192
extracellular negative regulation of signal transduction (GO:1900116)	8	3	0.26	+	11.51	0.00427	0.192
extracellular regulation of signal transduction (GO:1900115)	8	3	0.26	+	11.51	0.00427	0.191
regulation of cellular protein localization (GO:1903827)	480	28	15.63	+	1.79	0.00435	0.194
neuron development (GO:0048666)	790	41	25.73	+	1.59	0.00451	0.201
prostate gland morphogenesis (GO:0060512)	30	5	0.98	+	5.12	0.00456	0.203
osteoblast development (GO:0002076)	18	4	0.59	+	6.82	0.00456	0.202
negative regulation of sodium ion transport (GO:0010766)	18	4	0.59	+	6.82	0.00456	0.202
cellular response to leukemia inhibitory factor (GO:1990830)	128	11	4.17	+	2.64	0.00463	0.204
response to leukemia inhibitory factor (GO:1990823)	128	11	4.17	+	2.64	0.00463	0.203
axis specification (GO:0009798)	92	9	3	+	3	0.00465	0.204
cellular component assembly involved in morphogenesis (GO:0010927)	92	9	3	+	3	0.00465	0.203
forebrain development (GO:0030900)	367	23	11.95	+	1.92	0.00475	0.207
enzyme linked receptor protein signaling pathway (GO:0007167)	532	30	17.33	+	1.73	0.00477	0.207
limb morphogenesis (GO:0035108)	167	13	5.44	+	2.39	0.00478	0.207
appendage morphogenesis (GO:0035107)	167	13	5.44	+	2.39	0.00478	0.207
regulation of cell adhesion (GO:0030155)	642	35	20.91	+	1.67	0.00486	0.209
neural tube formation (GO:0001841)	129	11	4.2	+	2.62	0.00489	0.21
circadian rhythm (GO:0007623)	129	11	4.2	+	2.62	0.00489	0.209
regulation of wound healing (GO:0061041)	129	11	4.2	+	2.62	0.00489	0.209
positive regulation of catalytic activity (GO:0043085)	1067	52	34.75	+	1.5	0.00494	0.21
positive regulation of transcription, DNA-templated (GO:0045893)	1468	68	47.81	+	1.42	0.005	0.212
metencephalon development (GO:0022037)	111	10	3.61	+	2.77	0.00501	0.212
regulation of acute inflammatory response (GO:0002673)	60	7	1.95	+	3.58	0.00509	0.215
epithelial to mesenchymal transition (GO:0001837)	60	7	1.95	+	3.58	0.00509	0.214
biological adhesion (GO:0022610)	761	40	24.78	+	1.61	0.00511	0.215
negative regulation of protein localization to membrane (GO:1905476)	31	5	1.01	+	4.95	0.00516	0.216
regulation of muscle adaptation (GO:0043502)	94	9	3.06	+	2.94	0.00529	0.221
odontogenesis (GO:0042476)	94	9	3.06	+	2.94	0.00529	0.22
chondrocyte differentiation (GO:0002062)	77	8	2.51	+	3.19	0.00536	0.223
negative regulation of fibroblast growth factor receptor signaling pathway (GO:0040037)	19	4	0.62	+	6.46	0.00539	0.223
myelin assembly (GO:0032288)	19	4	0.62	+	6.46	0.00539	0.223
protein heterotrimerization (GO:0070208)	19	4	0.62	+	6.46	0.00539	0.222
regulation of epithelial tube formation (GO:1905276)	19	4	0.62	+	6.46	0.00539	0.222
extracellular matrix assembly (GO:0085029)	19	4	0.62	+	6.46	0.00539	0.221
bone trabecula formation (GO:0060346)	9	3	0.29	+	10.24	0.00555	0.227
regulation of dendritic cell chemotaxis (GO:2000508)	9	3	0.29	+	10.24	0.00555	0.227
extracellular vesicle biogenesis (GO:0140112)	9	3	0.29	+	10.24	0.00555	0.226
heme transport (GO:0015886)	9	3	0.29	+	10.24	0.00555	0.225
lateral sprouting from an epithelium (GO:0060601)	9	3	0.29	+	10.24	0.00555	0.225
negative regulation of cellular protein localization (GO:1903828)	113	10	3.68	+	2.72	0.00562	0.227
response to inorganic substance (GO:0010035)	378	23	12.31	+	1.87	0.00567	0.228
cellular response to interleukin-8 (GO:0098759)	2	2	0.07	+	30.71	0.00571	0.229
response to interleukin-8 (GO:0098758)	2	2	0.07	+	30.71	0.00571	0.229
positive regulation of mesenchymal stem cell migration (GO:1905322)	2	2	0.07	+	30.71	0.00571	0.228
regulation of mesenchymal stem cell migration (GO:1905320)	2	2	0.07	+	30.71	0.00571	0.228
DNA rewinding (GO:0036292)	2	2	0.07	+	30.71	0.00571	0.227
negative regulation of oligodendrocyte apoptotic process (GO:1900142)	2	2	0.07	+	30.71	0.00571	0.226
regulation of oligodendrocyte apoptotic process (GO:1900141)	2	2	0.07	+	30.71	0.00571	0.226
regulation of complement activation, classical pathway (GO:0030450)	2	2	0.07	+	30.71	0.00571	0.225
planar cell polarity pathway involved in heart morphogenesis (GO:0061346)	2	2	0.07	+	30.71	0.00571	0.225
non-canonical Wnt signaling pathway involved in heart development (GO:0061341)	2	2	0.07	+	30.71	0.00571	0.224
esophagus smooth muscle contraction (GO:0014846)	2	2	0.07	+	30.71	0.00571	0.224
regulation of interleukin-6 production (GO:0032675)	132	11	4.3	+	2.56	0.00572	0.223
cellular response to topologically incorrect protein (GO:0035967)	78	8	2.54	+	3.15	0.00576	0.224
negative regulation of smoothened signaling pathway (GO:0045879)	32	5	1.04	+	4.8	0.00582	0.226
regulation of cytokine secretion (GO:0050707)	184	14	5.99	+	2.34	0.00592	0.229
primary neural tube formation (GO:0014020)	114	10	3.71	+	2.69	0.00595	0.23
response to carbohydrate (GO:0009743)	114	10	3.71	+	2.69	0.00595	0.229
protein monoubiquitination (GO:0006513)	62	7	2.02	+	3.47	0.00598	0.23
cellular response to amino acid stimulus (GO:0071230)	62	7	2.02	+	3.47	0.00598	0.229
ventricular septum development (GO:0003281)	79	8	2.57	+	3.11	0.00617	0.236
negative regulation of protein transport (GO:0051224)	186	14	6.06	+	2.31	0.0062	0.237
neural tube development (GO:0021915)	186	14	6.06	+	2.31	0.0062	0.236
monocarboxylic acid metabolic process (GO:0032787)	427	25	13.91	+	1.8	0.00624	0.237
collagen fibril organization (GO:0030199)	47	6	1.53	+	3.92	0.00628	0.238
hematopoietic or lymphoid organ development (GO:0048534)	682	36	22.21	+	1.62	0.00636	0.24
positive regulation of cytokine biosynthetic process (GO:0042108)	63	7	2.05	+	3.41	0.00647	0.244
cell-substrate adhesion (GO:0031589)	154	12	5.02	+	2.39	0.00652	0.245
regulation of fibroblast growth factor receptor signaling pathway (GO:0040036)	33	5	1.07	+	4.65	0.00653	0.245
eye development (GO:0001654)	355	22	11.56	+	1.9	0.00654	0.245
negative regulation of response to wounding (GO:1903035)	80	8	2.61	+	3.07	0.0066	0.247
cellular response to transforming growth factor beta stimulus (GO:0071560)	116	10	3.78	+	2.65	0.00664	0.247
regulation of cytokine biosynthetic process (GO:0042035)	98	9	3.19	+	2.82	0.00677	0.251
regulation of protein secretion (GO:0050708)	443	26	14.43	+	1.8	0.00684	0.253
cellular response to stimulus (GO:0051716)	6422	243	209.14	+	1.16	0.00687	0.254
embryonic cranial skeleton morphogenesis (GO:0048701)	48	6	1.56	+	3.84	0.00688	0.254
regulation of epithelial cell migration (GO:0010632)	214	15	6.97	+	2.15	0.00692	0.255
carboxylic acid metabolic process (GO:0019752)	758	39	24.69	+	1.58	0.00698	0.256
neuron projection development (GO:0031175)	640	34	20.84	+	1.63	0.00699	0.256
embryonic pattern specification (GO:0009880)	64	7	2.08	+	3.36	0.00699	0.255
positive regulation of transport (GO:0051050)	1024	50	33.35	+	1.5	0.007	0.255
positive regulation of interferon-gamma secretion (GO:1902715)	10	3	0.33	+	9.21	0.00705	0.257
cell proliferation involved in kidney development (GO:0072111)	10	3	0.33	+	9.21	0.00705	0.256
Bergmann glial cell differentiation (GO:0060020)	10	3	0.33	+	9.21	0.00705	0.255
protein K11-linked deubiquitination (GO:0035871)	10	3	0.33	+	9.21	0.00705	0.255
elastic fiber assembly (GO:0048251)	10	3	0.33	+	9.21	0.00705	0.254
membranous septum morphogenesis (GO:0003149)	10	3	0.33	+	9.21	0.00705	0.254
morphogenesis of a branching epithelium (GO:0061138)	191	14	6.22	+	2.25	0.00707	0.254
regulation of cell development (GO:0060284)	1030	50	33.54	+	1.49	0.00717	0.257
regulation of metal ion transport (GO:0010959)	404	24	13.16	+	1.82	0.00718	0.256
glutamine metabolic process (GO:0006541)	21	4	0.68	+	5.85	0.00732	0.261
cellular response to misfolded protein (GO:0071218)	21	4	0.68	+	5.85	0.00732	0.26
positive regulation of inflammatory response (GO:0050729)	118	10	3.84	+	2.6	0.0074	0.262
cranial skeletal system development (GO:1904888)	65	7	2.12	+	3.31	0.00754	0.267
negative regulation of cell morphogenesis involved in differentiation (GO:0010771)	100	9	3.26	+	2.76	0.00762	0.269
regulation of transmembrane transport (GO:0034762)	549	30	17.88	+	1.68	0.0077	0.271
negative regulation of neurogenesis (GO:0050768)	324	20	10.55	+	1.9	0.00789	0.277
defense response to other organism (GO:0098542)	633	9	20.61	-	0.44	0.00789	0.277
protein-lipid complex subunit organization (GO:0071825)	35	5	1.14	+	4.39	0.00813	0.284
dopaminergic neuron differentiation (GO:0071542)	35	5	1.14	+	4.39	0.00813	0.284
response to estrogen (GO:0043627)	50	6	1.63	+	3.68	0.00821	0.286
tube formation (GO:0035148)	170	13	5.54	+	2.35	0.00826	0.287
regulation of calcium ion transport (GO:0051924)	259	17	8.43	+	2.02	0.0083	0.288
protein-lipid complex assembly (GO:0065005)	22	4	0.72	+	5.58	0.00844	0.292
lymphocyte differentiation (GO:0030098)	260	17	8.47	+	2.01	0.00851	0.293
regulation of leukocyte chemotaxis (GO:0002688)	102	9	3.32	+	2.71	0.00854	0.294
regulation of inflammatory response (GO:0050727)	300	19	9.77	+	1.94	0.00861	0.296
response to transforming growth factor beta (GO:0071559)	121	10	3.94	+	2.54	0.00866	0.297
negative regulation of cell projection organization (GO:0031345)	198	14	6.45	+	2.17	0.00868	0.297
oxoacid metabolic process (GO:0043436)	798	40	25.99	+	1.54	0.00874	0.298
vesicle coating (GO:0006901)	11	3	0.36	+	8.37	0.00877	0.299
nephric duct morphogenesis (GO:0072178)	11	3	0.36	+	8.37	0.00877	0.298
iron coordination entity transport (GO:1901678)	11	3	0.36	+	8.37	0.00877	0.297
bleb assembly (GO:0032060)	11	3	0.36	+	8.37	0.00877	0.297
ventricular cardiac muscle cell development (GO:0055015)	11	3	0.36	+	8.37	0.00877	0.296
positive regulation of hypersensitivity (GO:0002885)	11	3	0.36	+	8.37	0.00877	0.295
negative regulation of BMP signaling pathway (GO:0030514)	51	6	1.66	+	3.61	0.00893	0.3
tube morphogenesis (GO:0035239)	689	36	22.44	+	1.6	0.00901	0.302
positive regulation of synaptic transmission, glutamatergic (GO:0051968)	36	5	1.17	+	4.26	0.00902	0.302
regulation of astrocyte differentiation (GO:0048710)	36	5	1.17	+	4.26	0.00902	0.301
regulation of interleukin-1 secretion (GO:0050704)	36	5	1.17	+	4.26	0.00902	0.301
regulation of secretion by cell (GO:1903530)	747	38	24.33	+	1.56	0.00904	0.301
negative regulation of cellular macromolecule biosynthetic process (GO:2000113)	1347	62	43.87	+	1.41	0.00916	0.304
monocarboxylic acid biosynthetic process (GO:0072330)	175	13	5.7	+	2.28	0.0092	0.305
negative regulation of endopeptidase activity (GO:0010951)	175	13	5.7	+	2.28	0.0092	0.304
positive regulation of phosphorylation (GO:0042327)	1024	49	33.35	+	1.47	0.00928	0.306
telencephalon development (GO:0021537)	236	16	7.69	+	2.08	0.0093	0.306
regulation of calcium:sodium antiporter activity (GO:1903279)	3	2	0.1	+	20.47	0.00932	0.306
dichotomous subdivision of terminal units involved in lung branching (GO:0060448)	3	2	0.1	+	20.47	0.00932	0.305
nuclear protein quality control by the ubiquitin-proteasome system (GO:0071630)	3	2	0.1	+	20.47	0.00932	0.305
late viral transcription (GO:0019086)	3	2	0.1	+	20.47	0.00932	0.304
glutamine catabolic process (GO:0006543)	3	2	0.1	+	20.47	0.00932	0.303
positive regulation of Golgi to plasma membrane protein transport (GO:0042998)	3	2	0.1	+	20.47	0.00932	0.303
planar cell polarity pathway involved in axis elongation (GO:0003402)	3	2	0.1	+	20.47	0.00932	0.302
establishment of protein localization to endoplasmic reticulum membrane (GO:0097051)	3	2	0.1	+	20.47	0.00932	0.302
regulation of protein kinase B signaling (GO:0051896)	142	11	4.62	+	2.38	0.00934	0.302
negative regulation of axonogenesis (GO:0050771)	68	7	2.21	+	3.16	0.00937	0.302
positive regulation of fibroblast proliferation (GO:0048146)	68	7	2.21	+	3.16	0.00937	0.301
regulation of peptide secretion (GO:0002791)	481	27	15.66	+	1.72	0.00943	0.302
organic substance catabolic process (GO:1901575)	1358	62	44.23	+	1.4	0.00949	0.304
morphogenesis of a branching structure (GO:0001763)	201	14	6.55	+	2.14	0.00953	0.305
embryonic skeletal system morphogenesis (GO:0048704)	104	9	3.39	+	2.66	0.00956	0.305
cell surface receptor signaling pathway (GO:0007166)	1855	81	60.41	+	1.34	0.00962	0.306
regulation of cell cycle (GO:0051726)	966	47	31.46	+	1.49	0.00964	0.306
negative regulation of protein localization to plasma membrane (GO:1903077)	23	4	0.75	+	5.34	0.00967	0.306
response to misfolded protein (GO:0051788)	23	4	0.75	+	5.34	0.00967	0.306
secondary palate development (GO:0062009)	23	4	0.75	+	5.34	0.00967	0.305
negative regulation of cytokine production involved in immune response (GO:0002719)	23	4	0.75	+	5.34	0.00967	0.304
muscle tissue morphogenesis (GO:0060415)	86	8	2.8	+	2.86	0.00971	0.305
positive regulation of interleukin-6 production (GO:0032755)	86	8	2.8	+	2.86	0.00971	0.305
negative regulation of peptidase activity (GO:0010466)	239	16	7.78	+	2.06	0.00982	0.307
negative regulation of macromolecule biosynthetic process (GO:0010558)	1378	63	44.88	+	1.4	0.00992	0.31
cardiac atrium development (GO:0003230)	37	5	1.2	+	4.15	0.00998	0.311
regulation of neurogenesis (GO:0050767)	901	44	29.34	+	1.5	0.01	0.311
telencephalon cell migration (GO:0022029)	69	7	2.25	+	3.12	0.01	0.312
negative regulation of immune effector process (GO:0002698)	124	10	4.04	+	2.48	0.0101	0.312
leukocyte differentiation (GO:0002521)	352	21	11.46	+	1.83	0.0103	0.317
central nervous system neuron development (GO:0021954)	87	8	2.83	+	2.82	0.0103	0.318
regulation of organ morphogenesis (GO:2000027)	204	14	6.64	+	2.11	0.0105	0.323
movement of cell or subcellular component (GO:0006928)	1310	60	42.66	+	1.41	0.0105	0.322
pattern specification process (GO:0007389)	444	25	14.46	+	1.73	0.0106	0.324
nephric duct development (GO:0072176)	12	3	0.39	+	7.68	0.0107	0.328
histone H3 deacetylation (GO:0070932)	12	3	0.39	+	7.68	0.0107	0.327
sodium ion export across plasma membrane (GO:0036376)	12	3	0.39	+	7.68	0.0107	0.326
insulin-like growth factor receptor signaling pathway (GO:0048009)	12	3	0.39	+	7.68	0.0107	0.326
regulation of plasminogen activation (GO:0010755)	12	3	0.39	+	7.68	0.0107	0.325
regulation of amino acid transmembrane transport (GO:1903789)	12	3	0.39	+	7.68	0.0107	0.325
tooth mineralization (GO:0034505)	12	3	0.39	+	7.68	0.0107	0.324
negative regulation of muscle adaptation (GO:0014745)	12	3	0.39	+	7.68	0.0107	0.323
regulation of peptidase activity (GO:0052547)	399	23	12.99	+	1.77	0.0107	0.323
striated muscle tissue development (GO:0014706)	312	19	10.16	+	1.87	0.0109	0.327
cytokine production involved in immune response (GO:0002367)	24	4	0.78	+	5.12	0.011	0.33
regulation of tumor necrosis factor secretion (GO:1904467)	24	4	0.78	+	5.12	0.011	0.33
glutamine family amino acid catabolic process (GO:0009065)	24	4	0.78	+	5.12	0.011	0.329
middle ear morphogenesis (GO:0042474)	24	4	0.78	+	5.12	0.011	0.328
positive regulation of vascular endothelial growth factor production (GO:0010575)	24	4	0.78	+	5.12	0.011	0.328
chondrocyte development (GO:0002063)	38	5	1.24	+	4.04	0.011	0.327
bone mineralization (GO:0030282)	38	5	1.24	+	4.04	0.011	0.327
cardiovascular system development (GO:0072358)	554	30	18.04	+	1.66	0.011	0.326
B cell receptor signaling pathway (GO:0050853)	220	1	7.16	-	0.14	0.0113	0.333
regulation of apoptotic signaling pathway (GO:2001233)	403	23	13.12	+	1.75	0.0114	0.337
response to metal ion (GO:0010038)	247	16	8.04	+	1.99	0.0117	0.343
regulation of reactive oxygen species metabolic process (GO:2000377)	184	13	5.99	+	2.17	0.0117	0.344
positive regulation of nucleobase-containing compound metabolic process (GO:0045935)	1744	76	56.8	+	1.34	0.0117	0.344
muscle tissue development (GO:0060537)	328	20	10.68	+	1.87	0.0119	0.35
cerebellar cortex morphogenesis (GO:0021696)	39	5	1.27	+	3.94	0.0121	0.354
forebrain cell migration (GO:0021885)	72	7	2.34	+	2.99	0.0123	0.359
negative regulation of muscle cell differentiation (GO:0051148)	55	6	1.79	+	3.35	0.0123	0.358
regulation of protein phosphorylation (GO:0001932)	1374	62	44.75	+	1.39	0.0123	0.358
cell morphogenesis (GO:0000902)	688	35	22.41	+	1.56	0.0124	0.36
trabecula formation (GO:0060343)	25	4	0.81	+	4.91	0.0125	0.36
Wnt signaling pathway, planar cell polarity pathway (GO:0060071)	25	4	0.81	+	4.91	0.0125	0.36
negative regulation of protein localization to cell periphery (GO:1904376)	25	4	0.81	+	4.91	0.0125	0.359
multicellular organism growth (GO:0035264)	109	9	3.55	+	2.54	0.0125	0.359
tube development (GO:0035295)	888	43	28.92	+	1.49	0.0125	0.359
cell surface receptor signaling pathway involved in cell-cell signaling (GO:1905114)	291	18	9.48	+	1.9	0.0126	0.361
negative regulation of sodium ion transmembrane transporter activity (GO:2000650)	13	3	0.42	+	7.09	0.0129	0.369
regulation of Wnt signaling pathway, planar cell polarity pathway (GO:2000095)	13	3	0.42	+	7.09	0.0129	0.368
positive regulation of tumor necrosis factor biosynthetic process (GO:0042535)	13	3	0.42	+	7.09	0.0129	0.367
regulation of macrophage cytokine production (GO:0010935)	13	3	0.42	+	7.09	0.0129	0.366
bone trabecula morphogenesis (GO:0061430)	13	3	0.42	+	7.09	0.0129	0.366
positive regulation of acute inflammatory response to antigenic stimulus (GO:0002866)	13	3	0.42	+	7.09	0.0129	0.365
small molecule biosynthetic process (GO:0044283)	472	26	15.37	+	1.69	0.0129	0.365
regulation of extrinsic apoptotic signaling pathway (GO:2001236)	162	12	5.28	+	2.27	0.013	0.369
cellular aldehyde metabolic process (GO:0006081)	56	6	1.82	+	3.29	0.0133	0.374
negative regulation of cell-substrate adhesion (GO:0010812)	56	6	1.82	+	3.29	0.0133	0.374
proteoglycan biosynthetic process (GO:0030166)	40	5	1.3	+	3.84	0.0133	0.373
respiratory system development (GO:0060541)	225	15	7.33	+	2.05	0.0134	0.376
regulation of binding (GO:0051098)	382	22	12.44	+	1.77	0.0135	0.378
positive regulation of protein lipidation (GO:1903061)	4	2	0.13	+	15.35	0.0137	0.383
Wnt signaling pathway, calcium modulating pathway (GO:0007223)	4	2	0.13	+	15.35	0.0137	0.382
plasma cell differentiation (GO:0002317)	4	2	0.13	+	15.35	0.0137	0.381
mesonephric duct morphogenesis (GO:0072180)	4	2	0.13	+	15.35	0.0137	0.381
positive regulation of type III hypersensitivity (GO:0001805)	4	2	0.13	+	15.35	0.0137	0.38
regulation of type III hypersensitivity (GO:0001803)	4	2	0.13	+	15.35	0.0137	0.379
glutamate biosynthetic process (GO:0006537)	4	2	0.13	+	15.35	0.0137	0.379
cellular response to heparin (GO:0071504)	4	2	0.13	+	15.35	0.0137	0.378
response to heparin (GO:0071503)	4	2	0.13	+	15.35	0.0137	0.377
serotonergic neuron axon guidance (GO:0036515)	4	2	0.13	+	15.35	0.0137	0.377
positive regulation of GTP binding (GO:1904426)	4	2	0.13	+	15.35	0.0137	0.376
negative regulation of prostatic bud formation (GO:0060686)	4	2	0.13	+	15.35	0.0137	0.375
positive regulation of endoplasmic reticulum tubular network organization (GO:1903373)	4	2	0.13	+	15.35	0.0137	0.375
heterocycle biosynthetic process (GO:0018130)	2322	97	75.62	+	1.28	0.0137	0.375
negative regulation of immune system process (GO:0002683)	430	24	14	+	1.71	0.0138	0.376
regulation of sodium ion transport (GO:0002028)	92	8	3	+	2.67	0.0138	0.376
response to topologically incorrect protein (GO:0035966)	111	9	3.61	+	2.49	0.0138	0.375
limb development (GO:0060173)	190	13	6.19	+	2.1	0.014	0.38
appendage development (GO:0048736)	190	13	6.19	+	2.1	0.014	0.379
uterus development (GO:0060065)	26	4	0.85	+	4.72	0.014	0.379
glutamate metabolic process (GO:0006536)	26	4	0.85	+	4.72	0.014	0.378
protein quality control for misfolded or incompletely synthesized proteins (GO:0006515)	26	4	0.85	+	4.72	0.014	0.378
somatic stem cell division (GO:0048103)	26	4	0.85	+	4.72	0.014	0.377
negative regulation of cellular component movement (GO:0051271)	297	18	9.67	+	1.86	0.0141	0.378
regulation of muscle system process (GO:0090257)	228	15	7.43	+	2.02	0.0142	0.379
ear development (GO:0043583)	228	15	7.43	+	2.02	0.0142	0.379
organic acid metabolic process (GO:0006082)	848	41	27.62	+	1.48	0.0143	0.381
positive regulation of reactive oxygen species biosynthetic process (GO:1903428)	57	6	1.86	+	3.23	0.0143	0.381
placenta development (GO:0001890)	166	12	5.41	+	2.22	0.0143	0.381
phosphorylation (GO:0016310)	1000	47	32.57	+	1.44	0.0144	0.382
response to acid chemical (GO:0001101)	229	15	7.46	+	2.01	0.0144	0.383
negative regulation of protein kinase B signaling (GO:0051898)	41	5	1.34	+	3.74	0.0145	0.384
stem cell division (GO:0017145)	41	5	1.34	+	3.74	0.0145	0.384
regulation of gastrulation (GO:0010470)	41	5	1.34	+	3.74	0.0145	0.383
lipoprotein metabolic process (GO:0042157)	112	9	3.65	+	2.47	0.0145	0.382
regulation of biological quality (GO:0065008)	3645	144	118.71	+	1.21	0.0146	0.383
positive regulation of canonical Wnt signaling pathway (GO:0090263)	93	8	3.03	+	2.64	0.0146	0.383
regulation of glucose transmembrane transport (GO:0010827)	93	8	3.03	+	2.64	0.0146	0.382
regulation of gliogenesis (GO:0014013)	132	10	4.3	+	2.33	0.0147	0.385
response to amino acid (GO:0043200)	75	7	2.44	+	2.87	0.0149	0.389
regulation of defense response (GO:0031347)	550	29	17.91	+	1.62	0.0152	0.396
regulation of interferon-gamma secretion (GO:1902713)	14	3	0.46	+	6.58	0.0153	0.397
negative regulation of axon regeneration (GO:0048681)	14	3	0.46	+	6.58	0.0153	0.397
regulation of hypersensitivity (GO:0002883)	14	3	0.46	+	6.58	0.0153	0.396
positive regulation of developmental process (GO:0051094)	1469	65	47.84	+	1.36	0.0153	0.396
locomotory behavior (GO:0007626)	232	15	7.56	+	1.99	0.0153	0.396
central nervous system neuron differentiation (GO:0021953)	193	13	6.29	+	2.07	0.0154	0.396
negative regulation of cytokine secretion (GO:0050710)	58	6	1.89	+	3.18	0.0154	0.396
negative regulation of cell cycle G1/S phase transition (GO:1902807)	58	6	1.89	+	3.18	0.0154	0.395
positive regulation of ossification (GO:0045778)	94	8	3.06	+	2.61	0.0154	0.396
muscle organ morphogenesis (GO:0048644)	94	8	3.06	+	2.61	0.0154	0.395
locomotion (GO:0040011)	1107	51	36.05	+	1.41	0.0155	0.398
negative regulation of catalytic activity (GO:0043086)	674	34	21.95	+	1.55	0.0157	0.4
rhythmic process (GO:0048511)	233	15	7.59	+	1.98	0.0157	0.4
vesicle targeting (GO:0006903)	27	4	0.88	+	4.55	0.0157	0.4
cochlea morphogenesis (GO:0090103)	27	4	0.88	+	4.55	0.0157	0.399
cartilage morphogenesis (GO:0060536)	27	4	0.88	+	4.55	0.0157	0.399
maternal process involved in female pregnancy (GO:0060135)	42	5	1.37	+	3.66	0.0158	0.401
positive regulation of protein secretion (GO:0050714)	274	17	8.92	+	1.91	0.0161	0.407
protein-containing complex subunit organization (GO:0043933)	1496	66	48.72	+	1.35	0.0161	0.407
regulation of cell shape (GO:0008360)	150	0	4.89	-	< 0.01	0.0162	0.407
spermatid development (GO:0007286)	209	1	6.81	-	0.15	0.0162	0.407
aromatic compound biosynthetic process (GO:0019438)	2333	97	75.98	+	1.28	0.0165	0.414
regulation of interleukin-8 production (GO:0032677)	59	6	1.92	+	3.12	0.0165	0.414
glutamine family amino acid metabolic process (GO:0009064)	59	6	1.92	+	3.12	0.0165	0.413
protein-containing complex assembly (GO:0065003)	1315	59	42.83	+	1.38	0.0166	0.416
positive regulation of protein phosphorylation (GO:0001934)	975	46	31.75	+	1.45	0.0167	0.418
positive regulation of protein transport (GO:0051222)	409	23	13.32	+	1.73	0.0168	0.419
positive regulation of cell division (GO:0051781)	77	7	2.51	+	2.79	0.0168	0.418
regulation of secretion (GO:0051046)	826	40	26.9	+	1.49	0.0168	0.418
positive regulation of kinase activity (GO:0033674)	510	27	16.61	+	1.63	0.017	0.421
positive regulation of molecular function (GO:0044093)	1423	63	46.34	+	1.36	0.0171	0.423
regulation of catabolic process (GO:0009894)	756	37	24.62	+	1.5	0.0171	0.423
positive regulation of defense response (GO:0031349)	278	17	9.05	+	1.88	0.0171	0.423
regulation of RNA stability (GO:0043487)	96	8	3.13	+	2.56	0.0171	0.423
catabolic process (GO:0009056)	1640	71	53.41	+	1.33	0.0175	0.43
response to zinc ion (GO:0010043)	28	4	0.91	+	4.39	0.0175	0.43
NADP metabolic process (GO:0006739)	28	4	0.91	+	4.39	0.0175	0.43
negative regulation of neurotransmitter transport (GO:0051589)	28	4	0.91	+	4.39	0.0175	0.429
ATP hydrolysis coupled proton transport (GO:0015991)	28	4	0.91	+	4.39	0.0175	0.428
regulation of sodium ion transmembrane transport (GO:1902305)	60	6	1.95	+	3.07	0.0177	0.431
alpha-amino acid biosynthetic process (GO:1901607)	60	6	1.95	+	3.07	0.0177	0.431
receptor internalization (GO:0031623)	60	6	1.95	+	3.07	0.0177	0.43
protein trimerization (GO:0070206)	60	6	1.95	+	3.07	0.0177	0.429
regulation of immunoglobulin mediated immune response (GO:0002889)	60	6	1.95	+	3.07	0.0177	0.429
regulation of B cell mediated immunity (GO:0002712)	60	6	1.95	+	3.07	0.0177	0.428
nucleobase-containing compound biosynthetic process (GO:0034654)	2257	94	73.5	+	1.28	0.0177	0.429
convergent extension (GO:0060026)	15	3	0.49	+	6.14	0.0179	0.432
negative regulation of sodium ion transmembrane transport (GO:1902306)	15	3	0.49	+	6.14	0.0179	0.432
cellular response to low-density lipoprotein particle stimulus (GO:0071404)	15	3	0.49	+	6.14	0.0179	0.431
sphingoid metabolic process (GO:0046519)	15	3	0.49	+	6.14	0.0179	0.43
cellular potassium ion homeostasis (GO:0030007)	15	3	0.49	+	6.14	0.0179	0.43
vesicle organization (GO:0016050)	239	15	7.78	+	1.93	0.0179	0.43
cell projection assembly (GO:0030031)	369	21	12.02	+	1.75	0.018	0.431
regulation of leukocyte apoptotic process (GO:2000106)	97	8	3.16	+	2.53	0.0181	0.432
dorsal/ventral pattern formation (GO:0009953)	97	8	3.16	+	2.53	0.0181	0.431
mesenchymal cell differentiation (GO:0048762)	149	11	4.85	+	2.27	0.0186	0.443
ventricular septum morphogenesis (GO:0060412)	44	5	1.43	+	3.49	0.0187	0.445
collagen metabolic process (GO:0032963)	44	5	1.43	+	3.49	0.0187	0.444
prostate gland development (GO:0030850)	44	5	1.43	+	3.49	0.0187	0.443
positive regulation of glucose import (GO:0046326)	44	5	1.43	+	3.49	0.0187	0.443
regulation of protein lipidation (GO:1903059)	5	2	0.16	+	12.28	0.0188	0.444
regulation of respiratory burst involved in inflammatory response (GO:0060264)	5	2	0.16	+	12.28	0.0188	0.443
non-canonical Wnt signaling pathway via JNK cascade (GO:0038031)	5	2	0.16	+	12.28	0.0188	0.442
CRD-mediated mRNA stabilization (GO:0070934)	5	2	0.16	+	12.28	0.0188	0.442
positive regulation of glucocorticoid receptor signaling pathway (GO:2000324)	5	2	0.16	+	12.28	0.0188	0.441
positive regulation of hair follicle maturation (GO:0048818)	5	2	0.16	+	12.28	0.0188	0.44
anterograde dendritic transport (GO:0098937)	5	2	0.16	+	12.28	0.0188	0.44
dendritic transport (GO:0098935)	5	2	0.16	+	12.28	0.0188	0.439
negative regulation of monocyte chemotaxis (GO:0090027)	5	2	0.16	+	12.28	0.0188	0.438
exosomal secretion (GO:1990182)	5	2	0.16	+	12.28	0.0188	0.438
positive regulation of lipoprotein metabolic process (GO:0050747)	5	2	0.16	+	12.28	0.0188	0.437
hemidesmosome assembly (GO:0031581)	5	2	0.16	+	12.28	0.0188	0.436
regulation of midbrain dopaminergic neuron differentiation (GO:1904956)	5	2	0.16	+	12.28	0.0188	0.436
glial cell-derived neurotrophic factor receptor signaling pathway (GO:0035860)	5	2	0.16	+	12.28	0.0188	0.435
negative regulation of Golgi to plasma membrane protein transport (GO:0042997)	5	2	0.16	+	12.28	0.0188	0.434
hematopoietic stem cell migration (GO:0035701)	5	2	0.16	+	12.28	0.0188	0.434
positive regulation of vascular wound healing (GO:0035470)	5	2	0.16	+	12.28	0.0188	0.433
regulation of cellular response to heat (GO:1900034)	5	2	0.16	+	12.28	0.0188	0.433
negative regulation of macrophage cytokine production (GO:0010936)	5	2	0.16	+	12.28	0.0188	0.432
negative regulation of endoplasmic reticulum stress-induced eIF2 alpha phosphorylation (GO:1903912)	5	2	0.16	+	12.28	0.0188	0.431
response to anticoagulant (GO:0061476)	5	2	0.16	+	12.28	0.0188	0.431
Wnt signaling pathway involved in heart development (GO:0003306)	5	2	0.16	+	12.28	0.0188	0.43
skeletal muscle satellite cell maintenance involved in skeletal muscle regeneration (GO:0014834)	5	2	0.16	+	12.28	0.0188	0.429
regulation of endoplasmic reticulum tubular network organization (GO:1903371)	5	2	0.16	+	12.28	0.0188	0.429
muscular septum morphogenesis (GO:0003150)	5	2	0.16	+	12.28	0.0188	0.428
regulation of endopeptidase activity (GO:0052548)	327	19	10.65	+	1.78	0.0188	0.428
organic cyclic compound biosynthetic process (GO:1901362)	2441	100	79.5	+	1.26	0.0189	0.429
organelle disassembly (GO:1903008)	61	6	1.99	+	3.02	0.0189	0.429
positive regulation of phagocytosis (GO:0050766)	61	6	1.99	+	3.02	0.0189	0.428
positive regulation of leukocyte chemotaxis (GO:0002690)	79	7	2.57	+	2.72	0.0189	0.428
regulation of cell division (GO:0051302)	150	11	4.89	+	2.25	0.019	0.429
regulation of striated muscle cell differentiation (GO:0051153)	118	9	3.84	+	2.34	0.0193	0.436
positive regulation of apoptotic signaling pathway (GO:2001235)	177	12	5.76	+	2.08	0.0194	0.436
ATP hydrolysis coupled transmembrane transport (GO:0090662)	29	4	0.94	+	4.24	0.0194	0.437
ATP hydrolysis coupled cation transmembrane transport (GO:0099132)	29	4	0.94	+	4.24	0.0194	0.437
ATP hydrolysis coupled ion transmembrane transport (GO:0099131)	29	4	0.94	+	4.24	0.0194	0.436
negative regulation of cardiac muscle hypertrophy (GO:0010614)	29	4	0.94	+	4.24	0.0194	0.436
prostate gland epithelium morphogenesis (GO:0060740)	29	4	0.94	+	4.24	0.0194	0.435
positive regulation of establishment of protein localization (GO:1904951)	423	23	13.78	+	1.67	0.0196	0.437
vasculature development (GO:0001944)	540	28	17.59	+	1.59	0.0201	0.448
nephron development (GO:0072006)	119	9	3.88	+	2.32	0.0202	0.451
gland morphogenesis (GO:0022612)	119	9	3.88	+	2.32	0.0202	0.45
regulation of striated muscle tissue development (GO:0016202)	153	11	4.98	+	2.21	0.0203	0.45
regulation of mesenchymal cell proliferation (GO:0010464)	45	5	1.47	+	3.41	0.0203	0.449
regulation of stress-activated MAPK cascade (GO:0032872)	217	14	7.07	+	1.98	0.0203	0.451
regulation of JNK cascade (GO:0046328)	179	12	5.83	+	2.06	0.0205	0.454
regulation of stress-activated protein kinase signaling cascade (GO:0070302)	218	14	7.1	+	1.97	0.0207	0.458
negative regulation of nitric oxide biosynthetic process (GO:0045019)	16	3	0.52	+	5.76	0.0208	0.458
response to progesterone (GO:0032570)	16	3	0.52	+	5.76	0.0208	0.457
chondrocyte morphogenesis (GO:0090171)	16	3	0.52	+	5.76	0.0208	0.457
vesicle targeting, to, from or within Golgi (GO:0048199)	16	3	0.52	+	5.76	0.0208	0.456
negative regulation of nitric oxide metabolic process (GO:1904406)	16	3	0.52	+	5.76	0.0208	0.455
growth plate cartilage chondrocyte morphogenesis (GO:0003429)	16	3	0.52	+	5.76	0.0208	0.455
chondrocyte morphogenesis involved in endochondral bone morphogenesis (GO:0003414)	16	3	0.52	+	5.76	0.0208	0.454
mesenchymal cell proliferation (GO:0010463)	16	3	0.52	+	5.76	0.0208	0.454
response to endogenous stimulus (GO:0009719)	1045	48	34.03	+	1.41	0.0208	0.453
canonical Wnt signaling pathway (GO:0060070)	100	8	3.26	+	2.46	0.021	0.458
regulation of glial cell differentiation (GO:0045685)	81	7	2.64	+	2.65	0.0212	0.461
chemotaxis (GO:0006935)	441	24	14.36	+	1.67	0.0213	0.462
regulation of neuron differentiation (GO:0045664)	743	36	24.2	+	1.49	0.0214	0.465
regulation of cellular component biogenesis (GO:0044087)	893	42	29.08	+	1.44	0.0214	0.464
glycosyl compound biosynthetic process (GO:1901659)	30	4	0.98	+	4.09	0.0215	0.465
regulation of axon regeneration (GO:0048679)	30	4	0.98	+	4.09	0.0215	0.464
regulation of odontogenesis (GO:0042481)	30	4	0.98	+	4.09	0.0215	0.463
cellular amino acid biosynthetic process (GO:0008652)	63	6	2.05	+	2.92	0.0216	0.464
taxis (GO:0042330)	443	24	14.43	+	1.66	0.0216	0.464
cell migration (GO:0016477)	819	39	26.67	+	1.46	0.0217	0.466
regulation of muscle tissue development (GO:1901861)	156	11	5.08	+	2.17	0.0218	0.466
cellular response to acid chemical (GO:0071229)	156	11	5.08	+	2.17	0.0218	0.466
axon guidance (GO:0007411)	181	12	5.89	+	2.04	0.0218	0.466
negative regulation of response to external stimulus (GO:0032102)	302	18	9.84	+	1.83	0.022	0.469
positive regulation of peptide secretion (GO:0002793)	302	18	9.84	+	1.83	0.022	0.469
cardiac septum development (GO:0003279)	121	9	3.94	+	2.28	0.0221	0.471
regulation of muscle organ development (GO:0048634)	157	11	5.11	+	2.15	0.0223	0.474
SMAD protein signal transduction (GO:0060395)	64	6	2.08	+	2.88	0.023	0.488
positive regulation of endocytosis (GO:0045807)	159	11	5.18	+	2.12	0.0235	0.498
negative regulation of nucleobase-containing compound metabolic process (GO:0045934)	1373	60	44.71	+	1.34	0.0236	0.499
negative regulation of axon extension (GO:0030517)	47	5	1.53	+	3.27	0.0236	0.499
regeneration (GO:0031099)	83	7	2.7	+	2.59	0.0236	0.499
plasma lipoprotein particle organization (GO:0071827)	31	4	1.01	+	3.96	0.0237	0.499
axis elongation (GO:0003401)	31	4	1.01	+	3.96	0.0237	0.499
regulation of vascular endothelial growth factor production (GO:0010574)	31	4	1.01	+	3.96	0.0237	0.498
negative regulation of muscle contraction (GO:0045932)	31	4	1.01	+	3.96	0.0237	0.497
negative regulation of muscle hypertrophy (GO:0014741)	31	4	1.01	+	3.96	0.0237	0.497
positive regulation of cell size (GO:0045793)	17	3	0.55	+	5.42	0.0239	0.5
response to UV-B (GO:0010224)	17	3	0.55	+	5.42	0.0239	0.499
regulation of toll-like receptor 4 signaling pathway (GO:0034143)	17	3	0.55	+	5.42	0.0239	0.499
leukocyte migration involved in inflammatory response (GO:0002523)	17	3	0.55	+	5.42	0.0239	0.498
mitochondrial respiratory chain complex IV assembly (GO:0033617)	17	3	0.55	+	5.42	0.0239	0.497
blastoderm segmentation (GO:0007350)	17	3	0.55	+	5.42	0.0239	0.497
viral genome replication (GO:0019079)	17	3	0.55	+	5.42	0.0239	0.496
ventricular cardiac muscle cell differentiation (GO:0055012)	17	3	0.55	+	5.42	0.0239	0.495
filopodium assembly (GO:0046847)	17	3	0.55	+	5.42	0.0239	0.495
growth plate cartilage morphogenesis (GO:0003422)	17	3	0.55	+	5.42	0.0239	0.494
cell migration involved in gastrulation (GO:0042074)	17	3	0.55	+	5.42	0.0239	0.493
diacylglycerol metabolic process (GO:0046339)	17	3	0.55	+	5.42	0.0239	0.493
plasma membrane bounded cell projection assembly (GO:0120031)	356	20	11.59	+	1.73	0.024	0.494
branching morphogenesis of an epithelial tube (GO:0048754)	160	11	5.21	+	2.11	0.0241	0.496
camera-type eye development (GO:0043010)	311	18	10.13	+	1.78	0.0242	0.498
positive regulation of reactive oxygen species metabolic process (GO:2000379)	103	8	3.35	+	2.38	0.0243	0.499
nicotinamide nucleotide metabolic process (GO:0046496)	103	8	3.35	+	2.38	0.0243	0.499
regulation of neuron projection development (GO:0010975)	575	29	18.73	+	1.55	0.0244	0.499
negative regulation of cardiac muscle hypertrophy in response to stress (GO:1903243)	6	2	0.2	+	10.24	0.0245	0.501
positive regulation of unsaturated fatty acid biosynthetic process (GO:2001280)	6	2	0.2	+	10.24	0.0245	0.501
lactate biosynthetic process (GO:0019249)	6	2	0.2	+	10.24	0.0245	0.5
mesonephric duct development (GO:0072177)	6	2	0.2	+	10.24	0.0245	0.499
negative regulation of mononuclear cell migration (GO:0071676)	6	2	0.2	+	10.24	0.0245	0.499
non-canonical Wnt signaling pathway via MAPK cascade (GO:0038030)	6	2	0.2	+	10.24	0.0245	0.498
negative regulation of smoothened signaling pathway involved in dorsal/ventral neural tube patterning (GO:1901621)	6	2	0.2	+	10.24	0.0245	0.497
positive regulation of fibroblast apoptotic process (GO:2000271)	6	2	0.2	+	10.24	0.0245	0.497
dopaminergic neuron axon guidance (GO:0036514)	6	2	0.2	+	10.24	0.0245	0.496
planar cell polarity pathway involved in axon guidance (GO:1904938)	6	2	0.2	+	10.24	0.0245	0.495
determination of dorsal identity (GO:0048263)	6	2	0.2	+	10.24	0.0245	0.495
positive regulation of prostaglandin biosynthetic process (GO:0031394)	6	2	0.2	+	10.24	0.0245	0.494
mitochondrial ribosome assembly (GO:0061668)	6	2	0.2	+	10.24	0.0245	0.493
negative regulation of plasminogen activation (GO:0010757)	6	2	0.2	+	10.24	0.0245	0.493
glyoxylate metabolic process (GO:0046487)	6	2	0.2	+	10.24	0.0245	0.492
chorionic trophoblast cell differentiation (GO:0060718)	6	2	0.2	+	10.24	0.0245	0.492
gastro-intestinal system smooth muscle contraction (GO:0014831)	6	2	0.2	+	10.24	0.0245	0.491
regulation of prostatic bud formation (GO:0060685)	6	2	0.2	+	10.24	0.0245	0.49
small molecule metabolic process (GO:0044281)	1505	65	49.01	+	1.33	0.0246	0.49
nucleobase-containing compound metabolic process (GO:0006139)	3640	142	118.54	+	1.2	0.025	0.498
regulation of cell-substrate adhesion (GO:0010810)	196	13	6.38	+	2.04	0.0251	0.499
regulation of extrinsic apoptotic signaling pathway in absence of ligand (GO:2001239)	48	5	1.56	+	3.2	0.0254	0.506
mesenchyme morphogenesis (GO:0072132)	48	5	1.56	+	3.2	0.0254	0.505
segmentation (GO:0035282)	104	8	3.39	+	2.36	0.0255	0.506
response to external stimulus (GO:0009605)	1884	79	61.36	+	1.29	0.0256	0.507
developmental process involved in reproduction (GO:0003006)	725	35	23.61	+	1.48	0.026	0.514
positive regulation of acute inflammatory response (GO:0002675)	32	4	1.04	+	3.84	0.026	0.514
positive regulation of interleukin-10 production (GO:0032733)	32	4	1.04	+	3.84	0.026	0.513
energy coupled proton transmembrane transport, against electrochemical gradient (GO:0015988)	32	4	1.04	+	3.84	0.026	0.513
regulation of inflammatory response to antigenic stimulus (GO:0002861)	32	4	1.04	+	3.84	0.026	0.512
negative regulation of production of molecular mediator of immune response (GO:0002701)	32	4	1.04	+	3.84	0.026	0.511
response to UV (GO:0009411)	135	10	4.4	+	2.27	0.0262	0.516
negative regulation of myeloid cell differentiation (GO:0045638)	85	7	2.77	+	2.53	0.0263	0.516
regulation of mRNA stability (GO:0043488)	85	7	2.77	+	2.53	0.0263	0.515
pyridine nucleotide metabolic process (GO:0019362)	105	8	3.42	+	2.34	0.0267	0.523
heterocycle metabolic process (GO:0046483)	3772	146	122.84	+	1.19	0.0271	0.53
negative regulation of cardiac muscle cell differentiation (GO:2000726)	18	3	0.59	+	5.12	0.0272	0.531
metanephric epithelium development (GO:0072207)	18	3	0.59	+	5.12	0.0272	0.531
autophagy of nucleus (GO:0044804)	18	3	0.59	+	5.12	0.0272	0.53
prostaglandin biosynthetic process (GO:0001516)	18	3	0.59	+	5.12	0.0272	0.529
regulation of fibroblast apoptotic process (GO:2000269)	18	3	0.59	+	5.12	0.0272	0.529
export across plasma membrane (GO:0140115)	18	3	0.59	+	5.12	0.0272	0.528
prostanoid biosynthetic process (GO:0046457)	18	3	0.59	+	5.12	0.0272	0.527
plasma lipoprotein particle assembly (GO:0034377)	18	3	0.59	+	5.12	0.0272	0.527
regulation of sodium ion transmembrane transporter activity (GO:2000649)	49	5	1.6	+	3.13	0.0273	0.528
astrocyte differentiation (GO:0048708)	49	5	1.6	+	3.13	0.0273	0.527
regulation of interleukin-1 production (GO:0032652)	67	6	2.18	+	2.75	0.0276	0.532
glycerolipid metabolic process (GO:0046486)	275	16	8.96	+	1.79	0.0277	0.533
regulation of biomineral tissue development (GO:0070167)	86	7	2.8	+	2.5	0.0277	0.532
negative regulation of cation transmembrane transport (GO:1904063)	86	7	2.8	+	2.5	0.0277	0.532
gliogenesis (GO:0042063)	203	13	6.61	+	1.97	0.0277	0.531
neuron projection morphogenesis (GO:0048812)	428	23	13.94	+	1.65	0.0278	0.533
immunoglobulin production (GO:0002377)	253	2	8.24	-	0.24	0.0278	0.532
negative regulation of nucleic acid-templated transcription (GO:1903507)	1165	52	37.94	+	1.37	0.0279	0.533
cerebral cortex development (GO:0021987)	106	8	3.45	+	2.32	0.028	0.534
negative regulation of RNA biosynthetic process (GO:1902679)	1166	52	37.97	+	1.37	0.028	0.534
maintenance of cell number (GO:0098727)	139	10	4.53	+	2.21	0.0282	0.537
DNA geometric change (GO:0032392)	33	4	1.07	+	3.72	0.0284	0.541
regulation of humoral immune response (GO:0002920)	33	4	1.07	+	3.72	0.0284	0.54
icosanoid biosynthetic process (GO:0046456)	33	4	1.07	+	3.72	0.0284	0.54
cardiac atrium morphogenesis (GO:0003209)	33	4	1.07	+	3.72	0.0284	0.539
cell-cell signaling by wnt (GO:0198738)	244	15	7.95	+	1.89	0.0288	0.545
Wnt signaling pathway (GO:0016055)	244	15	7.95	+	1.89	0.0288	0.544
response to mechanical stimulus (GO:0009612)	140	10	4.56	+	2.19	0.0288	0.544
cardiac ventricle development (GO:0003231)	140	10	4.56	+	2.19	0.0288	0.543
plasma membrane bounded cell projection morphogenesis (GO:0120039)	433	23	14.1	+	1.63	0.0288	0.543
cellular response to growth factor stimulus (GO:0071363)	381	21	12.41	+	1.69	0.0289	0.543
positive regulation of endothelial cell proliferation (GO:0001938)	87	7	2.83	+	2.47	0.0291	0.547
leukocyte activation (GO:0045321)	487	25	15.86	+	1.58	0.0292	0.548
regulation of mRNA catabolic process (GO:0061013)	107	8	3.48	+	2.3	0.0293	0.548
cell projection morphogenesis (GO:0048858)	437	23	14.23	+	1.62	0.0298	0.559
negative regulation of ion transport (GO:0043271)	168	11	5.47	+	2.01	0.0301	0.562
negative regulation of cellular component organization (GO:0051129)	688	33	22.41	+	1.47	0.0303	0.566
cytoskeleton organization (GO:0007010)	1018	46	33.15	+	1.39	0.0307	0.572
positive regulation of protein kinase activity (GO:0045860)	440	23	14.33	+	1.61	0.0307	0.572
mature B cell differentiation involved in immune response (GO:0002313)	19	3	0.62	+	4.85	0.0308	0.573
phagosome maturation (GO:0090382)	19	3	0.62	+	4.85	0.0308	0.572
negative regulation of morphogenesis of an epithelium (GO:1905331)	19	3	0.62	+	4.85	0.0308	0.572
regulation of endoplasmic reticulum unfolded protein response (GO:1900101)	19	3	0.62	+	4.85	0.0308	0.571
response to lipoprotein particle (GO:0055094)	19	3	0.62	+	4.85	0.0308	0.57
glycerophospholipid catabolic process (GO:0046475)	19	3	0.62	+	4.85	0.0308	0.569
regulation of acute inflammatory response to antigenic stimulus (GO:0002864)	19	3	0.62	+	4.85	0.0308	0.569
cell proliferation involved in metanephros development (GO:0072203)	7	2	0.23	+	8.77	0.0309	0.569
serotonin secretion (GO:0001820)	7	2	0.23	+	8.77	0.0309	0.569
positive regulation of type I hypersensitivity (GO:0001812)	7	2	0.23	+	8.77	0.0309	0.568
positive regulation of dendritic cell chemotaxis (GO:2000510)	7	2	0.23	+	8.77	0.0309	0.567
convergent extension involved in organogenesis (GO:0060029)	7	2	0.23	+	8.77	0.0309	0.567
NADPH oxidation (GO:0070995)	7	2	0.23	+	8.77	0.0309	0.566
negative regulation of protein activation cascade (GO:2000258)	7	2	0.23	+	8.77	0.0309	0.565
cellular response to vitamin (GO:0071295)	7	2	0.23	+	8.77	0.0309	0.565
positive regulation of Wnt signaling pathway, planar cell polarity pathway (GO:2000096)	7	2	0.23	+	8.77	0.0309	0.564
embryonic neurocranium morphogenesis (GO:0048702)	7	2	0.23	+	8.77	0.0309	0.563
determination of dorsal/ventral asymmetry (GO:0048262)	7	2	0.23	+	8.77	0.0309	0.563
negative regulation of cardiac muscle adaptation (GO:0010616)	7	2	0.23	+	8.77	0.0309	0.562
protein localization to cytoplasmic stress granule (GO:1903608)	7	2	0.23	+	8.77	0.0309	0.561
negative regulation of complement activation (GO:0045916)	7	2	0.23	+	8.77	0.0309	0.561
very-low-density lipoprotein particle assembly (GO:0034379)	7	2	0.23	+	8.77	0.0309	0.56
prostate epithelial cord arborization involved in prostate glandular acinus morphogenesis (GO:0060527)	7	2	0.23	+	8.77	0.0309	0.559
prostate glandular acinus morphogenesis (GO:0060526)	7	2	0.23	+	8.77	0.0309	0.559
type I pneumocyte differentiation (GO:0060509)	7	2	0.23	+	8.77	0.0309	0.558
positive regulation of interleukin-1 beta production (GO:0032731)	34	4	1.11	+	3.61	0.031	0.56
phospholipid catabolic process (GO:0009395)	34	4	1.11	+	3.61	0.031	0.56
neuron maturation (GO:0042551)	34	4	1.11	+	3.61	0.031	0.559
embryonic hindlimb morphogenesis (GO:0035116)	34	4	1.11	+	3.61	0.031	0.558
localization of cell (GO:0051674)	939	43	30.58	+	1.41	0.0312	0.561
cell motility (GO:0048870)	939	43	30.58	+	1.41	0.0312	0.561
trabecula morphogenesis (GO:0061383)	51	5	1.66	+	3.01	0.0314	0.562
organelle assembly (GO:0070925)	634	31	20.65	+	1.5	0.0315	0.564
gastrulation (GO:0007369)	144	10	4.69	+	2.13	0.0315	0.563
skeletal muscle organ development (GO:0060538)	144	10	4.69	+	2.13	0.0315	0.562
regulation of immune effector process (GO:0002697)	392	21	12.77	+	1.64	0.0317	0.565
regulation of morphogenesis of an epithelium (GO:1905330)	109	8	3.55	+	2.25	0.032	0.57
cellular amino acid catabolic process (GO:0009063)	89	7	2.9	+	2.42	0.0322	0.573
cell death (GO:0008219)	867	40	28.24	+	1.42	0.0325	0.578
blood vessel development (GO:0001568)	512	26	16.67	+	1.56	0.0326	0.579
response to growth factor (GO:0070848)	395	21	12.86	+	1.63	0.0327	0.581
diencephalon development (GO:0021536)	70	6	2.28	+	2.63	0.0328	0.581
establishment of chromosome localization (GO:0051303)	70	6	2.28	+	2.63	0.0328	0.58
cellular response to DNA damage stimulus (GO:0006974)	642	31	20.91	+	1.48	0.0332	0.587
positive regulation of transferase activity (GO:0051347)	582	29	18.95	+	1.53	0.0334	0.59
pyridine-containing compound metabolic process (GO:0072524)	110	8	3.58	+	2.23	0.0334	0.589
negative regulation of tumor necrosis factor production (GO:0032720)	52	5	1.69	+	2.95	0.0335	0.591
positive regulation of wound healing (GO:0090303)	52	5	1.69	+	2.95	0.0335	0.59
regulation of calcineurin-NFAT signaling cascade (GO:0070884)	35	4	1.14	+	3.51	0.0337	0.593
regulation of calcineurin-mediated signaling (GO:0106056)	35	4	1.14	+	3.51	0.0337	0.593
negative regulation of fibroblast proliferation (GO:0048147)	35	4	1.14	+	3.51	0.0337	0.592
negative regulation of DNA replication (GO:0008156)	35	4	1.14	+	3.51	0.0337	0.591
dicarboxylic acid metabolic process (GO:0043648)	90	7	2.93	+	2.39	0.0338	0.591
cell part morphogenesis (GO:0032990)	462	24	15.05	+	1.6	0.0342	0.597
cellular sodium ion homeostasis (GO:0006883)	20	3	0.65	+	4.61	0.0346	0.605
activation of protein kinase B activity (GO:0032148)	20	3	0.65	+	4.61	0.0346	0.604
regulation of tumor necrosis factor biosynthetic process (GO:0042534)	20	3	0.65	+	4.61	0.0346	0.603
respiratory chain complex IV assembly (GO:0008535)	20	3	0.65	+	4.61	0.0346	0.602
cell surface receptor signaling pathway involved in heart development (GO:0061311)	20	3	0.65	+	4.61	0.0346	0.602
positive regulation of glycoprotein biosynthetic process (GO:0010560)	20	3	0.65	+	4.61	0.0346	0.601
chromosome localization (GO:0050000)	71	6	2.31	+	2.59	0.0346	0.601
cytokine production (GO:0001816)	148	10	4.82	+	2.07	0.0347	0.601
negative regulation of transcription, DNA-templated (GO:0045892)	1162	51	37.84	+	1.35	0.0348	0.602
Golgi organization (GO:0007030)	111	8	3.61	+	2.21	0.0349	0.603
transmembrane receptor protein serine/threonine kinase signaling pathway (GO:0007178)	183	12	5.96	+	2.01	0.0352	0.608
neuron projection guidance (GO:0097485)	183	12	5.96	+	2.01	0.0352	0.607
regulation of cell killing (GO:0031341)	123	0	4.01	-	< 0.01	0.0352	0.607
cell cycle arrest (GO:0007050)	91	7	2.96	+	2.36	0.0354	0.61
regulation of peptidyl-serine phosphorylation (GO:0033135)	149	10	4.85	+	2.06	0.0356	0.612
muscle cell development (GO:0055001)	149	10	4.85	+	2.06	0.0356	0.611
regulation of vesicle-mediated transport (GO:0060627)	468	24	15.24	+	1.57	0.0356	0.611
digestive tract morphogenesis (GO:0048546)	53	5	1.73	+	2.9	0.0358	0.613
negative regulation of tumor necrosis factor superfamily cytokine production (GO:1903556)	53	5	1.73	+	2.9	0.0358	0.612
cellular amino acid metabolic process (GO:0006520)	260	15	8.47	+	1.77	0.0359	0.615
cardiac chamber development (GO:0003205)	186	12	6.06	+	1.98	0.0364	0.622
odontogenesis of dentin-containing tooth (GO:0042475)	72	6	2.34	+	2.56	0.0365	0.624
positive regulation of embryonic development (GO:0040019)	36	4	1.17	+	3.41	0.0366	0.623
protein phosphorylation (GO:0006468)	748	35	24.36	+	1.44	0.0371	0.631
regulation of cardiac muscle tissue development (GO:0055024)	92	7	3	+	2.34	0.0371	0.631
glycoprotein metabolic process (GO:0009100)	262	15	8.53	+	1.76	0.0372	0.632
regulation of calcium ion transmembrane transport (GO:1903169)	151	10	4.92	+	2.03	0.0375	0.636
hindgut morphogenesis (GO:0007442)	8	2	0.26	+	7.68	0.0378	0.641
metanephric glomerulus development (GO:0072224)	8	2	0.26	+	7.68	0.0378	0.64
negative regulation of mesenchymal cell proliferation (GO:0072201)	8	2	0.26	+	7.68	0.0378	0.639
regulation of type I hypersensitivity (GO:0001810)	8	2	0.26	+	7.68	0.0378	0.638
collagen biosynthetic process (GO:0032964)	8	2	0.26	+	7.68	0.0378	0.638
negative regulation of gastrulation (GO:2000542)	8	2	0.26	+	7.68	0.0378	0.637
positive regulation of intrinsic apoptotic signaling pathway by p53 class mediator (GO:1902255)	8	2	0.26	+	7.68	0.0378	0.636
cellular response to X-ray (GO:0071481)	8	2	0.26	+	7.68	0.0378	0.636
neural crest formation (GO:0014029)	8	2	0.26	+	7.68	0.0378	0.635
regulation of peptidyl-cysteine S-nitrosylation (GO:2000169)	8	2	0.26	+	7.68	0.0378	0.634
negative regulation of neurotransmitter uptake (GO:0051581)	8	2	0.26	+	7.68	0.0378	0.634
replication fork protection (GO:0048478)	8	2	0.26	+	7.68	0.0378	0.633
regulation of activation-induced cell death of T cells (GO:0070235)	8	2	0.26	+	7.68	0.0378	0.632
actin filament severing (GO:0051014)	8	2	0.26	+	7.68	0.0378	0.632
regulation of aspartic-type peptidase activity (GO:1905245)	8	2	0.26	+	7.68	0.0378	0.631
relaxation of cardiac muscle (GO:0055119)	8	2	0.26	+	7.68	0.0378	0.63
atrial cardiac muscle tissue morphogenesis (GO:0055009)	8	2	0.26	+	7.68	0.0378	0.63
antigen processing and presentation of exogenous peptide antigen via MHC class I (GO:0042590)	8	2	0.26	+	7.68	0.0378	0.629
atrial cardiac muscle tissue development (GO:0003228)	8	2	0.26	+	7.68	0.0378	0.628
regulation of aspartic-type endopeptidase activity involved in amyloid precursor protein catabolic process (GO:1902959)	8	2	0.26	+	7.68	0.0378	0.627
triglyceride-rich lipoprotein particle remodeling (GO:0034370)	8	2	0.26	+	7.68	0.0378	0.627
protein K6-linked ubiquitination (GO:0085020)	8	2	0.26	+	7.68	0.0378	0.626
liver morphogenesis (GO:0072576)	8	2	0.26	+	7.68	0.0378	0.625
bone development (GO:0060348)	189	12	6.16	+	1.95	0.0379	0.627
response to lipid (GO:0033993)	612	30	19.93	+	1.51	0.038	0.627
regulation of cell-cell adhesion (GO:0022407)	368	20	11.98	+	1.67	0.038	0.628
negative regulation of G1/S transition of mitotic cell cycle (GO:2000134)	54	5	1.76	+	2.84	0.0381	0.628
transcription, DNA-templated (GO:0006351)	1928	79	62.79	+	1.26	0.0382	0.63
nucleic acid-templated transcription (GO:0097659)	1929	79	62.82	+	1.26	0.0383	0.63
response to endoplasmic reticulum stress (GO:0034976)	190	12	6.19	+	1.94	0.0385	0.632
regulation of cell cycle G1/S phase transition (GO:1902806)	123	9	4.01	+	2.25	0.0385	0.632
positive regulation of gliogenesis (GO:0014015)	73	6	2.38	+	2.52	0.0385	0.632
positive regulation of nuclear division (GO:0051785)	73	6	2.38	+	2.52	0.0385	0.631
regulation of glucose import (GO:0046324)	73	6	2.38	+	2.52	0.0385	0.63
regulation of glucose import in response to insulin stimulus (GO:2001273)	21	3	0.68	+	4.39	0.0387	0.632
cellular response to lipoprotein particle stimulus (GO:0071402)	21	3	0.68	+	4.39	0.0387	0.631
regulation of neurotransmitter uptake (GO:0051580)	21	3	0.68	+	4.39	0.0387	0.63
Rac protein signal transduction (GO:0016601)	21	3	0.68	+	4.39	0.0387	0.63
chondrocyte development involved in endochondral bone morphogenesis (GO:0003433)	21	3	0.68	+	4.39	0.0387	0.629
growth plate cartilage chondrocyte differentiation (GO:0003418)	21	3	0.68	+	4.39	0.0387	0.628
cellular lipid metabolic process (GO:0044255)	768	36	25.01	+	1.44	0.0389	0.632
positive regulation of cyclin-dependent protein serine/threonine kinase activity (GO:0045737)	37	4	1.2	+	3.32	0.0396	0.642
positive regulation of mesenchymal cell proliferation (GO:0002053)	37	4	1.2	+	3.32	0.0396	0.641
negative regulation of cardiac muscle tissue development (GO:0055026)	37	4	1.2	+	3.32	0.0396	0.64
forebrain neuron development (GO:0021884)	37	4	1.2	+	3.32	0.0396	0.64
heart development (GO:0007507)	550	27	17.91	+	1.51	0.0397	0.641
cellular catabolic process (GO:0044248)	1460	62	47.55	+	1.3	0.04	0.645
axon development (GO:0061564)	324	18	10.55	+	1.71	0.0401	0.646
positive regulation of hydrolase activity (GO:0051345)	494	25	16.09	+	1.55	0.0404	0.651
positive regulation of response to external stimulus (GO:0032103)	277	16	9.02	+	1.77	0.0404	0.65
regulation of nucleocytoplasmic transport (GO:0046822)	126	9	4.1	+	2.19	0.0405	0.65
DNA biosynthetic process (GO:0071897)	55	5	1.79	+	2.79	0.0405	0.651
negative regulation of DNA-binding transcription factor activity (GO:0043433)	154	10	5.02	+	1.99	0.0406	0.651
myelination (GO:0042552)	94	7	3.06	+	2.29	0.0407	0.652
positive regulation of endothelial cell migration (GO:0010595)	94	7	3.06	+	2.29	0.0407	0.651
negative regulation of RNA metabolic process (GO:0051253)	1248	54	40.64	+	1.33	0.0408	0.652
negative regulation of intracellular signal transduction (GO:1902532)	496	25	16.15	+	1.55	0.0409	0.653
regulation of developmental growth (GO:0048638)	378	20	12.31	+	1.62	0.041	0.655
endomembrane system organization (GO:0010256)	328	18	10.68	+	1.69	0.0413	0.659
regulation of cell cycle phase transition (GO:1901987)	280	16	9.12	+	1.75	0.0414	0.659
sensory organ morphogenesis (GO:0090596)	280	16	9.12	+	1.75	0.0414	0.659
defense response to bacterium (GO:0042742)	451	7	14.69	-	0.48	0.042	0.667
regulation of protein localization to nucleus (GO:1900180)	128	9	4.17	+	2.16	0.042	0.667
fatty acid metabolic process (GO:0006631)	282	16	9.18	+	1.74	0.0422	0.669
response to light stimulus (GO:0009416)	282	16	9.18	+	1.74	0.0422	0.668
regulation of activated T cell proliferation (GO:0046006)	38	4	1.24	+	3.23	0.0427	0.675
positive regulation of ATPase activity (GO:0032781)	38	4	1.24	+	3.23	0.0427	0.674
regulation of heart growth (GO:0060420)	75	6	2.44	+	2.46	0.0427	0.675
alpha-amino acid catabolic process (GO:1901606)	75	6	2.44	+	2.46	0.0427	0.674
cardiac muscle tissue morphogenesis (GO:0055008)	75	6	2.44	+	2.46	0.0427	0.673
forebrain generation of neurons (GO:0021872)	75	6	2.44	+	2.46	0.0427	0.673
pallium development (GO:0021543)	156	10	5.08	+	1.97	0.0428	0.674
regulation of muscle cell differentiation (GO:0051147)	156	10	5.08	+	1.97	0.0428	0.673
axonal fasciculation (GO:0007413)	22	3	0.72	+	4.19	0.0429	0.674
positive regulation of glycoprotein metabolic process (GO:1903020)	22	3	0.72	+	4.19	0.0429	0.673
neuron projection fasciculation (GO:0106030)	22	3	0.72	+	4.19	0.0429	0.672
negative regulation of cardiocyte differentiation (GO:1905208)	22	3	0.72	+	4.19	0.0429	0.672
positive regulation of lipid storage (GO:0010884)	22	3	0.72	+	4.19	0.0429	0.671
response to nitrogen compound (GO:1901698)	801	37	26.09	+	1.42	0.043	0.672
regulation of cardiocyte differentiation (GO:1905207)	56	5	1.82	+	2.74	0.0431	0.672
behavior (GO:0007610)	649	31	21.14	+	1.47	0.0437	0.681
mitochondrion organization (GO:0007005)	386	20	12.57	+	1.59	0.0446	0.694
positive regulation of cytokine secretion (GO:0050715)	131	9	4.27	+	2.11	0.0447	0.694
ear morphogenesis (GO:0042471)	131	9	4.27	+	2.11	0.0447	0.694
RNA biosynthetic process (GO:0032774)	1932	79	62.92	+	1.26	0.0447	0.694
regulation of hemostasis (GO:1900046)	76	6	2.48	+	2.42	0.0449	0.697
regulation of blood coagulation (GO:0030193)	76	6	2.48	+	2.42	0.0449	0.696
regulation of lipid biosynthetic process (GO:0046890)	158	10	5.15	+	1.94	0.0452	0.7
T cell differentiation (GO:0030217)	158	10	5.15	+	1.94	0.0452	0.699
regulation of cardiac muscle hypertrophy in response to stress (GO:1903242)	9	2	0.29	+	6.82	0.0452	0.699
glomerular filtration (GO:0003094)	9	2	0.29	+	6.82	0.0452	0.698
serotonin transport (GO:0006837)	9	2	0.29	+	6.82	0.0452	0.697
response to manganese ion (GO:0010042)	9	2	0.29	+	6.82	0.0452	0.697
regulation of unsaturated fatty acid biosynthetic process (GO:2001279)	9	2	0.29	+	6.82	0.0452	0.696
neural plate morphogenesis (GO:0001839)	9	2	0.29	+	6.82	0.0452	0.695
C-terminal protein lipidation (GO:0006501)	9	2	0.29	+	6.82	0.0452	0.695
protein depalmitoylation (GO:0002084)	9	2	0.29	+	6.82	0.0452	0.694
interleukin-2 production (GO:0032623)	9	2	0.29	+	6.82	0.0452	0.693
positive regulation of chemokine biosynthetic process (GO:0045080)	9	2	0.29	+	6.82	0.0452	0.692
negative regulation of fibroblast apoptotic process (GO:2000270)	9	2	0.29	+	6.82	0.0452	0.692
regulation of hair follicle maturation (GO:0048819)	9	2	0.29	+	6.82	0.0452	0.691
positive regulation of extracellular matrix disassembly (GO:0090091)	9	2	0.29	+	6.82	0.0452	0.69
positive regulation of protein kinase C signaling (GO:0090037)	9	2	0.29	+	6.82	0.0452	0.69
macromolecule depalmitoylation (GO:0098734)	9	2	0.29	+	6.82	0.0452	0.689
negative regulation of interleukin-1 secretion (GO:0050711)	9	2	0.29	+	6.82	0.0452	0.688
protein deneddylation (GO:0000338)	9	2	0.29	+	6.82	0.0452	0.688
enamel mineralization (GO:0070166)	9	2	0.29	+	6.82	0.0452	0.687
regulation of prostaglandin biosynthetic process (GO:0031392)	9	2	0.29	+	6.82	0.0452	0.686
CD4-positive, alpha-beta T cell cytokine production (GO:0035743)	9	2	0.29	+	6.82	0.0452	0.686
regulation of dopaminergic neuron differentiation (GO:1904338)	9	2	0.29	+	6.82	0.0452	0.685
hindgut development (GO:0061525)	9	2	0.29	+	6.82	0.0452	0.684
ketone catabolic process (GO:0042182)	9	2	0.29	+	6.82	0.0452	0.684
chorion development (GO:0060717)	9	2	0.29	+	6.82	0.0452	0.683
negative regulation of glial cell apoptotic process (GO:0034351)	9	2	0.29	+	6.82	0.0452	0.682
olfactory bulb interneuron development (GO:0021891)	9	2	0.29	+	6.82	0.0452	0.682
morphogenesis of an epithelial bud (GO:0060572)	9	2	0.29	+	6.82	0.0452	0.681
diaphragm development (GO:0060539)	9	2	0.29	+	6.82	0.0452	0.68
regulation of production of molecular mediator of immune response (GO:0002700)	132	9	4.3	+	2.09	0.0456	0.686
macromolecule deacylation (GO:0098732)	57	5	1.86	+	2.69	0.0457	0.685
protein deacylation (GO:0035601)	57	5	1.86	+	2.69	0.0457	0.685
regulation of chemotaxis (GO:0050920)	200	12	6.51	+	1.84	0.0458	0.686
cellular aromatic compound metabolic process (GO:0006725)	3832	146	124.8	+	1.17	0.0458	0.686
embryonic camera-type eye development (GO:0031076)	39	4	1.27	+	3.15	0.0459	0.686
positive regulation of sprouting angiogenesis (GO:1903672)	39	4	1.27	+	3.15	0.0459	0.686
negative regulation of extrinsic apoptotic signaling pathway (GO:2001237)	97	7	3.16	+	2.22	0.0464	0.693
ensheathment of neurons (GO:0007272)	97	7	3.16	+	2.22	0.0464	0.692
fatty acid biosynthetic process (GO:0006633)	97	7	3.16	+	2.22	0.0464	0.692
receptor metabolic process (GO:0043112)	97	7	3.16	+	2.22	0.0464	0.691
axon ensheathment (GO:0008366)	97	7	3.16	+	2.22	0.0464	0.69
positive regulation of stress-activated MAPK cascade (GO:0032874)	159	10	5.18	+	1.93	0.0465	0.69
protein stabilization (GO:0050821)	159	10	5.18	+	1.93	0.0465	0.69
defense response to virus (GO:0051607)	169	1	5.5	-	0.18	0.047	0.697
regulation of striated muscle contraction (GO:0006942)	77	6	2.51	+	2.39	0.0472	0.699
acute inflammatory response (GO:0002526)	77	6	2.51	+	2.39	0.0472	0.698
smoothened signaling pathway (GO:0007224)	77	6	2.51	+	2.39	0.0472	0.697
regulation of cell junction assembly (GO:1901888)	77	6	2.51	+	2.39	0.0472	0.697
negative regulation of protein modification by small protein conjugation or removal (GO:1903321)	77	6	2.51	+	2.39	0.0472	0.696
positive regulation of immune system process (GO:0002684)	1018	45	33.15	+	1.36	0.0473	0.697
DNA replication initiation (GO:0006270)	23	3	0.75	+	4.01	0.0474	0.698
COPII-coated vesicle budding (GO:0090114)	23	3	0.75	+	4.01	0.0474	0.697
post-translational protein modification (GO:0043687)	23	3	0.75	+	4.01	0.0474	0.697
regulation of respiratory gaseous exchange (GO:0043576)	23	3	0.75	+	4.01	0.0474	0.696
T cell costimulation (GO:0031295)	23	3	0.75	+	4.01	0.0474	0.695
regulation of receptor binding (GO:1900120)	23	3	0.75	+	4.01	0.0474	0.695
neuronal stem cell population maintenance (GO:0097150)	23	3	0.75	+	4.01	0.0474	0.694
dorsal/ventral neural tube patterning (GO:0021904)	23	3	0.75	+	4.01	0.0474	0.694
negative regulation of protein secretion (GO:0050709)	134	9	4.36	+	2.06	0.0477	0.697
lymphocyte activation (GO:0046649)	405	21	13.19	+	1.59	0.0479	0.699
adenylate cyclase-modulating G-protein coupled receptor signaling pathway (GO:0007188)	176	1	5.73	-	0.17	0.048	0.7
cellular nitrogen compound metabolic process (GO:0034641)	4192	158	136.52	+	1.16	0.0482	0.702
negative regulation of leukocyte apoptotic process (GO:2000107)	58	5	1.89	+	2.65	0.0484	0.704
autophagosome assembly (GO:0000045)	58	5	1.89	+	2.65	0.0484	0.703
response to organonitrogen compound (GO:0010243)	679	32	22.11	+	1.45	0.0485	0.704
regulation of ion transport (GO:0043269)	679	32	22.11	+	1.45	0.0485	0.704
striated muscle cell development (GO:0055002)	135	9	4.4	+	2.05	0.0488	0.708
stem cell population maintenance (GO:0019827)	135	9	4.4	+	2.05	0.0488	0.708
skeletal muscle tissue development (GO:0007519)	135	9	4.4	+	2.05	0.0488	0.707
positive regulation of interleukin-1 production (GO:0032732)	40	4	1.3	+	3.07	0.0493	0.713
autophagy of mitochondrion (GO:0000422)	40	4	1.3	+	3.07	0.0493	0.712
mitochondrion disassembly (GO:0061726)	40	4	1.3	+	3.07	0.0493	0.712
positive regulation of cyclin-dependent protein kinase activity (GO:1904031)	40	4	1.3	+	3.07	0.0493	0.711
regulation of glycoprotein biosynthetic process (GO:0010559)	40	4	1.3	+	3.07	0.0493	0.71
pituitary gland development (GO:0021983)	40	4	1.3	+	3.07	0.0493	0.71
transforming growth factor beta receptor signaling pathway (GO:0007179)	78	6	2.54	+	2.36	0.0495	0.712
cellular nitrogen compound biosynthetic process (GO:0044271)	2699	106	87.9	+	1.21	0.0497	0.714
response to oxygen levels (GO:0070482)	205	12	6.68	+	1.8	0.0506	0.727
positive regulation of cell cycle (GO:0045787)	359	19	11.69	+	1.63	0.0511	0.733
memory (GO:0007613)	137	9	4.46	+	2.02	0.0512	0.734
cardiac septum morphogenesis (GO:0060411)	79	6	2.57	+	2.33	0.0519	0.743
metanephros development (GO:0001656)	79	6	2.57	+	2.33	0.0519	0.743
mature B cell differentiation (GO:0002335)	24	3	0.78	+	3.84	0.0521	0.745
post-anal tail morphogenesis (GO:0036342)	24	3	0.78	+	3.84	0.0521	0.744
notochord development (GO:0030903)	24	3	0.78	+	3.84	0.0521	0.744
epithelial cilium movement (GO:0003351)	24	3	0.78	+	3.84	0.0521	0.743
acylglycerol catabolic process (GO:0046464)	24	3	0.78	+	3.84	0.0521	0.742
neutral lipid catabolic process (GO:0046461)	24	3	0.78	+	3.84	0.0521	0.741
regulation of leukocyte mediated cytotoxicity (GO:0001910)	108	0	3.52	-	< 0.01	0.0522	0.741
negative regulation of cell cycle phase transition (GO:1901988)	138	9	4.49	+	2	0.0525	0.745
potassium ion import (GO:0010107)	41	4	1.34	+	3	0.0528	0.749
neural tube patterning (GO:0021532)	41	4	1.34	+	3	0.0528	0.748
regulation of protein export from nucleus (GO:0046825)	41	4	1.34	+	3	0.0528	0.748
regulation of lipid storage (GO:0010883)	41	4	1.34	+	3	0.0528	0.747
positive regulation of B cell activation (GO:0050871)	271	3	8.83	-	0.34	0.053	0.748
proteolysis (GO:0006508)	1074	47	34.98	+	1.34	0.0531	0.75
embryonic organ morphogenesis (GO:0048562)	311	17	10.13	+	1.68	0.0531	0.749
cerebellar granule cell differentiation (GO:0021707)	10	2	0.33	+	6.14	0.0532	0.749
positive regulation of toll-like receptor 4 signaling pathway (GO:0034145)	10	2	0.33	+	6.14	0.0532	0.749
embryonic body morphogenesis (GO:0010172)	10	2	0.33	+	6.14	0.0532	0.748
cerebellar granular layer formation (GO:0021684)	10	2	0.33	+	6.14	0.0532	0.747
regulation of sarcomere organization (GO:0060297)	10	2	0.33	+	6.14	0.0532	0.747
hematopoietic stem cell differentiation (GO:0060218)	10	2	0.33	+	6.14	0.0532	0.746
neuron cell-cell adhesion (GO:0007158)	10	2	0.33	+	6.14	0.0532	0.745
positive regulation of transmission of nerve impulse (GO:0051971)	10	2	0.33	+	6.14	0.0532	0.745
actin crosslink formation (GO:0051764)	10	2	0.33	+	6.14	0.0532	0.744
positive regulation of myoblast proliferation (GO:2000288)	10	2	0.33	+	6.14	0.0532	0.743
peptidyl-methionine modification (GO:0018206)	10	2	0.33	+	6.14	0.0532	0.743
UV protection (GO:0009650)	10	2	0.33	+	6.14	0.0532	0.742
midbrain dopaminergic neuron differentiation (GO:1904948)	10	2	0.33	+	6.14	0.0532	0.741
regulation of tooth mineralization (GO:0070170)	10	2	0.33	+	6.14	0.0532	0.741
post-embryonic camera-type eye development (GO:0031077)	10	2	0.33	+	6.14	0.0532	0.74
regulation of amino acid import across plasma membrane (GO:0010958)	10	2	0.33	+	6.14	0.0532	0.739
regulation of interleukin-2 secretion (GO:1900040)	10	2	0.33	+	6.14	0.0532	0.739
negative regulation of cellular response to hypoxia (GO:1900038)	10	2	0.33	+	6.14	0.0532	0.738
regulation of cardiac muscle adaptation (GO:0010612)	10	2	0.33	+	6.14	0.0532	0.737
renal filtration (GO:0097205)	10	2	0.33	+	6.14	0.0532	0.737
negative regulation of striated muscle contraction (GO:0045988)	10	2	0.33	+	6.14	0.0532	0.736
positive regulation of cerebellar granule cell precursor proliferation (GO:0021940)	10	2	0.33	+	6.14	0.0532	0.735
negative regulation of cell growth involved in cardiac muscle cell development (GO:0061052)	10	2	0.33	+	6.14	0.0532	0.735
cerebellar cortex development (GO:0021695)	60	5	1.95	+	2.56	0.0541	0.746
positive regulation of fat cell differentiation (GO:0045600)	60	5	1.95	+	2.56	0.0541	0.746
circadian regulation of gene expression (GO:0032922)	60	5	1.95	+	2.56	0.0541	0.745
negative regulation of transforming growth factor beta receptor signaling pathway (GO:0030512)	60	5	1.95	+	2.56	0.0541	0.744
cilium movement (GO:0003341)	60	5	1.95	+	2.56	0.0541	0.744
negative regulation of striated muscle tissue development (GO:0045843)	60	5	1.95	+	2.56	0.0541	0.743
regulation of coagulation (GO:0050818)	80	6	2.61	+	2.3	0.0544	0.747
neuron migration (GO:0001764)	140	9	4.56	+	1.97	0.0551	0.756
positive regulation of secretion (GO:0051047)	492	24	16.02	+	1.5	0.0553	0.757
cell activation (GO:0001775)	565	27	18.4	+	1.47	0.0555	0.76
protein modification by small protein conjugation or removal (GO:0070647)	565	27	18.4	+	1.47	0.0555	0.759
positive regulation of cellular component organization (GO:0051130)	1214	52	39.54	+	1.32	0.0564	0.77
homeostasis of number of cells within a tissue (GO:0048873)	42	4	1.37	+	2.92	0.0565	0.771
positive regulation of cytokine production involved in immune response (GO:0002720)	42	4	1.37	+	2.92	0.0565	0.77
negative regulation of cell adhesion (GO:0007162)	269	15	8.76	+	1.71	0.0565	0.77
cardiac chamber morphogenesis (GO:0003206)	141	9	4.59	+	1.96	0.0565	0.77
anterior/posterior pattern specification (GO:0009952)	223	13	7.26	+	1.79	0.0566	0.77
reproduction (GO:0000003)	1330	56	43.31	+	1.29	0.0567	0.771
regulation of synaptic transmission, glutamatergic (GO:0051966)	81	6	2.64	+	2.27	0.057	0.774
regulation of cyclin-dependent protein serine/threonine kinase activity (GO:0000079)	81	6	2.64	+	2.27	0.057	0.773
positive regulation of extrinsic apoptotic signaling pathway (GO:2001238)	61	5	1.99	+	2.52	0.057	0.774
cellular response to unfolded protein (GO:0034620)	61	5	1.99	+	2.52	0.057	0.773
forebrain neuron differentiation (GO:0021879)	61	5	1.99	+	2.52	0.057	0.772
substrate-dependent cell migration (GO:0006929)	25	3	0.81	+	3.68	0.0571	0.772
regulation of regulatory T cell differentiation (GO:0045589)	25	3	0.81	+	3.68	0.0571	0.771
regulation of establishment or maintenance of cell polarity (GO:0032878)	25	3	0.81	+	3.68	0.0571	0.771
cellular response to osmotic stress (GO:0071470)	25	3	0.81	+	3.68	0.0571	0.77
regulation of protein import into nucleus, translocation (GO:0033158)	25	3	0.81	+	3.68	0.0571	0.769
regulation of monocyte chemotaxis (GO:0090025)	25	3	0.81	+	3.68	0.0571	0.769
lymphocyte costimulation (GO:0031294)	25	3	0.81	+	3.68	0.0571	0.768
vascular endothelial growth factor receptor signaling pathway (GO:0048010)	25	3	0.81	+	3.68	0.0571	0.767
negative regulation of nucleocytoplasmic transport (GO:0046823)	25	3	0.81	+	3.68	0.0571	0.767
regulation of cell growth involved in cardiac muscle cell development (GO:0061050)	25	3	0.81	+	3.68	0.0571	0.766
positive regulation of secretion by cell (GO:1903532)	438	22	14.26	+	1.54	0.0571	0.765
positive regulation of neuron death (GO:1901216)	112	8	3.65	+	2.19	0.0575	0.771
regulation of system process (GO:0044057)	571	27	18.6	+	1.45	0.0577	0.772
actin filament organization (GO:0007015)	225	13	7.33	+	1.77	0.0579	0.774
negative regulation of hemopoiesis (GO:1903707)	142	9	4.62	+	1.95	0.058	0.775
regulation of cation transmembrane transport (GO:1904062)	322	17	10.49	+	1.62	0.0582	0.777
regulation of neurotransmitter transport (GO:0051588)	113	8	3.68	+	2.17	0.0584	0.779
programmed cell death (GO:0012501)	826	37	26.9	+	1.38	0.0586	0.781
apoptotic signaling pathway (GO:0097190)	273	15	8.89	+	1.69	0.0587	0.782
mRNA processing (GO:0006397)	396	6	12.9	-	0.47	0.0593	0.789
regulation of calcium ion transmembrane transporter activity (GO:1901019)	82	6	2.67	+	2.25	0.0596	0.792
negative regulation of reactive oxygen species metabolic process (GO:2000378)	62	5	2.02	+	2.48	0.0601	0.798
negative regulation of muscle organ development (GO:0048635)	62	5	2.02	+	2.48	0.0601	0.798
autophagosome organization (GO:1905037)	62	5	2.02	+	2.48	0.0601	0.797
negative regulation of cellular response to transforming growth factor beta stimulus (GO:1903845)	62	5	2.02	+	2.48	0.0601	0.796
positive regulation of interleukin-8 production (GO:0032757)	43	4	1.4	+	2.86	0.0602	0.797
protein destabilization (GO:0031648)	43	4	1.4	+	2.86	0.0602	0.797
regulation of T cell apoptotic process (GO:0070232)	43	4	1.4	+	2.86	0.0602	0.796
substrate adhesion-dependent cell spreading (GO:0034446)	43	4	1.4	+	2.86	0.0602	0.795
response to calcium ion (GO:0051592)	115	8	3.75	+	2.14	0.0603	0.796
positive regulation of cell adhesion (GO:0045785)	388	20	12.64	+	1.58	0.0606	0.799
learning or memory (GO:0007611)	276	15	8.99	+	1.67	0.0607	0.799
negative regulation of peptide secretion (GO:0002792)	144	9	4.69	+	1.92	0.061	0.803
regulation of kinase activity (GO:0043549)	752	34	24.49	+	1.39	0.0611	0.803
positive regulation of autophagosome assembly (GO:2000786)	11	2	0.36	+	5.58	0.0616	0.809
aggressive behavior (GO:0002118)	11	2	0.36	+	5.58	0.0616	0.808
Fc receptor signaling pathway (GO:0038093)	11	2	0.36	+	5.58	0.0616	0.807
collagen-activated tyrosine kinase receptor signaling pathway (GO:0038063)	11	2	0.36	+	5.58	0.0616	0.807
regulation of glucocorticoid receptor signaling pathway (GO:2000322)	11	2	0.36	+	5.58	0.0616	0.806
cellular response to zinc ion (GO:0071294)	11	2	0.36	+	5.58	0.0616	0.805
skin morphogenesis (GO:0043589)	11	2	0.36	+	5.58	0.0616	0.804
positive regulation of insulin-like growth factor receptor signaling pathway (GO:0043568)	11	2	0.36	+	5.58	0.0616	0.804
regulation of amyloid precursor protein biosynthetic process (GO:0042984)	11	2	0.36	+	5.58	0.0616	0.803
regulation of glucagon secretion (GO:0070092)	11	2	0.36	+	5.58	0.0616	0.802
RNA interference (GO:0016246)	11	2	0.36	+	5.58	0.0616	0.802
extraembryonic membrane development (GO:1903867)	11	2	0.36	+	5.58	0.0616	0.801
regulation of humoral immune response mediated by circulating immunoglobulin (GO:0002923)	11	2	0.36	+	5.58	0.0616	0.8
negative regulation of humoral immune response (GO:0002921)	11	2	0.36	+	5.58	0.0616	0.8
response to stimulus involved in regulation of muscle adaptation (GO:0014874)	11	2	0.36	+	5.58	0.0616	0.799
dichotomous subdivision of an epithelial terminal unit (GO:0060600)	11	2	0.36	+	5.58	0.0616	0.798
regulation of glial cell apoptotic process (GO:0034350)	11	2	0.36	+	5.58	0.0616	0.798
positive regulation of myeloid leukocyte cytokine production involved in immune response (GO:0061081)	11	2	0.36	+	5.58	0.0616	0.797
regulation of transferase activity (GO:0051338)	851	38	27.71	+	1.37	0.0619	0.801
negative regulation of asymmetric cell division (GO:0045769)	1	1	0.03	+	30.71	0.0621	0.802
negative regulation of calcium:sodium antiporter activity (GO:1903280)	1	1	0.03	+	30.71	0.0621	0.802
negative regulation of citrulline biosynthetic process (GO:1903249)	1	1	0.03	+	30.71	0.0621	0.801
regulation of citrulline biosynthetic process (GO:1903248)	1	1	0.03	+	30.71	0.0621	0.8
positive regulation of forebrain neuron differentiation (GO:2000979)	1	1	0.03	+	30.71	0.0621	0.8
negative regulation of sterol import (GO:2000910)	1	1	0.03	+	30.71	0.0621	0.799
extracellular exosome assembly (GO:0071971)	1	1	0.03	+	30.71	0.0621	0.798
positive regulation of erythrocyte aggregation (GO:0034120)	1	1	0.03	+	30.71	0.0621	0.798
activation of plasma proteins involved in acute inflammatory response (GO:0002541)	1	1	0.03	+	30.71	0.0621	0.797
pyrimidine ribonucleotide salvage (GO:0010138)	1	1	0.03	+	30.71	0.0621	0.796
cerebellar granular layer structural organization (GO:0021685)	1	1	0.03	+	30.71	0.0621	0.796
negative regulation of centriole-centriole cohesion (GO:1903126)	1	1	0.03	+	30.71	0.0621	0.795
metanephric glomerular epithelial cell development (GO:0072313)	1	1	0.03	+	30.71	0.0621	0.794
metanephric glomerular epithelial cell differentiation (GO:0072312)	1	1	0.03	+	30.71	0.0621	0.794
positive regulation of glomerular metanephric mesangial cell proliferation (GO:0072303)	1	1	0.03	+	30.71	0.0621	0.793
CMP metabolic process (GO:0046035)	1	1	0.03	+	30.71	0.0621	0.793
regulation of adenylate cyclase-inhibiting adrenergic receptor signaling pathway (GO:0071877)	1	1	0.03	+	30.71	0.0621	0.792
rhombomere 6 development (GO:0021572)	1	1	0.03	+	30.71	0.0621	0.791
metanephric glomerular basement membrane development (GO:0072274)	1	1	0.03	+	30.71	0.0621	0.791
metanephric interstitial fibroblast development (GO:0072259)	1	1	0.03	+	30.71	0.0621	0.79
metanephric interstitial fibroblast differentiation (GO:0072258)	1	1	0.03	+	30.71	0.0621	0.789
patched ligand maturation (GO:0007225)	1	1	0.03	+	30.71	0.0621	0.789
metanephric glomerular visceral epithelial cell development (GO:0072249)	1	1	0.03	+	30.71	0.0621	0.788
metanephric glomerular visceral epithelial cell differentiation (GO:0072248)	1	1	0.03	+	30.71	0.0621	0.787
metanephric smooth muscle tissue development (GO:0072208)	1	1	0.03	+	30.71	0.0621	0.787
positive regulation of Rho guanyl-nucleotide exchange factor activity (GO:2001108)	1	1	0.03	+	30.71	0.0621	0.786
metanephric cap morphogenesis (GO:0072186)	1	1	0.03	+	30.71	0.0621	0.785
metanephric cap development (GO:0072185)	1	1	0.03	+	30.71	0.0621	0.785
renal vesicle progenitor cell differentiation (GO:0072184)	1	1	0.03	+	30.71	0.0621	0.784
negative regulation of nephron tubule epithelial cell differentiation (GO:0072183)	1	1	0.03	+	30.71	0.0621	0.783
meiotic recombination nodule assembly (GO:0007146)	1	1	0.03	+	30.71	0.0621	0.783
specification of posterior mesonephric tubule identity (GO:0072169)	1	1	0.03	+	30.71	0.0621	0.782
specification of anterior mesonephric tubule identity (GO:0072168)	1	1	0.03	+	30.71	0.0621	0.782
specification of mesonephric tubule identity (GO:0072167)	1	1	0.03	+	30.71	0.0621	0.781
anterior mesonephric tubule development (GO:0072165)	1	1	0.03	+	30.71	0.0621	0.78
negative regulation of histone H3-K9 acetylation (GO:2000616)	1	1	0.03	+	30.71	0.0621	0.78
3-keto-sphinganine metabolic process (GO:0006666)	1	1	0.03	+	30.71	0.0621	0.779
negative regulation of dendritic cell chemotaxis (GO:2000509)	1	1	0.03	+	30.71	0.0621	0.778
interleukin-8-mediated signaling pathway (GO:0038112)	1	1	0.03	+	30.71	0.0621	0.778
detoxification of cadmium ion (GO:0071585)	1	1	0.03	+	30.71	0.0621	0.777
negative regulation of zinc ion transmembrane import (GO:0071584)	1	1	0.03	+	30.71	0.0621	0.776
regulation of zinc ion transmembrane import (GO:0071581)	1	1	0.03	+	30.71	0.0621	0.776
hepatocyte cell migration (GO:0002194)	1	1	0.03	+	30.71	0.0621	0.775
glutamate catabolic process via 2-oxoglutarate (GO:0006539)	1	1	0.03	+	30.71	0.0621	0.775
regulation of glutamate uptake involved in transmission of nerve impulse (GO:0051946)	1	1	0.03	+	30.71	0.0621	0.774
regulation of amino acid uptake involved in synaptic transmission (GO:0051941)	1	1	0.03	+	30.71	0.0621	0.773
negative regulation of cellular amine catabolic process (GO:0033242)	1	1	0.03	+	30.71	0.0621	0.773
regulation of cellular amine catabolic process (GO:0033241)	1	1	0.03	+	30.71	0.0621	0.772
sequestering of BMP from receptor via BMP binding (GO:0038098)	1	1	0.03	+	30.71	0.0621	0.771
cellular response to non-ionic osmotic stress (GO:0071471)	1	1	0.03	+	30.71	0.0621	0.771
cellular response to lipid hydroperoxide (GO:0071449)	1	1	0.03	+	30.71	0.0621	0.77
homologous chromosome movement towards spindle pole involved in homologous chromosome segregation (GO:0051758)	1	1	0.03	+	30.71	0.0621	0.77
positive regulation of smoothened signaling pathway involved in dorsal/ventral neural tube patterning (GO:1901622)	1	1	0.03	+	30.71	0.0621	0.769
acinar cell differentiation (GO:0090425)	1	1	0.03	+	30.71	0.0621	0.768
negative regulation of cellular amino acid biosynthetic process (GO:2000283)	1	1	0.03	+	30.71	0.0621	0.768
regulation of blood coagulation, intrinsic pathway (GO:2000266)	1	1	0.03	+	30.71	0.0621	0.767
CMP salvage (GO:0006238)	1	1	0.03	+	30.71	0.0621	0.767
establishment of protein localization to juxtaparanode region of axon (GO:0071206)	1	1	0.03	+	30.71	0.0621	0.766
negative regulation of adenylate cyclase-inhibiting adrenergic receptor signaling pathway involved in heart process (GO:0140194)	1	1	0.03	+	30.71	0.0621	0.765
regulation of adenylate cyclase-inhibiting adrenergic receptor signaling pathway involved in heart process (GO:0140193)	1	1	0.03	+	30.71	0.0621	0.765
positive regulation of protein glycosylation in Golgi (GO:0090284)	1	1	0.03	+	30.71	0.0621	0.764
negative regulation of somatostatin secretion (GO:0090275)	1	1	0.03	+	30.71	0.0621	0.764
convergent extension involved in somitogenesis (GO:0090246)	1	1	0.03	+	30.71	0.0621	0.763
negative regulation of canonical Wnt signaling pathway involved in controlling type B pancreatic cell proliferation (GO:2000080)	1	1	0.03	+	30.71	0.0621	0.762
stromal-epithelial cell signaling involved in prostate gland development (GO:0044345)	1	1	0.03	+	30.71	0.0621	0.762
canonical Wnt signaling pathway involved in positive regulation of wound healing (GO:0044330)	1	1	0.03	+	30.71	0.0621	0.761
canonical Wnt signaling pathway involved in positive regulation of cell-cell adhesion (GO:0044329)	1	1	0.03	+	30.71	0.0621	0.76
canonical Wnt signaling pathway involved in positive regulation of endothelial cell migration (GO:0044328)	1	1	0.03	+	30.71	0.0621	0.76
protein K33-linked ubiquitination (GO:1990390)	1	1	0.03	+	30.71	0.0621	0.759
anterograde dendritic transport of mitochondrion (GO:0098972)	1	1	0.03	+	30.71	0.0621	0.759
dendritic transport of mitochondrion (GO:0098939)	1	1	0.03	+	30.71	0.0621	0.758
positive regulation of odontoblast differentiation (GO:1901331)	1	1	0.03	+	30.71	0.0621	0.757
negative regulation of axon extension involved in regeneration (GO:0048692)	1	1	0.03	+	30.71	0.0621	0.757
sprouting of injured axon (GO:0048682)	1	1	0.03	+	30.71	0.0621	0.756
axon extension involved in regeneration (GO:0048677)	1	1	0.03	+	30.71	0.0621	0.756
UMP salvage (GO:0044206)	1	1	0.03	+	30.71	0.0621	0.755
positive regulation of polysome binding (GO:1905698)	1	1	0.03	+	30.71	0.0621	0.754
metanephric cap mesenchymal cell proliferation involved in metanephros development (GO:0090094)	1	1	0.03	+	30.71	0.0621	0.754
carbamoyl phosphate biosynthetic process (GO:0070409)	1	1	0.03	+	30.71	0.0621	0.753
carbamoyl phosphate metabolic process (GO:0070408)	1	1	0.03	+	30.71	0.0621	0.753
chemoattraction of serotonergic neuron axon (GO:0036517)	1	1	0.03	+	30.71	0.0621	0.752
stress response to cadmium ion (GO:1990170)	1	1	0.03	+	30.71	0.0621	0.752
negative regulation of the force of heart contraction (GO:0098736)	1	1	0.03	+	30.71	0.0621	0.751
positive regulation of interleukin-1 beta biosynthetic process (GO:0050725)	1	1	0.03	+	30.71	0.0621	0.75
regulation of interleukin-1 beta biosynthetic process (GO:0050722)	1	1	0.03	+	30.71	0.0621	0.75
corticosterone secretion (GO:0035934)	1	1	0.03	+	30.71	0.0621	0.749
glucocorticoid secretion (GO:0035933)	1	1	0.03	+	30.71	0.0621	0.749
negative regulation of brain-derived neurotrophic factor-activated receptor activity (GO:0031552)	1	1	0.03	+	30.71	0.0621	0.748
regulation of brain-derived neurotrophic factor-activated receptor activity (GO:0031551)	1	1	0.03	+	30.71	0.0621	0.747
negative regulation of leukocyte adhesion to arterial endothelial cell (GO:1904998)	1	1	0.03	+	30.71	0.0621	0.747
positive regulation of viral translation (GO:1904973)	1	1	0.03	+	30.71	0.0621	0.746
regulation of viral translation (GO:1904971)	1	1	0.03	+	30.71	0.0621	0.746
negative regulation of cell proliferation in midbrain (GO:1904934)	1	1	0.03	+	30.71	0.0621	0.745
negative regulation of establishment of RNA localization to telomere (GO:1904911)	1	1	0.03	+	30.71	0.0621	0.745
regulation of establishment of RNA localization to telomere (GO:1904910)	1	1	0.03	+	30.71	0.0621	0.744
mitochondrial asparaginyl-tRNA aminoacylation (GO:0070145)	1	1	0.03	+	30.71	0.0621	0.743
negative regulation of establishment of protein localization to telomere (GO:1904850)	1	1	0.03	+	30.71	0.0621	0.743
glucoside transport (GO:0042946)	1	1	0.03	+	30.71	0.0621	0.742
positive regulation of shelterin complex assembly (GO:1904792)	1	1	0.03	+	30.71	0.0621	0.742
regulation of shelterin complex assembly (GO:1904790)	1	1	0.03	+	30.71	0.0621	0.741
signal maturation (GO:0035638)	1	1	0.03	+	30.71	0.0621	0.741
positive regulation of guanyl-nucleotide exchange factor activity (GO:1905099)	1	1	0.03	+	30.71	0.0621	0.74
positive regulation of interleukin-17 secretion (GO:1905078)	1	1	0.03	+	30.71	0.0621	0.739
positive regulation of cardioblast proliferation (GO:1905062)	1	1	0.03	+	30.71	0.0621	0.739
CMP biosynthetic process (GO:0009224)	1	1	0.03	+	30.71	0.0621	0.738
negative regulation of ectodermal cell fate specification (GO:0042666)	1	1	0.03	+	30.71	0.0621	0.738
regulation of ectodermal cell fate specification (GO:0042665)	1	1	0.03	+	30.71	0.0621	0.737
negative regulation of nodal receptor complex assembly (GO:1900124)	1	1	0.03	+	30.71	0.0621	0.737
regulation of nodal receptor complex assembly (GO:1900123)	1	1	0.03	+	30.71	0.0621	0.736
positive regulation of leukotriene production involved in inflammatory response (GO:0035491)	1	1	0.03	+	30.71	0.0621	0.735
regulation of leukotriene production involved in inflammatory response (GO:0035490)	1	1	0.03	+	30.71	0.0621	0.735
pyrimidine nucleoside salvage (GO:0043097)	1	1	0.03	+	30.71	0.0621	0.734
positive regulation of Ras GTPase binding (GO:1904477)	1	1	0.03	+	30.71	0.0621	0.734
negative regulation of arginine catabolic process (GO:1900082)	1	1	0.03	+	30.71	0.0621	0.733
regulation of arginine catabolic process (GO:1900081)	1	1	0.03	+	30.71	0.0621	0.733
selenocysteine catabolic process (GO:0016261)	1	1	0.03	+	30.71	0.0621	0.732
positive regulation of cellular response to heat (GO:1900036)	1	1	0.03	+	30.71	0.0621	0.731
negative regulation of cellular response to heat (GO:1900035)	1	1	0.03	+	30.71	0.0621	0.731
regulation of plasma membrane raft polarization (GO:1903906)	1	1	0.03	+	30.71	0.0621	0.73
beta-glucoside transport (GO:0015759)	1	1	0.03	+	30.71	0.0621	0.73
regulation of complement activation, alternative pathway (GO:0030451)	1	1	0.03	+	30.71	0.0621	0.729
DNA-templated viral transcription (GO:0039695)	1	1	0.03	+	30.71	0.0621	0.729
positive regulation of ATF6-mediated unfolded protein response (GO:1903893)	1	1	0.03	+	30.71	0.0621	0.728
L-glutamine import across plasma membrane (GO:1903803)	1	1	0.03	+	30.71	0.0621	0.728
positive regulation of anterograde synaptic vesicle transport (GO:1903744)	1	1	0.03	+	30.71	0.0621	0.727
positive regulation of transcription from RNA polymerase II promoter in response to calcium ion (GO:0061400)	1	1	0.03	+	30.71	0.0621	0.727
cellular response to ammonia (GO:1903718)	1	1	0.03	+	30.71	0.0621	0.726
response to ammonia (GO:1903717)	1	1	0.03	+	30.71	0.0621	0.725
substantia propria of cornea development (GO:1903701)	1	1	0.03	+	30.71	0.0621	0.725
chemotaxis to arachidonic acid (GO:0034670)	1	1	0.03	+	30.71	0.0621	0.724
negative regulation of transformation of host cell by virus (GO:1904188)	1	1	0.03	+	30.71	0.0621	0.724
regulation of transformation of host cell by virus (GO:1904187)	1	1	0.03	+	30.71	0.0621	0.723
negative regulation of adipose tissue development (GO:1904178)	1	1	0.03	+	30.71	0.0621	0.723
planar cell polarity pathway involved in pericardium morphogenesis (GO:0061354)	1	1	0.03	+	30.71	0.0621	0.722
planar cell polarity pathway involved in cardiac muscle tissue morphogenesis (GO:0061350)	1	1	0.03	+	30.71	0.0621	0.722
planar cell polarity pathway involved in cardiac right atrium morphogenesis (GO:0061349)	1	1	0.03	+	30.71	0.0621	0.721
planar cell polarity pathway involved in ventricular septum morphogenesis (GO:0061348)	1	1	0.03	+	30.71	0.0621	0.721
planar cell polarity pathway involved in outflow tract morphogenesis (GO:0061347)	1	1	0.03	+	30.71	0.0621	0.72
positive regulation of protein tyrosine phosphatase activity (GO:1903615)	1	1	0.03	+	30.71	0.0621	0.719
positive regulation of trophectodermal cell proliferation (GO:1904075)	1	1	0.03	+	30.71	0.0621	0.719
regulation of trophectodermal cell proliferation (GO:1904073)	1	1	0.03	+	30.71	0.0621	0.718
late meiotic recombination nodule assembly (GO:0042140)	1	1	0.03	+	30.71	0.0621	0.718
hematopoietic stem cell migration to bone marrow (GO:0097241)	1	1	0.03	+	30.71	0.0621	0.717
glutamine secretion (GO:0010585)	1	1	0.03	+	30.71	0.0621	0.717
regulation of apoptosis involved in tissue homeostasis (GO:0060785)	1	1	0.03	+	30.71	0.0621	0.716
lamellipodium assembly involved in ameboidal cell migration (GO:0003363)	1	1	0.03	+	30.71	0.0621	0.716
negative regulation of complement activation, classical pathway (GO:0045959)	1	1	0.03	+	30.71	0.0621	0.715
negative regulation of complement activation, alternative pathway (GO:0045957)	1	1	0.03	+	30.71	0.0621	0.715
branching involved in pancreas morphogenesis (GO:0061114)	1	1	0.03	+	30.71	0.0621	0.714
dense core granule biogenesis (GO:0061110)	1	1	0.03	+	30.71	0.0621	0.714
seminal vesicle epithelium development (GO:0061108)	1	1	0.03	+	30.71	0.0621	0.713
mitochondria-associated ubiquitin-dependent protein catabolic process (GO:0072671)	1	1	0.03	+	30.71	0.0621	0.712
negative regulation of cholesterol transporter activity (GO:0060695)	1	1	0.03	+	30.71	0.0621	0.712
regulation of cholesterol transporter activity (GO:0060694)	1	1	0.03	+	30.71	0.0621	0.711
negative regulation of cholesterol import (GO:0060621)	1	1	0.03	+	30.71	0.0621	0.711
renal protein absorption (GO:0097017)	1	1	0.03	+	30.71	0.0621	0.71
response to non-ionic osmotic stress (GO:0010335)	1	1	0.03	+	30.71	0.0621	0.71
negative regulation of vascular wound healing (GO:0061044)	1	1	0.03	+	30.71	0.0621	0.709
extension of a leading process involved in cell motility in cerebral cortex radial glia guided migration (GO:0021816)	1	1	0.03	+	30.71	0.0621	0.709
negative regulation of DNA-templated transcription, termination (GO:0060567)	1	1	0.03	+	30.71	0.0621	0.708
lens morphogenesis in camera-type eye (GO:0002089)	26	3	0.85	+	3.54	0.0622	0.709
response to axon injury (GO:0048678)	26	3	0.85	+	3.54	0.0622	0.709
positive regulation of interleukin-1 beta secretion (GO:0050718)	26	3	0.85	+	3.54	0.0622	0.708
negative regulation of cardiac muscle tissue growth (GO:0055022)	26	3	0.85	+	3.54	0.0622	0.708
positive regulation of activated T cell proliferation (GO:0042104)	26	3	0.85	+	3.54	0.0622	0.707
labyrinthine layer blood vessel development (GO:0060716)	26	3	0.85	+	3.54	0.0622	0.707
negative regulation of heart growth (GO:0061117)	26	3	0.85	+	3.54	0.0622	0.706
regulation of epithelial cell apoptotic process (GO:1904035)	83	6	2.7	+	2.22	0.0623	0.706
fat cell differentiation (GO:0045444)	117	8	3.81	+	2.1	0.0626	0.709
organic cyclic compound metabolic process (GO:1901360)	4018	151	130.85	+	1.15	0.0626	0.709
negative regulation of immune response (GO:0050777)	145	9	4.72	+	1.91	0.0626	0.709
response to hypoxia (GO:0001666)	187	11	6.09	+	1.81	0.0627	0.709
negative regulation of cytokine production (GO:0001818)	232	13	7.56	+	1.72	0.0632	0.715
negative regulation of muscle tissue development (GO:1901862)	63	5	2.05	+	2.44	0.0633	0.715
actin filament bundle assembly (GO:0051017)	63	5	2.05	+	2.44	0.0633	0.714
regulation of cardiac muscle cell differentiation (GO:2000725)	44	4	1.43	+	2.79	0.0642	0.723
positive regulation of biomineral tissue development (GO:0070169)	44	4	1.43	+	2.79	0.0642	0.723
hindlimb morphogenesis (GO:0035137)	44	4	1.43	+	2.79	0.0642	0.722
regulation of muscle contraction (GO:0006937)	146	9	4.75	+	1.89	0.0643	0.723
posttranscriptional regulation of gene expression (GO:0010608)	399	20	12.99	+	1.54	0.065	0.73
alpha-amino acid metabolic process (GO:1901605)	189	11	6.16	+	1.79	0.0651	0.731
synapse organization (GO:0050808)	189	11	6.16	+	1.79	0.0651	0.73
cellular response to gamma radiation (GO:0071480)	27	3	0.88	+	3.41	0.0676	0.758
positive regulation of interleukin-1 secretion (GO:0050716)	27	3	0.88	+	3.41	0.0676	0.758
nucleoside biosynthetic process (GO:0009163)	27	3	0.88	+	3.41	0.0676	0.757
ribonucleoside biosynthetic process (GO:0042455)	27	3	0.88	+	3.41	0.0676	0.756
chondrocyte differentiation involved in endochondral bone morphogenesis (GO:0003413)	27	3	0.88	+	3.41	0.0676	0.756
epithelial cell apoptotic process (GO:1904019)	27	3	0.88	+	3.41	0.0676	0.755
regulation of T cell cytokine production (GO:0002724)	27	3	0.88	+	3.41	0.0676	0.755
oxidoreduction coenzyme metabolic process (GO:0006733)	121	8	3.94	+	2.03	0.0677	0.756
calcium-mediated signaling (GO:0019722)	121	8	3.94	+	2.03	0.0677	0.755
acylglycerol metabolic process (GO:0006639)	85	6	2.77	+	2.17	0.0679	0.756
ERAD pathway (GO:0036503)	85	6	2.77	+	2.17	0.0679	0.756
regulation of phagocytosis (GO:0050764)	85	6	2.77	+	2.17	0.0679	0.755
regulation of epithelial to mesenchymal transition (GO:0010717)	85	6	2.77	+	2.17	0.0679	0.755
embryonic organ development (GO:0048568)	475	23	15.47	+	1.49	0.068	0.756
cartilage development involved in endochondral bone morphogenesis (GO:0060351)	45	4	1.47	+	2.73	0.0682	0.757
regulation of glycoprotein metabolic process (GO:1903018)	45	4	1.47	+	2.73	0.0682	0.757
B cell activation involved in immune response (GO:0002312)	45	4	1.47	+	2.73	0.0682	0.756
positive regulation of nitric oxide biosynthetic process (GO:0045429)	45	4	1.47	+	2.73	0.0682	0.756
regulation of mononuclear cell migration (GO:0071675)	45	4	1.47	+	2.73	0.0682	0.755
fatty acid derivative biosynthetic process (GO:1901570)	45	4	1.47	+	2.73	0.0682	0.755
negative regulation of intracellular protein transport (GO:0090317)	45	4	1.47	+	2.73	0.0682	0.754
cochlea development (GO:0090102)	45	4	1.47	+	2.73	0.0682	0.753
positive regulation of nitric oxide metabolic process (GO:1904407)	45	4	1.47	+	2.73	0.0682	0.753
positive regulation of epithelial to mesenchymal transition (GO:0010718)	45	4	1.47	+	2.73	0.0682	0.752
regulation of plasma lipoprotein particle levels (GO:0097006)	45	4	1.47	+	2.73	0.0682	0.752
response to decreased oxygen levels (GO:0036293)	192	11	6.25	+	1.76	0.0688	0.758
positive regulation of osteoblast differentiation (GO:0045669)	65	5	2.12	+	2.36	0.0699	0.77
positive regulation of response to wounding (GO:1903036)	65	5	2.12	+	2.36	0.0699	0.769
regulation of cardiac muscle contraction (GO:0055117)	65	5	2.12	+	2.36	0.0699	0.769
negative regulation of wound healing (GO:0061045)	65	5	2.12	+	2.36	0.0699	0.768
energy derivation by oxidation of organic compounds (GO:0015980)	193	11	6.29	+	1.75	0.0702	0.77
regulation of integrin activation (GO:0033623)	12	2	0.39	+	5.12	0.0704	0.772
acute inflammatory response to antigenic stimulus (GO:0002438)	12	2	0.39	+	5.12	0.0704	0.771
T cell cytokine production (GO:0002369)	12	2	0.39	+	5.12	0.0704	0.771
neural plate development (GO:0001840)	12	2	0.39	+	5.12	0.0704	0.77
ribonucleoprotein complex disassembly (GO:0032988)	12	2	0.39	+	5.12	0.0704	0.77
sphingosine metabolic process (GO:0006670)	12	2	0.39	+	5.12	0.0704	0.769
positive regulation of hair follicle development (GO:0051798)	12	2	0.39	+	5.12	0.0704	0.769
regulation of chemokine biosynthetic process (GO:0045073)	12	2	0.39	+	5.12	0.0704	0.768
detection of molecule of bacterial origin (GO:0032490)	12	2	0.39	+	5.12	0.0704	0.768
notochord morphogenesis (GO:0048570)	12	2	0.39	+	5.12	0.0704	0.767
regulation of fat cell proliferation (GO:0070344)	12	2	0.39	+	5.12	0.0704	0.767
positive regulation of vacuole organization (GO:0044090)	12	2	0.39	+	5.12	0.0704	0.766
negative regulation of neurotransmitter secretion (GO:0046929)	12	2	0.39	+	5.12	0.0704	0.765
serine family amino acid catabolic process (GO:0009071)	12	2	0.39	+	5.12	0.0704	0.765
regulation of cardiac muscle contraction by calcium ion signaling (GO:0010882)	12	2	0.39	+	5.12	0.0704	0.764
regulation of plasma membrane organization (GO:1903729)	12	2	0.39	+	5.12	0.0704	0.764
prostate glandular acinus development (GO:0060525)	12	2	0.39	+	5.12	0.0704	0.763
regulation of osteoblast differentiation (GO:0045667)	123	8	4.01	+	2	0.0707	0.766
protein modification by small protein removal (GO:0070646)	123	8	4.01	+	2	0.0707	0.766
regulation of DNA binding (GO:0051101)	123	8	4.01	+	2	0.0707	0.765
cell cycle (GO:0007049)	1124	48	36.6	+	1.31	0.0708	0.765
regulation of cyclin-dependent protein kinase activity (GO:1904029)	86	6	2.8	+	2.14	0.0708	0.765
glial cell differentiation (GO:0010001)	160	10	5.21	+	1.92	0.0713	0.77
positive regulation of stress-activated protein kinase signaling cascade (GO:0070304)	160	10	5.21	+	1.92	0.0713	0.77
stem cell differentiation (GO:0048863)	161	10	5.24	+	1.91	0.072	0.777
response to ionizing radiation (GO:0010212)	124	8	4.04	+	1.98	0.0723	0.779
vacuole organization (GO:0007033)	124	8	4.04	+	1.98	0.0723	0.778
G-protein coupled receptor signaling pathway, coupled to cyclic nucleotide second messenger (GO:0007187)	211	2	6.87	-	0.29	0.0723	0.778
positive regulation of glial cell differentiation (GO:0045687)	46	4	1.5	+	2.67	0.0724	0.778
T cell mediated immunity (GO:0002456)	46	4	1.5	+	2.67	0.0724	0.778
regulation of filopodium assembly (GO:0051489)	46	4	1.5	+	2.67	0.0724	0.777
antibiotic catabolic process (GO:0017001)	46	4	1.5	+	2.67	0.0724	0.777
axonogenesis (GO:0007409)	303	16	9.87	+	1.62	0.0725	0.778
negative regulation of osteoclast differentiation (GO:0045671)	28	3	0.91	+	3.29	0.0731	0.784
innervation (GO:0060384)	28	3	0.91	+	3.29	0.0731	0.784
regulation of glycogen biosynthetic process (GO:0005979)	28	3	0.91	+	3.29	0.0731	0.783
double-strand break repair via nonhomologous end joining (GO:0006303)	28	3	0.91	+	3.29	0.0731	0.782
protein K48-linked deubiquitination (GO:0071108)	28	3	0.91	+	3.29	0.0731	0.782
chondroitin sulfate proteoglycan metabolic process (GO:0050654)	28	3	0.91	+	3.29	0.0731	0.781
hydrogen peroxide catabolic process (GO:0042744)	28	3	0.91	+	3.29	0.0731	0.781
regulation of glucan biosynthetic process (GO:0010962)	28	3	0.91	+	3.29	0.0731	0.78
pyrimidine-containing compound biosynthetic process (GO:0072528)	28	3	0.91	+	3.29	0.0731	0.78
negative regulation of calcium ion transport (GO:0051926)	66	5	2.15	+	2.33	0.0733	0.781
regulation of lymphocyte apoptotic process (GO:0070228)	66	5	2.15	+	2.33	0.0733	0.781
actin filament bundle organization (GO:0061572)	66	5	2.15	+	2.33	0.0733	0.78
response to steroid hormone (GO:0048545)	163	10	5.31	+	1.88	0.0736	0.783
negative regulation of binding (GO:0051100)	163	10	5.31	+	1.88	0.0736	0.782
neutral lipid metabolic process (GO:0006638)	87	6	2.83	+	2.12	0.0737	0.783
protein lipidation (GO:0006497)	87	6	2.83	+	2.12	0.0737	0.782
regulation of endothelial cell proliferation (GO:0001936)	125	8	4.07	+	1.97	0.0739	0.783
nucleic acid metabolic process (GO:0090304)	3129	119	101.9	+	1.17	0.0739	0.783
negative regulation of transcription by RNA polymerase II (GO:0000122)	835	37	27.19	+	1.36	0.0742	0.786
organelle fission (GO:0048285)	306	16	9.97	+	1.61	0.0743	0.786
regulation of ossification (GO:0030278)	206	12	6.71	+	1.79	0.0745	0.788
organonitrogen compound catabolic process (GO:1901565)	840	37	27.36	+	1.35	0.0752	0.794
positive regulation of cell differentiation (GO:0045597)	1048	45	34.13	+	1.32	0.0752	0.794
determination of bilateral symmetry (GO:0009855)	126	8	4.1	+	1.95	0.0756	0.798
post-embryonic development (GO:0009791)	126	8	4.1	+	1.95	0.0756	0.797
mesenchyme development (GO:0060485)	209	12	6.81	+	1.76	0.0763	0.804
regulation of ATP biosynthetic process (GO:2001169)	47	4	1.53	+	2.61	0.0767	0.807
regulation of interleukin-10 production (GO:0032653)	47	4	1.53	+	2.61	0.0767	0.807
endoplasmic reticulum unfolded protein response (GO:0030968)	47	4	1.53	+	2.61	0.0767	0.806
midbrain development (GO:0030901)	47	4	1.53	+	2.61	0.0767	0.806
negative regulation of epithelial cell apoptotic process (GO:1904036)	47	4	1.53	+	2.61	0.0767	0.805
neuromuscular junction development (GO:0007528)	47	4	1.53	+	2.61	0.0767	0.804
regulation of phosphatidylinositol 3-kinase signaling (GO:0014066)	88	6	2.87	+	2.09	0.0768	0.805
negative regulation of protein ubiquitination (GO:0031397)	67	5	2.18	+	2.29	0.0769	0.806
cardiac muscle cell development (GO:0055013)	67	5	2.18	+	2.29	0.0769	0.805
kidney epithelium development (GO:0072073)	127	8	4.14	+	1.93	0.0773	0.809
specification of symmetry (GO:0009799)	127	8	4.14	+	1.93	0.0773	0.809
regulation of reproductive process (GO:2000241)	167	10	5.44	+	1.84	0.0774	0.809
positive regulation of cell killing (GO:0031343)	97	0	3.16	-	< 0.01	0.0781	0.816
DNA replication (GO:0006260)	168	10	5.47	+	1.83	0.0785	0.819
regulation of hemopoiesis (GO:1903706)	377	19	12.28	+	1.55	0.0789	0.823
regulation of homotypic cell-cell adhesion (GO:0034110)	29	3	0.94	+	3.18	0.0789	0.822
unsaturated fatty acid biosynthetic process (GO:0006636)	29	3	0.94	+	3.18	0.0789	0.822
response to dexamethasone (GO:0071548)	29	3	0.94	+	3.18	0.0789	0.821
outflow tract septum morphogenesis (GO:0003148)	29	3	0.94	+	3.18	0.0789	0.821
organonitrogen compound biosynthetic process (GO:1901566)	1079	46	35.14	+	1.31	0.0793	0.824
regulation of canonical Wnt signaling pathway (GO:0060828)	213	12	6.94	+	1.73	0.0794	0.824
aldehyde catabolic process (GO:0046185)	13	2	0.42	+	4.72	0.0795	0.826
branching involved in prostate gland morphogenesis (GO:0060442)	13	2	0.42	+	4.72	0.0795	0.825
tripartite regional subdivision (GO:0007351)	13	2	0.42	+	4.72	0.0795	0.825
regulation of store-operated calcium entry (GO:2001256)	13	2	0.42	+	4.72	0.0795	0.824
regulation of respiratory burst (GO:0060263)	13	2	0.42	+	4.72	0.0795	0.824
regulation of interleukin-8 biosynthetic process (GO:0045414)	13	2	0.42	+	4.72	0.0795	0.823
phagolysosome assembly (GO:0001845)	13	2	0.42	+	4.72	0.0795	0.822
collagen-activated signaling pathway (GO:0038065)	13	2	0.42	+	4.72	0.0795	0.822
regulation of respiratory gaseous exchange by neurological system process (GO:0002087)	13	2	0.42	+	4.72	0.0795	0.821
negative regulation of platelet aggregation (GO:0090331)	13	2	0.42	+	4.72	0.0795	0.821
protein oxidation (GO:0018158)	13	2	0.42	+	4.72	0.0795	0.82
dicarboxylic acid biosynthetic process (GO:0043650)	13	2	0.42	+	4.72	0.0795	0.82
regulation of lipoprotein metabolic process (GO:0050746)	13	2	0.42	+	4.72	0.0795	0.819
homocysteine metabolic process (GO:0050667)	13	2	0.42	+	4.72	0.0795	0.819
peroxisome fission (GO:0016559)	13	2	0.42	+	4.72	0.0795	0.818
axon regeneration (GO:0031103)	13	2	0.42	+	4.72	0.0795	0.818
positive regulation of hair cycle (GO:0042635)	13	2	0.42	+	4.72	0.0795	0.817
neuron remodeling (GO:0016322)	13	2	0.42	+	4.72	0.0795	0.816
positive regulation of odontogenesis (GO:0042482)	13	2	0.42	+	4.72	0.0795	0.816
anterior/posterior axis specification, embryo (GO:0008595)	13	2	0.42	+	4.72	0.0795	0.815
viral RNA genome replication (GO:0039694)	13	2	0.42	+	4.72	0.0795	0.815
skeletal muscle thin filament assembly (GO:0030240)	13	2	0.42	+	4.72	0.0795	0.814
hepatocyte apoptotic process (GO:0097284)	13	2	0.42	+	4.72	0.0795	0.814
negative regulation of androgen receptor signaling pathway (GO:0060766)	13	2	0.42	+	4.72	0.0795	0.813
regulation of cerebellar granule cell precursor proliferation (GO:0021936)	13	2	0.42	+	4.72	0.0795	0.813
short-term memory (GO:0007614)	13	2	0.42	+	4.72	0.0795	0.812
protein catabolic process (GO:0030163)	590	27	19.21	+	1.41	0.0799	0.816
negative regulation of secretion by cell (GO:1903531)	214	12	6.97	+	1.72	0.0802	0.818
negative regulation of locomotion (GO:0040013)	314	16	10.23	+	1.56	0.0802	0.818
reproductive process (GO:0022414)	1329	55	43.28	+	1.27	0.0803	0.818
endochondral bone morphogenesis (GO:0060350)	68	5	2.21	+	2.26	0.0805	0.819
regulation of neurotransmitter secretion (GO:0046928)	68	5	2.21	+	2.26	0.0805	0.819
negative regulation of cell motility (GO:2000146)	263	14	8.57	+	1.63	0.0805	0.819
regulation of heart contraction (GO:0008016)	170	10	5.54	+	1.81	0.0808	0.82
positive regulation of chemotaxis (GO:0050921)	129	8	4.2	+	1.9	0.081	0.822
developmental growth involved in morphogenesis (GO:0060560)	129	8	4.2	+	1.9	0.081	0.822
intermediate filament cytoskeleton organization (GO:0045104)	48	4	1.56	+	2.56	0.0811	0.822
positive regulation of pathway-restricted SMAD protein phosphorylation (GO:0010862)	48	4	1.56	+	2.56	0.0811	0.821
positive regulation of immunoglobulin mediated immune response (GO:0002891)	48	4	1.56	+	2.56	0.0811	0.821
positive regulation of B cell mediated immunity (GO:0002714)	48	4	1.56	+	2.56	0.0811	0.82
response to pheromone (GO:0019236)	104	0	3.39	-	< 0.01	0.0819	0.828
antimicrobial humoral response (GO:0019730)	104	0	3.39	-	< 0.01	0.0819	0.827
regulation of ion transmembrane transport (GO:0034765)	452	22	14.72	+	1.49	0.0819	0.827
positive regulation of leukocyte migration (GO:0002687)	130	8	4.23	+	1.89	0.083	0.837
apoptotic process (GO:0006915)	791	35	25.76	+	1.36	0.0835	0.842
positive regulation of catabolic process (GO:0009896)	387	19	12.6	+	1.51	0.0839	0.846
intracellular signal transduction (GO:0035556)	1363	56	44.39	+	1.26	0.084	0.846
meiotic cell cycle (GO:0051321)	218	12	7.1	+	1.69	0.0841	0.846
positive regulation of transmembrane transport (GO:0034764)	218	12	7.1	+	1.69	0.0841	0.845
regulation of cardiac muscle tissue growth (GO:0055021)	69	5	2.25	+	2.23	0.0842	0.847
regulation of cardiac muscle hypertrophy (GO:0010611)	69	5	2.25	+	2.23	0.0842	0.846
cell morphogenesis involved in neuron differentiation (GO:0048667)	388	19	12.64	+	1.5	0.0846	0.849
prostaglandin metabolic process (GO:0006693)	30	3	0.98	+	3.07	0.0848	0.851
prostanoid metabolic process (GO:0006692)	30	3	0.98	+	3.07	0.0848	0.851
endocytic recycling (GO:0032456)	30	3	0.98	+	3.07	0.0848	0.85
cytochrome complex assembly (GO:0017004)	30	3	0.98	+	3.07	0.0848	0.849
exploration behavior (GO:0035640)	30	3	0.98	+	3.07	0.0848	0.849
growth plate cartilage development (GO:0003417)	30	3	0.98	+	3.07	0.0848	0.848
negative regulation of reactive oxygen species biosynthetic process (GO:1903427)	30	3	0.98	+	3.07	0.0848	0.848
cellular response to metal ion (GO:0071248)	131	8	4.27	+	1.88	0.085	0.849
negative regulation of transmembrane transport (GO:0034763)	131	8	4.27	+	1.88	0.085	0.848
regulation of amino acid transport (GO:0051955)	49	4	1.6	+	2.51	0.0856	0.854
intermediate filament-based process (GO:0045103)	49	4	1.6	+	2.51	0.0856	0.853
posttranscriptional gene silencing (GO:0016441)	49	4	1.6	+	2.51	0.0856	0.853
actomyosin structure organization (GO:0031032)	101	7	3.29	+	2.13	0.086	0.856
cellular monovalent inorganic cation homeostasis (GO:0030004)	101	7	3.29	+	2.13	0.086	0.856
negative regulation of protein modification process (GO:0031400)	539	25	17.55	+	1.42	0.0864	0.859
cellular response to oxygen-containing compound (GO:1901701)	802	35	26.12	+	1.34	0.0864	0.859
lipid metabolic process (GO:0006629)	1017	43	33.12	+	1.3	0.0873	0.866
negative regulation of ion transmembrane transport (GO:0034766)	102	7	3.32	+	2.11	0.0873	0.866
regulation of DNA replication (GO:0006275)	103	7	3.35	+	2.09	0.0886	0.879
pyrimidine nucleoside biosynthetic process (GO:0046134)	14	2	0.46	+	4.39	0.0891	0.883
pyrimidine ribonucleoside biosynthetic process (GO:0046132)	14	2	0.46	+	4.39	0.0891	0.882
cellular defense response (GO:0006968)	14	2	0.46	+	4.39	0.0891	0.881
cell differentiation involved in metanephros development (GO:0072202)	14	2	0.46	+	4.39	0.0891	0.881
negative regulation of lipase activity (GO:0060192)	14	2	0.46	+	4.39	0.0891	0.88
negative regulation of calcineurin-NFAT signaling cascade (GO:0070885)	14	2	0.46	+	4.39	0.0891	0.88
histone H4-K16 acetylation (GO:0043984)	14	2	0.46	+	4.39	0.0891	0.879
negative regulation of calcineurin-mediated signaling (GO:0106057)	14	2	0.46	+	4.39	0.0891	0.879
lens fiber cell development (GO:0070307)	14	2	0.46	+	4.39	0.0891	0.878
stress fiber assembly (GO:0043149)	14	2	0.46	+	4.39	0.0891	0.878
surfactant homeostasis (GO:0043129)	14	2	0.46	+	4.39	0.0891	0.877
regulation of extracellular matrix disassembly (GO:0010715)	14	2	0.46	+	4.39	0.0891	0.876
protein localization to phagophore assembly site (GO:0034497)	14	2	0.46	+	4.39	0.0891	0.876
skeletal myofibril assembly (GO:0014866)	14	2	0.46	+	4.39	0.0891	0.875
contractile actin filament bundle assembly (GO:0030038)	14	2	0.46	+	4.39	0.0891	0.875
digestive system development (GO:0055123)	133	8	4.33	+	1.85	0.0891	0.875
protein deubiquitination (GO:0016579)	104	7	3.39	+	2.07	0.0901	0.884
vesicle budding from membrane (GO:0006900)	50	4	1.63	+	2.46	0.0903	0.885
regulation of transcription regulatory region DNA binding (GO:2000677)	50	4	1.63	+	2.46	0.0903	0.884
regulation of vascular smooth muscle cell proliferation (GO:1904705)	50	4	1.63	+	2.46	0.0903	0.884
regulation of leukocyte migration (GO:0002685)	177	10	5.76	+	1.73	0.0904	0.884
regulation of MAPK cascade (GO:0043408)	727	32	23.68	+	1.35	0.0909	0.888
epithelial tube branching involved in lung morphogenesis (GO:0060441)	31	3	1.01	+	2.97	0.091	0.889
secretory granule organization (GO:0033363)	31	3	1.01	+	2.97	0.091	0.888
GPI anchor biosynthetic process (GO:0006506)	31	3	1.01	+	2.97	0.091	0.888
negative regulation of endothelial cell apoptotic process (GO:2000352)	31	3	1.01	+	2.97	0.091	0.887
positive regulation of cytokinesis (GO:0032467)	31	3	1.01	+	2.97	0.091	0.887
positive regulation of filopodium assembly (GO:0051491)	31	3	1.01	+	2.97	0.091	0.886
regulation of interleukin-1 beta secretion (GO:0050706)	31	3	1.01	+	2.97	0.091	0.886
intrinsic apoptotic signaling pathway in response to DNA damage by p53 class mediator (GO:0042771)	31	3	1.01	+	2.97	0.091	0.885
sodium ion homeostasis (GO:0055078)	31	3	1.01	+	2.97	0.091	0.884
potassium ion homeostasis (GO:0055075)	31	3	1.01	+	2.97	0.091	0.884
negative regulation of germinal center formation (GO:0002635)	2	1	0.07	+	15.35	0.0917	0.89
negative regulation of cellular amino acid metabolic process (GO:0045763)	2	1	0.07	+	15.35	0.0917	0.89
positive regulation of calcium:sodium antiporter activity (GO:1903281)	2	1	0.07	+	15.35	0.0917	0.889
regulation of calcium ion-dependent exocytosis of neurotransmitter (GO:1903233)	2	1	0.07	+	15.35	0.0917	0.888
lateral sprouting involved in lung morphogenesis (GO:0060490)	2	1	0.07	+	15.35	0.0917	0.888
planar dichotomous subdivision of terminal units involved in lung branching morphogenesis (GO:0060489)	2	1	0.07	+	15.35	0.0917	0.887
orthogonal dichotomous subdivision of terminal units involved in lung branching morphogenesis (GO:0060488)	2	1	0.07	+	15.35	0.0917	0.887
primary lung bud formation (GO:0060431)	2	1	0.07	+	15.35	0.0917	0.886
response to lipid hydroperoxide (GO:0006982)	2	1	0.07	+	15.35	0.0917	0.886
negative regulation of toll-like receptor 9 signaling pathway (GO:0034164)	2	1	0.07	+	15.35	0.0917	0.885
substrate-dependent cell migration, cell attachment to substrate (GO:0006931)	2	1	0.07	+	15.35	0.0917	0.885
regulation of erythrocyte aggregation (GO:0034118)	2	1	0.07	+	15.35	0.0917	0.884
thiamine transmembrane transport (GO:0071934)	2	1	0.07	+	15.35	0.0917	0.883
T cell tolerance induction (GO:0002517)	2	1	0.07	+	15.35	0.0917	0.883
cerebellar Purkinje cell layer structural organization (GO:0021693)	2	1	0.07	+	15.35	0.0917	0.882
fatty alcohol metabolic process (GO:1903173)	2	1	0.07	+	15.35	0.0917	0.882
negative regulation of integrin activation (GO:0033624)	2	1	0.07	+	15.35	0.0917	0.881
vestibulocochlear nerve structural organization (GO:0021649)	2	1	0.07	+	15.35	0.0917	0.881
regulation of metanephric glomerular mesangial cell proliferation (GO:0072301)	2	1	0.07	+	15.35	0.0917	0.88
immunoglobulin transcytosis in epithelial cells mediated by polymeric immunoglobulin receptor (GO:0002415)	2	1	0.07	+	15.35	0.0917	0.88
positive regulation of phosphatidylcholine biosynthetic process (GO:2001247)	2	1	0.07	+	15.35	0.0917	0.879
abducens nerve formation (GO:0021599)	2	1	0.07	+	15.35	0.0917	0.879
abducens nerve morphogenesis (GO:0021598)	2	1	0.07	+	15.35	0.0917	0.878
glycine biosynthetic process, by transamination of glyoxylate (GO:0019265)	2	1	0.07	+	15.35	0.0917	0.877
negative regulation of transforming growth factor-beta secretion (GO:2001202)	2	1	0.07	+	15.35	0.0917	0.877
abducens nerve development (GO:0021560)	2	1	0.07	+	15.35	0.0917	0.876
positive regulation of activation of membrane attack complex (GO:0001970)	2	1	0.07	+	15.35	0.0917	0.876
osmosensory signaling pathway (GO:0007231)	2	1	0.07	+	15.35	0.0917	0.875
floor plate formation (GO:0021508)	2	1	0.07	+	15.35	0.0917	0.875
metanephric glomerular epithelium development (GO:0072244)	2	1	0.07	+	15.35	0.0917	0.874
positive regulation of respiratory burst involved in inflammatory response (GO:0060265)	2	1	0.07	+	15.35	0.0917	0.874
kidney smooth muscle tissue development (GO:0072194)	2	1	0.07	+	15.35	0.0917	0.873
posterior mesonephric tubule development (GO:0072166)	2	1	0.07	+	15.35	0.0917	0.873
renal interstitial fibroblast development (GO:0072141)	2	1	0.07	+	15.35	0.0917	0.872
regulation of muscle filament sliding speed (GO:0032972)	2	1	0.07	+	15.35	0.0917	0.871
positive regulation of transforming growth factor beta3 production (GO:0032916)	2	1	0.07	+	15.35	0.0917	0.871
multi-organism toxin transport (GO:1990967)	2	1	0.07	+	15.35	0.0917	0.87
early viral transcription (GO:0019085)	2	1	0.07	+	15.35	0.0917	0.87
anterior/posterior pattern specification involved in kidney development (GO:0072098)	2	1	0.07	+	15.35	0.0917	0.869
phytol metabolic process (GO:0033306)	2	1	0.07	+	15.35	0.0917	0.869
kidney interstitial fibroblast differentiation (GO:0072071)	2	1	0.07	+	15.35	0.0917	0.868
optic placode formation (GO:0001743)	2	1	0.07	+	15.35	0.0917	0.868
negative regulation of microtubule motor activity (GO:2000575)	2	1	0.07	+	15.35	0.0917	0.867
cervix development (GO:0060067)	2	1	0.07	+	15.35	0.0917	0.867
notochord regression (GO:0060032)	2	1	0.07	+	15.35	0.0917	0.866
mediolateral intercalation (GO:0060031)	2	1	0.07	+	15.35	0.0917	0.866
negative regulation of zinc ion transmembrane transport (GO:0071583)	2	1	0.07	+	15.35	0.0917	0.865
negative regulation of zinc ion transport (GO:0071582)	2	1	0.07	+	15.35	0.0917	0.865
regulation of zinc ion transmembrane transport (GO:0071580)	2	1	0.07	+	15.35	0.0917	0.864
glutamine biosynthetic process (GO:0006542)	2	1	0.07	+	15.35	0.0917	0.864
asparagine biosynthetic process (GO:0006529)	2	1	0.07	+	15.35	0.0917	0.863
cellular response to mycophenolic acid (GO:0071506)	2	1	0.07	+	15.35	0.0917	0.862
response to mycophenolic acid (GO:0071505)	2	1	0.07	+	15.35	0.0917	0.862
positive regulation of mast cell cytokine production (GO:0032765)	2	1	0.07	+	15.35	0.0917	0.861
positive regulation of timing of anagen (GO:0051885)	2	1	0.07	+	15.35	0.0917	0.861
methionyl-tRNA aminoacylation (GO:0006431)	2	1	0.07	+	15.35	0.0917	0.86
neural crest cell fate commitment (GO:0014034)	2	1	0.07	+	15.35	0.0917	0.86
negative regulation of histone ubiquitination (GO:0033183)	2	1	0.07	+	15.35	0.0917	0.859
negative regulation of interleukin-1 alpha production (GO:0032690)	2	1	0.07	+	15.35	0.0917	0.859
negative regulation of CD40 signaling pathway (GO:2000349)	2	1	0.07	+	15.35	0.0917	0.858
negative regulation of chemokine (C-X-C motif) ligand 2 production (GO:2000342)	2	1	0.07	+	15.35	0.0917	0.858
cellular response to vitamin K (GO:0071307)	2	1	0.07	+	15.35	0.0917	0.857
regulation of cellular amino acid biosynthetic process (GO:2000282)	2	1	0.07	+	15.35	0.0917	0.857
response to vitamin K (GO:0032571)	2	1	0.07	+	15.35	0.0917	0.856
regulation of sphingolipid mediated signaling pathway (GO:1902068)	2	1	0.07	+	15.35	0.0917	0.856
positive regulation of platelet-derived growth factor production (GO:0090362)	2	1	0.07	+	15.35	0.0917	0.855
positive regulation of peptidyl-cysteine S-nitrosylation (GO:2000170)	2	1	0.07	+	15.35	0.0917	0.855
regulation of Rap protein signal transduction (GO:0032487)	2	1	0.07	+	15.35	0.0917	0.854
trans-synaptic signaling by neuropeptide, modulating synaptic transmission (GO:0099551)	2	1	0.07	+	15.35	0.0917	0.854
trans-synaptic signaling by neuropeptide (GO:0099540)	2	1	0.07	+	15.35	0.0917	0.853
synaptic signaling via neuropeptide (GO:0099538)	2	1	0.07	+	15.35	0.0917	0.853
regulation of arginine metabolic process (GO:0000821)	2	1	0.07	+	15.35	0.0917	0.852
negative regulation of telomeric D-loop disassembly (GO:1905839)	2	1	0.07	+	15.35	0.0917	0.852
regulation of telomeric D-loop disassembly (GO:1905838)	2	1	0.07	+	15.35	0.0917	0.851
negative regulation of smooth muscle cell-matrix adhesion (GO:2000098)	2	1	0.07	+	15.35	0.0917	0.851
regulation of canonical Wnt signaling pathway involved in controlling type B pancreatic cell proliferation (GO:2000079)	2	1	0.07	+	15.35	0.0917	0.85
fibroblast apoptotic process (GO:0044346)	2	1	0.07	+	15.35	0.0917	0.85
negative regulation of glycine import across plasma membrane (GO:1900924)	2	1	0.07	+	15.35	0.0917	0.849
glyoxylate cycle (GO:0006097)	2	1	0.07	+	15.35	0.0917	0.849
negative regulation of exonuclease activity (GO:1905778)	2	1	0.07	+	15.35	0.0917	0.848
regulation of exonuclease activity (GO:1905777)	2	1	0.07	+	15.35	0.0917	0.848
anterograde dendritic transport of messenger ribonucleoprotein complex (GO:0098964)	2	1	0.07	+	15.35	0.0917	0.847
dendritic transport of messenger ribonucleoprotein complex (GO:0098963)	2	1	0.07	+	15.35	0.0917	0.846
dendritic transport of ribonucleoprotein complex (GO:0098961)	2	1	0.07	+	15.35	0.0917	0.846
organic heteropentacyclic compound catabolic process (GO:1901377)	2	1	0.07	+	15.35	0.0917	0.845
establishment of planar polarity involved in neural tube closure (GO:0090177)	2	1	0.07	+	15.35	0.0917	0.845
regulation of odontoblast differentiation (GO:1901329)	2	1	0.07	+	15.35	0.0917	0.844
negative regulation of histone H2A K63-linked ubiquitination (GO:1901315)	2	1	0.07	+	15.35	0.0917	0.844
regulation of histone H2A K63-linked ubiquitination (GO:1901314)	2	1	0.07	+	15.35	0.0917	0.843
negative regulation of sprouting of injured axon (GO:0048688)	2	1	0.07	+	15.35	0.0917	0.843
vitamin D receptor signaling pathway (GO:0070561)	2	1	0.07	+	15.35	0.0917	0.842
pyrimidine nucleotide salvage (GO:0032262)	2	1	0.07	+	15.35	0.0917	0.842
regulation of polysome binding (GO:1905696)	2	1	0.07	+	15.35	0.0917	0.841
detection of hypoxia (GO:0070483)	2	1	0.07	+	15.35	0.0917	0.841
chemorepulsion of dopaminergic neuron axon (GO:0036518)	2	1	0.07	+	15.35	0.0917	0.84
G1 to G0 transition involved in cell differentiation (GO:0070315)	2	1	0.07	+	15.35	0.0917	0.84
negative regulation of interleukin-1 alpha secretion (GO:0050712)	2	1	0.07	+	15.35	0.0917	0.839
corticosteroid hormone secretion (GO:0035930)	2	1	0.07	+	15.35	0.0917	0.839
regulation of DNA-templated transcription, termination (GO:0031554)	2	1	0.07	+	15.35	0.0917	0.838
positive regulation of Wnt-mediated midbrain dopaminergic neuron differentiation (GO:1905426)	2	1	0.07	+	15.35	0.0917	0.838
regulation of Wnt-mediated midbrain dopaminergic neuron differentiation (GO:1905424)	2	1	0.07	+	15.35	0.0917	0.837
negative regulation of brain-derived neurotrophic factor receptor signaling pathway (GO:0031549)	2	1	0.07	+	15.35	0.0917	0.837
regulation of brain-derived neurotrophic factor receptor signaling pathway (GO:0031548)	2	1	0.07	+	15.35	0.0917	0.836
negative regulation of creatine transmembrane transporter activity (GO:1905408)	2	1	0.07	+	15.35	0.0917	0.836
regulation of creatine transmembrane transporter activity (GO:1905407)	2	1	0.07	+	15.35	0.0917	0.836
regulation of leukocyte adhesion to arterial endothelial cell (GO:1904997)	2	1	0.07	+	15.35	0.0917	0.835
intermediate mesoderm development (GO:0048389)	2	1	0.07	+	15.35	0.0917	0.835
positive regulation of activation-induced cell death of T cells (GO:0070237)	2	1	0.07	+	15.35	0.0917	0.834
regulation of cell proliferation in midbrain (GO:1904933)	2	1	0.07	+	15.35	0.0917	0.834
negative regulation of tooth mineralization (GO:0070171)	2	1	0.07	+	15.35	0.0917	0.833
positive regulation of amyloid precursor protein biosynthetic process (GO:0042986)	2	1	0.07	+	15.35	0.0917	0.833
negative regulation of calcium ion transmembrane transport via high voltage-gated calcium channel (GO:1904878)	2	1	0.07	+	15.35	0.0917	0.832
dorsal root ganglion morphogenesis (GO:1904835)	2	1	0.07	+	15.35	0.0917	0.832
negative regulation of protein localization to chromosome, telomeric region (GO:1904815)	2	1	0.07	+	15.35	0.0917	0.831
cell migration involved in kidney development (GO:0035787)	2	1	0.07	+	15.35	0.0917	0.831
mycotoxin catabolic process (GO:0043387)	2	1	0.07	+	15.35	0.0917	0.83
regulation of retrograde transport, endosome to Golgi (GO:1905279)	2	1	0.07	+	15.35	0.0917	0.83
negative regulation of aspartic-type peptidase activity (GO:1905246)	2	1	0.07	+	15.35	0.0917	0.829
ubiquitin-dependent endocytosis (GO:0070086)	2	1	0.07	+	15.35	0.0917	0.829
L-alanine catabolic process (GO:0042853)	2	1	0.07	+	15.35	0.0917	0.828
pseudopodium assembly (GO:0031269)	2	1	0.07	+	15.35	0.0917	0.828
lipopolysaccharide transport (GO:0015920)	2	1	0.07	+	15.35	0.0917	0.827
negative regulation of epithelial to mesenchymal transition involved in endocardial cushion formation (GO:1905006)	2	1	0.07	+	15.35	0.0917	0.827
negative regulation of telomeric loop disassembly (GO:1904534)	2	1	0.07	+	15.35	0.0917	0.826
negative regulation of microtubule binding (GO:1904527)	2	1	0.07	+	15.35	0.0917	0.826
positive regulation of glial cell-derived neurotrophic factor secretion (GO:1900168)	2	1	0.07	+	15.35	0.0917	0.825
regulation of glial cell-derived neurotrophic factor secretion (GO:1900166)	2	1	0.07	+	15.35	0.0917	0.825
endoplasmic reticulum membrane fusion (GO:0016320)	2	1	0.07	+	15.35	0.0917	0.824
glycophagy (GO:0061723)	2	1	0.07	+	15.35	0.0917	0.824
reticulophagy (GO:0061709)	2	1	0.07	+	15.35	0.0917	0.823
L-serine transport (GO:0015825)	2	1	0.07	+	15.35	0.0917	0.823
pyrimidine-containing compound salvage (GO:0008655)	2	1	0.07	+	15.35	0.0917	0.822
macrophage cytokine production (GO:0010934)	2	1	0.07	+	15.35	0.0917	0.822
negative regulation of very-low-density lipoprotein particle remodeling (GO:0010903)	2	1	0.07	+	15.35	0.0917	0.821
positive regulation of glutamate neurotransmitter secretion in response to membrane depolarization (GO:0061646)	2	1	0.07	+	15.35	0.0917	0.821
negative regulation of ventricular cardiac muscle cell action potential (GO:1903946)	2	1	0.07	+	15.35	0.0917	0.821
myo-inositol transport (GO:0015798)	2	1	0.07	+	15.35	0.0917	0.82
positive regulation of protein processing in phagocytic vesicle (GO:1903923)	2	1	0.07	+	15.35	0.0917	0.82
regulation of protein processing in phagocytic vesicle (GO:1903921)	2	1	0.07	+	15.35	0.0917	0.819
negative regulation of cardiac epithelial to mesenchymal transition (GO:0062044)	2	1	0.07	+	15.35	0.0917	0.819
cholesterol storage (GO:0010878)	2	1	0.07	+	15.35	0.0917	0.818
neuropeptide catabolic process (GO:0010813)	2	1	0.07	+	15.35	0.0917	0.818
ganglion morphogenesis (GO:0061552)	2	1	0.07	+	15.35	0.0917	0.817
magnesium ion transmembrane transport (GO:1903830)	2	1	0.07	+	15.35	0.0917	0.817
oxalic acid secretion (GO:0046724)	2	1	0.07	+	15.35	0.0917	0.816
positive regulation of substrate-dependent cell migration, cell attachment to substrate (GO:1904237)	2	1	0.07	+	15.35	0.0917	0.816
regulation of substrate-dependent cell migration, cell attachment to substrate (GO:1904235)	2	1	0.07	+	15.35	0.0917	0.815
membrane protein proteolysis involved in retrograde protein transport, ER to cytosol (GO:1904211)	2	1	0.07	+	15.35	0.0917	0.815
regulation of anterograde synaptic vesicle transport (GO:1903742)	2	1	0.07	+	15.35	0.0917	0.814
optic placode formation involved in camera-type eye formation (GO:0046619)	2	1	0.07	+	15.35	0.0917	0.814
melanocyte proliferation (GO:0097325)	2	1	0.07	+	15.35	0.0917	0.813
regulation of protein tyrosine phosphatase activity (GO:1903613)	2	1	0.07	+	15.35	0.0917	0.813
regulation of transcription involved in lymphatic endothelial cell fate commitment (GO:0060849)	2	1	0.07	+	15.35	0.0917	0.813
mesodermal to mesenchymal transition involved in gastrulation (GO:0060809)	2	1	0.07	+	15.35	0.0917	0.812
tRNA N2-guanine methylation (GO:0002940)	2	1	0.07	+	15.35	0.0917	0.812
pattern specification involved in mesonephros development (GO:0061227)	2	1	0.07	+	15.35	0.0917	0.811
planar cell polarity pathway involved in gastrula mediolateral intercalation (GO:0060775)	2	1	0.07	+	15.35	0.0917	0.811
interferon-gamma biosynthetic process (GO:0042095)	2	1	0.07	+	15.35	0.0917	0.81
syncytiotrophoblast cell differentiation involved in labyrinthine layer development (GO:0060715)	2	1	0.07	+	15.35	0.0917	0.81
dentinogenesis (GO:0097187)	2	1	0.07	+	15.35	0.0917	0.809
fasciculation of motor neuron axon (GO:0097156)	2	1	0.07	+	15.35	0.0917	0.809
recruitment of 3'-end processing factors to RNA polymerase II holoenzyme complex (GO:0034402)	2	1	0.07	+	15.35	0.0917	0.808
ammonia assimilation cycle (GO:0019676)	2	1	0.07	+	15.35	0.0917	0.808
seminal vesicle development (GO:0061107)	2	1	0.07	+	15.35	0.0917	0.807
response to glycoside (GO:1903416)	2	1	0.07	+	15.35	0.0917	0.807
negative regulation of aspartic-type endopeptidase activity involved in amyloid precursor protein catabolic process (GO:1902960)	2	1	0.07	+	15.35	0.0917	0.807
cardiac right atrium morphogenesis (GO:0003213)	2	1	0.07	+	15.35	0.0917	0.806
positive regulation of neuroepithelial cell differentiation (GO:1902913)	2	1	0.07	+	15.35	0.0917	0.806
negative regulation of muscle hyperplasia (GO:0014740)	2	1	0.07	+	15.35	0.0917	0.805
oxygen metabolic process (GO:0072592)	2	1	0.07	+	15.35	0.0917	0.805
lactate oxidation (GO:0019516)	2	1	0.07	+	15.35	0.0917	0.804
lateral sprouting involved in mammary gland duct morphogenesis (GO:0060599)	2	1	0.07	+	15.35	0.0917	0.804
mesoderm migration involved in gastrulation (GO:0007509)	2	1	0.07	+	15.35	0.0917	0.803
aflatoxin catabolic process (GO:0046223)	2	1	0.07	+	15.35	0.0917	0.803
regulation of osteoclast differentiation (GO:0045670)	71	5	2.31	+	2.16	0.0919	0.805
peptidyl-lysine methylation (GO:0018022)	71	5	2.31	+	2.16	0.0919	0.804
regulation of muscle hypertrophy (GO:0014743)	71	5	2.31	+	2.16	0.0919	0.804
transmembrane receptor protein tyrosine kinase signaling pathway (GO:0007169)	343	17	11.17	+	1.52	0.0929	0.811
regulation of circadian rhythm (GO:0042752)	106	7	3.45	+	2.03	0.0932	0.814
regulation of neuron death (GO:1901214)	345	17	11.24	+	1.51	0.0945	0.824
regulation of GTPase activity (GO:0043087)	289	15	9.41	+	1.59	0.0945	0.825
positive regulation of transmembrane receptor protein serine/threonine kinase signaling pathway (GO:0090100)	107	7	3.48	+	2.01	0.0949	0.827
reactive oxygen species metabolic process (GO:0072593)	107	7	3.48	+	2.01	0.0949	0.827
intrinsic apoptotic signaling pathway by p53 class mediator (GO:0072332)	51	4	1.66	+	2.41	0.0951	0.828
response to toxic substance (GO:0009636)	290	15	9.44	+	1.59	0.0952	0.828
modification of morphology or physiology of other organism (GO:0035821)	147	1	4.79	-	0.21	0.0954	0.83
regulation of cellular amide metabolic process (GO:0034248)	347	17	11.3	+	1.5	0.0961	0.836
regulation of G1/S transition of mitotic cell cycle (GO:2000045)	108	7	3.52	+	1.99	0.0967	0.84
regulation of organ growth (GO:0046620)	108	7	3.52	+	1.99	0.0967	0.84
negative regulation of microtubule depolymerization (GO:0007026)	32	3	1.04	+	2.88	0.0973	0.844
GPI anchor metabolic process (GO:0006505)	32	3	1.04	+	2.88	0.0973	0.844
negative regulation of B cell activation (GO:0050869)	32	3	1.04	+	2.88	0.0973	0.843
detoxification (GO:0098754)	32	3	1.04	+	2.88	0.0973	0.843
cellular response to nutrient (GO:0031670)	32	3	1.04	+	2.88	0.0973	0.842
regulation of platelet activation (GO:0010543)	32	3	1.04	+	2.88	0.0973	0.842
bone morphogenesis (GO:0060349)	109	7	3.55	+	1.97	0.0985	0.852
triglyceride catabolic process (GO:0019433)	15	2	0.49	+	4.09	0.0989	0.855
segment specification (GO:0007379)	15	2	0.49	+	4.09	0.0989	0.855
positive regulation of glucose import in response to insulin stimulus (GO:2001275)	15	2	0.49	+	4.09	0.0989	0.854
lymphangiogenesis (GO:0001946)	15	2	0.49	+	4.09	0.0989	0.854
metanephric nephron epithelium development (GO:0072243)	15	2	0.49	+	4.09	0.0989	0.853
locomotor rhythm (GO:0045475)	15	2	0.49	+	4.09	0.0989	0.853
telomere maintenance via telomerase (GO:0007004)	15	2	0.49	+	4.09	0.0989	0.852
glycoprotein catabolic process (GO:0006516)	15	2	0.49	+	4.09	0.0989	0.852
negative regulation of phosphatidylinositol 3-kinase signaling (GO:0014067)	15	2	0.49	+	4.09	0.0989	0.851
negative regulation of interferon-beta production (GO:0032688)	15	2	0.49	+	4.09	0.0989	0.851
mitochondrial transcription (GO:0006390)	15	2	0.49	+	4.09	0.0989	0.85
cellular response to estrogen stimulus (GO:0071391)	15	2	0.49	+	4.09	0.0989	0.85
regulation of myoblast proliferation (GO:2000291)	15	2	0.49	+	4.09	0.0989	0.849
RNA-dependent DNA biosynthetic process (GO:0006278)	15	2	0.49	+	4.09	0.0989	0.849
histone H4-K8 acetylation (GO:0043982)	15	2	0.49	+	4.09	0.0989	0.848
histone H4-K5 acetylation (GO:0043981)	15	2	0.49	+	4.09	0.0989	0.848
dorsal/ventral axis specification (GO:0009950)	15	2	0.49	+	4.09	0.0989	0.848
positive regulation of vascular endothelial cell proliferation (GO:1905564)	15	2	0.49	+	4.09	0.0989	0.847
nose development (GO:0043584)	15	2	0.49	+	4.09	0.0989	0.847
positive regulation of T cell apoptotic process (GO:0070234)	15	2	0.49	+	4.09	0.0989	0.846
inner dynein arm assembly (GO:0036159)	15	2	0.49	+	4.09	0.0989	0.846
locomotory exploration behavior (GO:0035641)	15	2	0.49	+	4.09	0.0989	0.845
pyrimidine ribonucleotide biosynthetic process (GO:0009220)	15	2	0.49	+	4.09	0.0989	0.845
positive regulation of execution phase of apoptosis (GO:1900119)	15	2	0.49	+	4.09	0.0989	0.844
regulation of cellular response to hypoxia (GO:1900037)	15	2	0.49	+	4.09	0.0989	0.844
magnesium ion transport (GO:0015693)	15	2	0.49	+	4.09	0.0989	0.843
translesion synthesis (GO:0019985)	15	2	0.49	+	4.09	0.0989	0.843
lipoprotein catabolic process (GO:0042159)	15	2	0.49	+	4.09	0.0989	0.842
regulation of cytokine secretion involved in immune response (GO:0002739)	15	2	0.49	+	4.09	0.0989	0.842
olfactory bulb interneuron differentiation (GO:0021889)	15	2	0.49	+	4.09	0.0989	0.841
negative regulation of leukocyte chemotaxis (GO:0002689)	15	2	0.49	+	4.09	0.0989	0.841
negative regulation of secretion (GO:0051048)	242	13	7.88	+	1.65	0.0999	0.849
gland development (GO:0048732)	424	20	13.81	+	1.45	0.1	0.849
endoplasmic reticulum organization (GO:0007029)	52	4	1.69	+	2.36	0.1	0.849
regulation of focal adhesion assembly (GO:0051893)	52	4	1.69	+	2.36	0.1	0.848
regulation of cell-substrate junction assembly (GO:0090109)	52	4	1.69	+	2.36	0.1	0.848
negative regulation of chemotaxis (GO:0050922)	52	4	1.69	+	2.36	0.1	0.847
metaphase plate congression (GO:0051310)	52	4	1.69	+	2.36	0.1	0.847
negative regulation of peptidyl-tyrosine phosphorylation (GO:0050732)	52	4	1.69	+	2.36	0.1	0.846
negative regulation of DNA binding (GO:0043392)	52	4	1.69	+	2.36	0.1	0.846
positive regulation of interferon-gamma production (GO:0032729)	73	5	2.38	+	2.1	0.1	0.845
negative regulation of ERK1 and ERK2 cascade (GO:0070373)	73	5	2.38	+	2.1	0.1	0.845
cardiac cell development (GO:0055006)	73	5	2.38	+	2.1	0.1	0.844
nucleoside diphosphate metabolic process (GO:0009132)	73	5	2.38	+	2.1	0.1	0.844
humoral immune response (GO:0006959)	373	6	12.15	-	0.49	0.1	0.844
blood coagulation (GO:0007596)	110	7	3.58	+	1.95	0.1	0.847
response to hormone (GO:0009725)	592	27	19.28	+	1.4	0.101	0.849
regulation of intracellular transport (GO:0032386)	364	18	11.85	+	1.52	0.101	0.852
organophosphate metabolic process (GO:0019637)	781	34	25.43	+	1.34	0.101	0.853
phagocytosis, recognition (GO:0006910)	202	2	6.58	-	0.3	0.102	0.855
peptidyl-amino acid modification (GO:0018193)	683	30	22.24	+	1.35	0.102	0.862
coagulation (GO:0050817)	111	7	3.61	+	1.94	0.103	0.862
regulation of endothelial cell migration (GO:0010594)	150	9	4.89	+	1.84	0.103	0.862
organophosphate catabolic process (GO:0046434)	150	9	4.89	+	1.84	0.103	0.862
regulation of blood circulation (GO:1903522)	246	13	8.01	+	1.62	0.103	0.864
lung development (GO:0030324)	195	11	6.35	+	1.73	0.103	0.864
regulation of protein complex assembly (GO:0043254)	440	21	14.33	+	1.47	0.104	0.868
gonad development (GO:0008406)	196	11	6.38	+	1.72	0.104	0.869
negative regulation of extrinsic apoptotic signaling pathway in absence of ligand (GO:2001240)	33	3	1.07	+	2.79	0.104	0.869
regulation of glial cell proliferation (GO:0060251)	33	3	1.07	+	2.79	0.104	0.868
Schwann cell differentiation (GO:0014037)	33	3	1.07	+	2.79	0.104	0.868
non-recombinational repair (GO:0000726)	33	3	1.07	+	2.79	0.104	0.867
negative regulation of signal transduction in absence of ligand (GO:1901099)	33	3	1.07	+	2.79	0.104	0.867
sulfur amino acid metabolic process (GO:0000096)	33	3	1.07	+	2.79	0.104	0.867
endocardial cushion morphogenesis (GO:0003203)	33	3	1.07	+	2.79	0.104	0.866
regulation of myeloid cell differentiation (GO:0045637)	197	11	6.42	+	1.71	0.105	0.872
glycerolipid biosynthetic process (GO:0045017)	112	7	3.65	+	1.92	0.105	0.872
regulation of glucose metabolic process (GO:0010906)	112	7	3.65	+	1.92	0.105	0.872
hemostasis (GO:0007599)	112	7	3.65	+	1.92	0.105	0.871
cellular response to inorganic substance (GO:0071241)	152	9	4.95	+	1.82	0.105	0.873
protein localization to endoplasmic reticulum (GO:0070972)	53	4	1.73	+	2.32	0.105	0.873
regulation of interleukin-1 beta production (GO:0032651)	53	4	1.73	+	2.32	0.105	0.873
ventricular cardiac muscle tissue morphogenesis (GO:0055010)	53	4	1.73	+	2.32	0.105	0.872
purine ribonucleoside diphosphate metabolic process (GO:0009179)	53	4	1.73	+	2.32	0.105	0.872
purine nucleoside diphosphate metabolic process (GO:0009135)	53	4	1.73	+	2.32	0.105	0.872
inner ear development (GO:0048839)	198	11	6.45	+	1.71	0.105	0.875
respiratory tube development (GO:0030323)	198	11	6.45	+	1.71	0.105	0.875
negative regulation of cell migration (GO:0030336)	249	13	8.11	+	1.6	0.106	0.876
protein autophosphorylation (GO:0046777)	199	11	6.48	+	1.7	0.106	0.881
regulation of mitotic cell cycle phase transition (GO:1901990)	250	13	8.14	+	1.6	0.107	0.883
glycerophospholipid metabolic process (GO:0006650)	200	11	6.51	+	1.69	0.107	0.889
development of primary sexual characteristics (GO:0045137)	200	11	6.51	+	1.69	0.107	0.888
positive regulation of glycogen biosynthetic process (GO:0045725)	16	2	0.52	+	3.84	0.109	0.901
heparan sulfate proteoglycan biosynthetic process (GO:0015012)	16	2	0.52	+	3.84	0.109	0.901
positive regulation of extrinsic apoptotic signaling pathway in absence of ligand (GO:2001241)	16	2	0.52	+	3.84	0.109	0.9
positive regulation of glial cell proliferation (GO:0060252)	16	2	0.52	+	3.84	0.109	0.9
negative regulation of ATP biosynthetic process (GO:2001170)	16	2	0.52	+	3.84	0.109	0.899
metanephric tubule development (GO:0072170)	16	2	0.52	+	3.84	0.109	0.899
ectodermal placode morphogenesis (GO:0071697)	16	2	0.52	+	3.84	0.109	0.898
cellular response to fluid shear stress (GO:0071498)	16	2	0.52	+	3.84	0.109	0.898
C-terminal protein amino acid modification (GO:0018410)	16	2	0.52	+	3.84	0.109	0.897
hematopoietic stem cell proliferation (GO:0071425)	16	2	0.52	+	3.84	0.109	0.897
positive regulation of phosphoprotein phosphatase activity (GO:0032516)	16	2	0.52	+	3.84	0.109	0.897
chemical homeostasis within a tissue (GO:0048875)	16	2	0.52	+	3.84	0.109	0.896
positive regulation of astrocyte differentiation (GO:0048711)	16	2	0.52	+	3.84	0.109	0.896
regulation of phospholipid biosynthetic process (GO:0071071)	16	2	0.52	+	3.84	0.109	0.895
regulation of respiratory system process (GO:0044065)	16	2	0.52	+	3.84	0.109	0.895
positive regulation of actin nucleation (GO:0051127)	16	2	0.52	+	3.84	0.109	0.894
lymph vessel morphogenesis (GO:0036303)	16	2	0.52	+	3.84	0.109	0.894
pyrimidine ribonucleotide metabolic process (GO:0009218)	16	2	0.52	+	3.84	0.109	0.893
iron ion import (GO:0097286)	16	2	0.52	+	3.84	0.109	0.893
ectodermal placode formation (GO:0060788)	16	2	0.52	+	3.84	0.109	0.892
positive regulation of protein polymerization (GO:0032273)	114	7	3.71	+	1.89	0.109	0.892
actin cytoskeleton organization (GO:0030036)	452	21	14.72	+	1.43	0.11	0.896
cerebral cortex cell migration (GO:0021795)	54	4	1.76	+	2.27	0.11	0.9
endosome to lysosome transport (GO:0008333)	54	4	1.76	+	2.27	0.11	0.899
regulation of DNA-binding transcription factor activity (GO:0051090)	378	18	12.31	+	1.46	0.11	0.9
regulation of autophagosome assembly (GO:2000785)	34	3	1.11	+	2.71	0.11	0.901
T cell differentiation involved in immune response (GO:0002292)	34	3	1.11	+	2.71	0.11	0.9
negative regulation of intracellular steroid hormone receptor signaling pathway (GO:0033144)	34	3	1.11	+	2.71	0.11	0.9
regulation of glycogen metabolic process (GO:0070873)	34	3	1.11	+	2.71	0.11	0.899
neuron recognition (GO:0008038)	34	3	1.11	+	2.71	0.11	0.899
establishment of protein localization to endoplasmic reticulum (GO:0072599)	34	3	1.11	+	2.71	0.11	0.898
regulation of intracellular steroid hormone receptor signaling pathway (GO:0033143)	76	5	2.48	+	2.02	0.113	0.916
protein polymerization (GO:0051258)	76	5	2.48	+	2.02	0.113	0.916
negative regulation of protein complex disassembly (GO:0043242)	76	5	2.48	+	2.02	0.113	0.915
regulation of plasma membrane bounded cell projection organization (GO:0120035)	732	32	23.84	+	1.34	0.113	0.915
leukocyte activation involved in immune response (GO:0002366)	158	9	5.15	+	1.75	0.113	0.917
positive regulation of peptidyl-serine phosphorylation (GO:0033138)	116	7	3.78	+	1.85	0.114	0.923
negative regulation of cell cycle process (GO:0010948)	206	11	6.71	+	1.64	0.114	0.927
regulation of smooth muscle cell proliferation (GO:0048660)	159	9	5.18	+	1.74	0.115	0.928
lung morphogenesis (GO:0060425)	55	4	1.79	+	2.23	0.115	0.934
nucleoside diphosphate phosphorylation (GO:0006165)	55	4	1.79	+	2.23	0.115	0.933
regulation of adherens junction organization (GO:1903391)	55	4	1.79	+	2.23	0.115	0.933
carbohydrate derivative biosynthetic process (GO:1901137)	471	22	15.34	+	1.43	0.116	0.934
regulation of cell projection organization (GO:0031344)	741	32	24.13	+	1.33	0.116	0.934
protein processing (GO:0016485)	160	9	5.21	+	1.73	0.116	0.938
cellular response to endogenous stimulus (GO:0071495)	850	36	27.68	+	1.3	0.116	0.94
negative regulation of cell cycle (GO:0045786)	397	19	12.93	+	1.47	0.116	0.939
negative regulation of gene expression, epigenetic (GO:0045814)	82	0	2.67	-	< 0.01	0.117	0.942
myoblast differentiation (GO:0045445)	35	3	1.14	+	2.63	0.117	0.945
mitochondrial RNA metabolic process (GO:0000959)	35	3	1.14	+	2.63	0.117	0.944
negative chemotaxis (GO:0050919)	35	3	1.14	+	2.63	0.117	0.944
brown fat cell differentiation (GO:0050873)	35	3	1.14	+	2.63	0.117	0.943
cofactor transport (GO:0051181)	35	3	1.14	+	2.63	0.117	0.943
positive regulation of calcium ion transmembrane transporter activity (GO:1901021)	35	3	1.14	+	2.63	0.117	0.942
regulation of microtubule depolymerization (GO:0031114)	35	3	1.14	+	2.63	0.117	0.942
regulation of anion transmembrane transport (GO:1903959)	35	3	1.14	+	2.63	0.117	0.941
dendritic spine development (GO:0060996)	35	3	1.14	+	2.63	0.117	0.941
response to cadmium ion (GO:0046686)	35	3	1.14	+	2.63	0.117	0.94
positive regulation of myeloid leukocyte mediated immunity (GO:0002888)	35	3	1.14	+	2.63	0.117	0.94
lamellipodium assembly (GO:0030032)	35	3	1.14	+	2.63	0.117	0.939
positive regulation of leukocyte mediated cytotoxicity (GO:0001912)	85	0	2.77	-	< 0.01	0.117	0.939
action potential (GO:0001508)	85	0	2.77	-	< 0.01	0.117	0.938
antimicrobial humoral immune response mediated by antimicrobial peptide (GO:0061844)	85	0	2.77	-	< 0.01	0.117	0.938
peptidyl-serine phosphorylation (GO:0018105)	161	9	5.24	+	1.72	0.118	0.943
lymphocyte activation involved in immune response (GO:0002285)	118	7	3.84	+	1.82	0.119	0.95
regulation of protein kinase activity (GO:0045859)	658	29	21.43	+	1.35	0.119	0.951
regulation of bicellular tight junction assembly (GO:2000810)	17	2	0.55	+	3.61	0.119	0.954
ectodermal placode development (GO:0071696)	17	2	0.55	+	3.61	0.119	0.953
natural killer cell differentiation (GO:0001779)	17	2	0.55	+	3.61	0.119	0.953
glomerulus vasculature development (GO:0072012)	17	2	0.55	+	3.61	0.119	0.952
arginine metabolic process (GO:0006525)	17	2	0.55	+	3.61	0.119	0.952
glycogen biosynthetic process (GO:0005978)	17	2	0.55	+	3.61	0.119	0.951
interleukin-1 beta production (GO:0032611)	17	2	0.55	+	3.61	0.119	0.951
DNA replication-independent nucleosome assembly (GO:0006336)	17	2	0.55	+	3.61	0.119	0.95
forebrain morphogenesis (GO:0048853)	17	2	0.55	+	3.61	0.119	0.95
regulation of synaptic transmission, dopaminergic (GO:0032225)	17	2	0.55	+	3.61	0.119	0.949
regulation of protein kinase C signaling (GO:0090036)	17	2	0.55	+	3.61	0.119	0.949
regulation of thymocyte apoptotic process (GO:0070243)	17	2	0.55	+	3.61	0.119	0.948
chondroitin sulfate proteoglycan biosynthetic process (GO:0050650)	17	2	0.55	+	3.61	0.119	0.948
negative regulation of purine nucleotide biosynthetic process (GO:1900372)	17	2	0.55	+	3.61	0.119	0.947
negative regulation of nucleotide biosynthetic process (GO:0030809)	17	2	0.55	+	3.61	0.119	0.947
negative regulation of circadian rhythm (GO:0042754)	17	2	0.55	+	3.61	0.119	0.946
glucan biosynthetic process (GO:0009250)	17	2	0.55	+	3.61	0.119	0.946
negative regulation of protein import (GO:1904590)	17	2	0.55	+	3.61	0.119	0.945
magnesium ion homeostasis (GO:0010960)	17	2	0.55	+	3.61	0.119	0.945
negative regulation of anion transmembrane transport (GO:1903960)	17	2	0.55	+	3.61	0.119	0.944
regulation of release of sequestered calcium ion into cytosol by sarcoplasmic reticulum (GO:0010880)	17	2	0.55	+	3.61	0.119	0.944
negative regulation of protein import into nucleus (GO:0042308)	17	2	0.55	+	3.61	0.119	0.943
positive regulation of meiotic nuclear division (GO:0045836)	17	2	0.55	+	3.61	0.119	0.943
hypothalamus development (GO:0021854)	17	2	0.55	+	3.61	0.119	0.942
cell activation involved in immune response (GO:0002263)	162	9	5.28	+	1.71	0.12	0.944
regulation of Ras protein signal transduction (GO:0046578)	210	11	6.84	+	1.61	0.12	0.946
positive regulation of potassium ion import (GO:1903288)	3	1	0.1	+	10.24	0.12	0.948
positive regulation of integrin biosynthetic process (GO:0045726)	3	1	0.1	+	10.24	0.12	0.947
smoothened signaling pathway involved in spinal cord motor neuron cell fate specification (GO:0021776)	3	1	0.1	+	10.24	0.12	0.947
smoothened signaling pathway involved in ventral spinal cord interneuron specification (GO:0021775)	3	1	0.1	+	10.24	0.12	0.947
L-cysteine catabolic process (GO:0019448)	3	1	0.1	+	10.24	0.12	0.946
detection of oxygen (GO:0003032)	3	1	0.1	+	10.24	0.12	0.946
mitochondrial large ribosomal subunit assembly (GO:1902775)	3	1	0.1	+	10.24	0.12	0.945
aorta smooth muscle tissue morphogenesis (GO:0060414)	3	1	0.1	+	10.24	0.12	0.945
inosine biosynthetic process (GO:0046103)	3	1	0.1	+	10.24	0.12	0.944
serotonin secretion by platelet (GO:0002554)	3	1	0.1	+	10.24	0.12	0.944
cerebellar cortex structural organization (GO:0021698)	3	1	0.1	+	10.24	0.12	0.943
cyclooxygenase pathway (GO:0019371)	3	1	0.1	+	10.24	0.12	0.943
nicotinamide nucleotide biosynthetic process from aspartate (GO:0019355)	3	1	0.1	+	10.24	0.12	0.942
UMP metabolic process (GO:0046049)	3	1	0.1	+	10.24	0.12	0.942
regulation of cytokine activity (GO:0060300)	3	1	0.1	+	10.24	0.12	0.941
negative regulation of neutrophil migration (GO:1902623)	3	1	0.1	+	10.24	0.12	0.941
immunoglobulin transcytosis in epithelial cells (GO:0002414)	3	1	0.1	+	10.24	0.12	0.94
chloroplast fission (GO:0010020)	3	1	0.1	+	10.24	0.12	0.94
floor plate morphogenesis (GO:0033505)	3	1	0.1	+	10.24	0.12	0.939
positive regulation of hh target transcription factor activity (GO:0007228)	3	1	0.1	+	10.24	0.12	0.939
positive regulation of cardiac muscle myoblast proliferation (GO:0110024)	3	1	0.1	+	10.24	0.12	0.938
regulation of cardiac muscle myoblast proliferation (GO:0110022)	3	1	0.1	+	10.24	0.12	0.938
immune response in mucosal-associated lymphoid tissue (GO:0002386)	3	1	0.1	+	10.24	0.12	0.937
formin-nucleated actin cable organization (GO:0110009)	3	1	0.1	+	10.24	0.12	0.937
ureter urothelium development (GO:0072190)	3	1	0.1	+	10.24	0.12	0.937
trophectodermal cellular morphogenesis (GO:0001831)	3	1	0.1	+	10.24	0.12	0.936
mesenchymal cell proliferation involved in ureteric bud development (GO:0072138)	3	1	0.1	+	10.24	0.12	0.936
metanephric mesenchyme morphogenesis (GO:0072133)	3	1	0.1	+	10.24	0.12	0.935
kidney mesenchyme morphogenesis (GO:0072131)	3	1	0.1	+	10.24	0.12	0.935
positive regulation of adenosine receptor signaling pathway (GO:0060168)	3	1	0.1	+	10.24	0.12	0.934
glomerular mesangial cell proliferation (GO:0072110)	3	1	0.1	+	10.24	0.12	0.934
regulation of transforming growth factor beta3 production (GO:0032910)	3	1	0.1	+	10.24	0.12	0.933
myeloid dendritic cell activation involved in immune response (GO:0002277)	3	1	0.1	+	10.24	0.12	0.933
[truncated: 13,464 more rows]

## Sheet: go_uninjured_b
Analysis Type:	PANTHER Overrepresentation Test (Released 20171205)
Annotation Version and Release Date:	GO Ontology database Released 2018-06-01
Analyzed List:	upload_1 (Mus musculus)
Reference List:	Mus musculus (all genes in database)
Test Type:	FISHER
GO biological process complete	Mus musculus - REFLIST (22262)	upload_1 (216)	upload_1 (expected)	upload_1 (over/under)	upload_1 (fold Enrichment)	upload_1 (raw P-value)	upload_1 (FDR)
regulation of developmental process (GO:0050793)	2559	80	24.83	+	3.22	4.08e-22	6.3e-18
regulation of localization (GO:0032879)	2635	80	25.57	+	3.13	2.45e-21	1.89e-17
response to chemical (GO:0042221)	3287	89	31.89	+	2.79	8.51e-21	4.38e-17
regulation of cell differentiation (GO:0045595)	1796	61	17.43	+	3.5	4.2e-18	1.62e-14
regulation of multicellular organismal development (GO:2000026)	2033	65	19.73	+	3.3	4.59e-18	1.42e-14
regulation of response to stimulus (GO:0048583)	3709	90	35.99	+	2.5	9.49e-18	2.45e-14
regulation of cellular component organization (GO:0051128)	2401	70	23.3	+	3	1.82e-17	4.03e-14
regulation of biological quality (GO:0065008)	3645	87	35.37	+	2.46	9.27e-17	1.79e-13
positive regulation of biological process (GO:0048518)	5748	113	55.77	+	2.03	2.11e-16	3.62e-13
regulation of biological process (GO:0050789)	11314	169	109.78	+	1.54	2.12e-16	3.28e-13
regulation of multicellular organismal process (GO:0051239)	2991	77	29.02	+	2.65	2.27e-16	3.19e-13
cellular response to chemical stimulus (GO:0070887)	2167	64	21.03	+	3.04	4.01e-16	5.17e-13
biological regulation (GO:0065007)	11924	173	115.69	+	1.5	6.75e-16	8.03e-13
regulation of cell proliferation (GO:0042127)	1616	54	15.68	+	3.44	1.15e-15	1.27e-12
response to organic substance (GO:0010033)	2365	66	22.95	+	2.88	1.78e-15	1.84e-12
regulation of signaling (GO:0023051)	3043	76	29.53	+	2.57	2.01e-15	1.94e-12
regulation of cell migration (GO:0030334)	824	38	7.99	+	4.75	3.19e-15	2.9e-12
regulation of transport (GO:0051049)	1812	56	17.58	+	3.19	7.73e-15	6.64e-12
regulation of cellular process (GO:0050794)	10671	160	103.54	+	1.55	8.48e-15	6.9e-12
regulation of signal transduction (GO:0009966)	2650	69	25.71	+	2.68	9.58e-15	7.41e-12
regulation of cell communication (GO:0010646)	3018	74	29.28	+	2.53	1.47e-14	1.08e-11
regulation of cell motility (GO:2000145)	868	38	8.42	+	4.51	1.55e-14	1.09e-11
negative regulation of biological process (GO:0048519)	4931	99	47.84	+	2.07	2.47e-14	1.66e-11
positive regulation of response to stimulus (GO:0048584)	2186	61	21.21	+	2.88	3.08e-14	1.99e-11
negative regulation of cellular process (GO:0048523)	4454	92	43.22	+	2.13	7.51e-14	4.64e-11
positive regulation of cellular process (GO:0048522)	5135	100	49.82	+	2.01	1.24e-13	7.36e-11
positive regulation of developmental process (GO:0051094)	1469	48	14.25	+	3.37	1.45e-13	8.29e-11
cellular response to organic substance (GO:0071310)	1705	52	16.54	+	3.14	1.52e-13	8.41e-11
negative regulation of developmental process (GO:0051093)	990	39	9.61	+	4.06	1.69e-13	8.99e-11
regulation of locomotion (GO:0040012)	945	38	9.17	+	4.14	1.97e-13	1.02e-10
negative regulation of multicellular organismal process (GO:0051241)	1211	43	11.75	+	3.66	2.4e-13	1.19e-10
regulation of cellular component movement (GO:0051270)	953	38	9.25	+	4.11	2.53e-13	1.22e-10
positive regulation of cell communication (GO:0010647)	1623	50	15.75	+	3.18	3.5e-13	1.64e-10
positive regulation of signaling (GO:0023056)	1630	50	15.82	+	3.16	4.09e-13	1.86e-10
positive regulation of transport (GO:0051050)	1024	39	9.94	+	3.93	4.67e-13	2.06e-10
response to stimulus (GO:0050896)	8244	132	79.99	+	1.65	1.53e-12	6.55e-10
regulation of apoptotic process (GO:0042981)	1489	46	14.45	+	3.18	3.48e-12	1.46e-09
regulation of programmed cell death (GO:0043067)	1506	46	14.61	+	3.15	5.09e-12	2.07e-09
blood vessel morphogenesis (GO:0048514)	409	24	3.97	+	6.05	5.52e-12	2.19e-09
regulation of intracellular signal transduction (GO:1902531)	1633	48	15.84	+	3.03	5.95e-12	2.3e-09
positive regulation of multicellular organismal process (GO:0051240)	1756	50	17.04	+	2.93	5.99e-12	2.26e-09
vasculature development (GO:0001944)	540	27	5.24	+	5.15	8.16e-12	3e-09
regulation of cell death (GO:0010941)	1653	48	16.04	+	2.99	9.04e-12	3.25e-09
regulation of cell development (GO:0060284)	1030	37	9.99	+	3.7	1.06e-11	3.71e-09
circulatory system development (GO:0072359)	879	34	8.53	+	3.99	1.2e-11	4.12e-09
cardiovascular system development (GO:0072358)	554	27	5.38	+	5.02	1.43e-11	4.79e-09
blood vessel development (GO:0001568)	512	26	4.97	+	5.23	1.48e-11	4.86e-09
positive regulation of signal transduction (GO:0009967)	1441	44	13.98	+	3.15	1.65e-11	5.32e-09
positive regulation of cell motility (GO:2000147)	515	26	5	+	5.2	1.67e-11	5.28e-09
positive regulation of cell differentiation (GO:0045597)	1048	37	10.17	+	3.64	1.71e-11	5.3e-09
response to external stimulus (GO:0009605)	1884	51	18.28	+	2.79	2.14e-11	6.48e-09
positive regulation of cell proliferation (GO:0008284)	956	35	9.28	+	3.77	2.5e-11	7.44e-09
developmental process (GO:0032502)	5263	96	51.06	+	1.88	3e-11	8.74e-09
positive regulation of cellular component movement (GO:0051272)	531	26	5.15	+	5.05	3.18e-11	9.11e-09
positive regulation of protein metabolic process (GO:0051247)	1594	46	15.47	+	2.97	3.32e-11	9.34e-09
angiogenesis (GO:0001525)	301	20	2.92	+	6.85	4.47e-11	1.23e-08
positive regulation of cell migration (GO:0030335)	497	25	4.82	+	5.18	4.55e-11	1.23e-08
regulation of anatomical structure morphogenesis (GO:0022603)	1041	36	10.1	+	3.56	5.86e-11	1.56e-08
positive regulation of locomotion (GO:0040017)	547	26	5.31	+	4.9	5.91e-11	1.55e-08
generation of neurons (GO:0048699)	1565	45	15.18	+	2.96	6.41e-11	1.65e-08
tube morphogenesis (GO:0035239)	689	29	6.69	+	4.34	6.86e-11	1.74e-08
regulation of nervous system development (GO:0051960)	997	35	9.67	+	3.62	7.59e-11	1.89e-08
regulation of neurogenesis (GO:0050767)	901	33	8.74	+	3.77	9.89e-11	2.43e-08
anatomical structure morphogenesis (GO:0009653)	2104	53	20.41	+	2.6	1.06e-10	2.57e-08
response to stress (GO:0006950)	3021	66	29.31	+	2.25	1.22e-10	2.9e-08
neurogenesis (GO:0022008)	1661	46	16.12	+	2.85	1.26e-10	2.96e-08
biological adhesion (GO:0022610)	761	30	7.38	+	4.06	1.43e-10	3.31e-08
localization (GO:0051179)	4665	87	45.26	+	1.92	1.45e-10	3.29e-08
positive regulation of cellular protein metabolic process (GO:0032270)	1491	43	14.47	+	2.97	1.7e-10	3.82e-08
tube development (GO:0035295)	888	32	8.62	+	3.71	2.91e-10	6.43e-08
negative regulation of cellular component organization (GO:0051129)	688	28	6.68	+	4.19	3.14e-10	6.83e-08
negative regulation of response to stimulus (GO:0048585)	1535	43	14.89	+	2.89	4.11e-10	8.81e-08
regulation of protein metabolic process (GO:0051246)	2597	59	25.2	+	2.34	4.16e-10	8.8e-08
cell adhesion (GO:0007155)	751	29	7.29	+	3.98	4.75e-10	9.93e-08
extracellular structure organization (GO:0043062)	245	17	2.38	+	7.15	7.28e-10	1.5e-07
positive regulation of phosphorus metabolic process (GO:0010562)	1093	35	10.6	+	3.3	8.19e-10	1.67e-07
positive regulation of phosphate metabolic process (GO:0045937)	1093	35	10.6	+	3.3	8.19e-10	1.64e-07
regulation of phosphate metabolic process (GO:0019220)	1651	44	16.02	+	2.75	1.12e-09	2.23e-07
locomotion (GO:0040011)	1107	35	10.74	+	3.26	1.13e-09	2.22e-07
regulation of phosphorus metabolic process (GO:0051174)	1652	44	16.03	+	2.75	1.14e-09	2.21e-07
cellular response to stimulus (GO:0051716)	6422	105	62.31	+	1.69	1.46e-09	2.79e-07
regulation of neuron differentiation (GO:0045664)	743	28	7.21	+	3.88	1.64e-09	3.09e-07
positive regulation of intracellular signal transduction (GO:1902533)	958	32	9.3	+	3.44	1.78e-09	3.31e-07
positive regulation of phosphorylation (GO:0042327)	1024	33	9.94	+	3.32	2.28e-09	4.2e-07
positive regulation of protein phosphorylation (GO:0001934)	975	32	9.46	+	3.38	2.69e-09	4.89e-07
ion homeostasis (GO:0050801)	761	28	7.38	+	3.79	2.73e-09	4.9e-07
negative regulation of nervous system development (GO:0051961)	347	19	3.37	+	5.64	2.95e-09	5.24e-07
multicellular organism development (GO:0007275)	4599	83	44.62	+	1.86	3.17e-09	5.57e-07
protein folding (GO:0006457)	141	13	1.37	+	9.5	3.3e-09	5.73e-07
anatomical structure development (GO:0048856)	4956	87	48.09	+	1.81	3.37e-09	5.8e-07
regulation of protein modification process (GO:0031399)	1719	44	16.68	+	2.64	3.75e-09	6.37e-07
regulation of neuron projection development (GO:0010975)	575	24	5.58	+	4.3	4e-09	6.72e-07
system development (GO:0048731)	4061	76	39.4	+	1.93	4.74e-09	7.88e-07
positive regulation of protein modification process (GO:0031401)	1182	35	11.47	+	3.05	5.86e-09	9.64e-07
homeostatic process (GO:0042592)	1553	41	15.07	+	2.72	6.06e-09	9.87e-07
negative regulation of cell development (GO:0010721)	369	19	3.58	+	5.31	7.64e-09	1.23e-06
response to virus (GO:0009615)	217	15	2.11	+	7.12	7.89e-09	1.26e-06
positive regulation of cellular component organization (GO:0051130)	1214	35	11.78	+	2.97	1.13e-08	1.79e-06
positive regulation of metabolic process (GO:0009893)	3277	65	31.8	+	2.04	1.15e-08	1.8e-06
positive regulation of endocytosis (GO:0045807)	159	13	1.54	+	8.43	1.26e-08	1.95e-06
regulation of cellular protein metabolic process (GO:0032268)	2414	53	23.42	+	2.26	1.67e-08	2.55e-06
signal transduction (GO:0007165)	4829	84	46.85	+	1.79	1.72e-08	2.61e-06
nervous system development (GO:0007399)	2123	49	20.6	+	2.38	1.74e-08	2.61e-06
cellular developmental process (GO:0048869)	3647	69	35.39	+	1.95	1.91e-08	2.85e-06
regulation of molecular function (GO:0065009)	2434	53	23.62	+	2.24	1.98e-08	2.92e-06
cell communication (GO:0007154)	5297	89	51.39	+	1.73	2.02e-08	2.94e-06
regulation of plasma membrane bounded cell projection organization (GO:0120035)	732	26	7.1	+	3.66	2.1e-08	3.04e-06
negative regulation of cell differentiation (GO:0045596)	736	26	7.14	+	3.64	2.34e-08	3.35e-06
regulation of cell projection organization (GO:0031344)	741	26	7.19	+	3.62	2.67e-08	3.78e-06
positive regulation of cellular metabolic process (GO:0031325)	3057	61	29.66	+	2.06	2.78e-08	3.9e-06
positive regulation of macromolecule metabolic process (GO:0010604)	3061	61	29.7	+	2.05	2.88e-08	4.01e-06
regulation of response to external stimulus (GO:0032101)	698	25	6.77	+	3.69	3.44e-08	4.75e-06
negative regulation of neurogenesis (GO:0050768)	324	17	3.14	+	5.41	3.74e-08	5.11e-06
negative regulation of apoptotic process (GO:0043066)	920	29	8.93	+	3.25	3.79e-08	5.14e-06
cell surface receptor signaling pathway (GO:0007166)	1855	44	18	+	2.44	3.9e-08	5.24e-06
immune system process (GO:0002376)	2210	49	21.44	+	2.29	4.09e-08	5.45e-06
negative regulation of cell death (GO:0060548)	1039	31	10.08	+	3.08	4.11e-08	5.43e-06
regulation of leukocyte migration (GO:0002685)	177	13	1.72	+	7.57	4.13e-08	5.42e-06
cell differentiation (GO:0030154)	3560	67	34.54	+	1.94	4.23e-08	5.49e-06
extracellular matrix organization (GO:0030198)	212	14	2.06	+	6.81	4.32e-08	5.56e-06
positive regulation of nitrogen compound metabolic process (GO:0051173)	2934	59	28.47	+	2.07	4.68e-08	5.98e-06
negative regulation of neuron differentiation (GO:0045665)	252	15	2.45	+	6.13	5.14e-08	6.51e-06
chemical homeostasis (GO:0048878)	1051	31	10.2	+	3.04	5.28e-08	6.64e-06
negative regulation of programmed cell death (GO:0043069)	935	29	9.07	+	3.2	5.31e-08	6.62e-06
regulation of phosphorylation (GO:0042325)	1486	38	14.42	+	2.64	5.45e-08	6.74e-06
response to biotic stimulus (GO:0009607)	994	30	9.64	+	3.11	5.46e-08	6.7e-06
metal ion homeostasis (GO:0055065)	614	23	5.96	+	3.86	5.81e-08	7.08e-06
regulation of protein phosphorylation (GO:0001932)	1374	36	13.33	+	2.7	7.21e-08	8.7e-06
developmental growth involved in morphogenesis (GO:0060560)	129	11	1.25	+	8.79	1.15e-07	1.37e-05
positive regulation of leukocyte migration (GO:0002687)	130	11	1.26	+	8.72	1.23e-07	1.47e-05
cellular process (GO:0009987)	14324	175	138.98	+	1.26	1.34e-07	1.58e-05
negative regulation of cell projection organization (GO:0031345)	198	13	1.92	+	6.77	1.41e-07	1.65e-05
negative regulation of signal transduction (GO:0009968)	1164	32	11.29	+	2.83	1.5e-07	1.74e-05
negative regulation of cell communication (GO:0010648)	1291	34	12.53	+	2.71	1.56e-07	1.8e-05
regulation of immune system process (GO:0002682)	1419	36	13.77	+	2.61	1.56e-07	1.79e-05
signaling (GO:0023052)	5175	85	50.21	+	1.69	1.63e-07	1.85e-05
positive regulation of molecular function (GO:0044093)	1423	36	13.81	+	2.61	1.67e-07	1.89e-05
negative regulation of signaling (GO:0023057)	1295	34	12.56	+	2.71	1.68e-07	1.88e-05
defense response to virus (GO:0051607)	169	12	1.64	+	7.32	1.96e-07	2.18e-05
localization of cell (GO:0051674)	939	28	9.11	+	3.07	2.02e-07	2.23e-05
cell motility (GO:0048870)	939	28	9.11	+	3.07	2.02e-07	2.21e-05
anatomical structure formation involved in morphogenesis (GO:0048646)	883	27	8.57	+	3.15	2.1e-07	2.29e-05
cytokine-mediated signaling pathway (GO:0019221)	243	14	2.36	+	5.94	2.11e-07	2.29e-05
movement of cell or subcellular component (GO:0006928)	1310	34	12.71	+	2.67	2.18e-07	2.34e-05
positive regulation of nervous system development (GO:0051962)	611	22	5.93	+	3.71	2.21e-07	2.36e-05
positive regulation of cell development (GO:0010720)	616	22	5.98	+	3.68	2.53e-07	2.68e-05
regulation of endocytosis (GO:0030100)	248	14	2.41	+	5.82	2.67e-07	2.81e-05
positive regulation of immune system process (GO:0002684)	1018	29	9.88	+	2.94	3.02e-07	3.15e-05
response to other organism (GO:0051707)	962	28	9.33	+	3	3.24e-07	3.37e-05
response to external biotic stimulus (GO:0043207)	964	28	9.35	+	2.99	3.38e-07	3.48e-05
neuron projection morphogenesis (GO:0048812)	428	18	4.15	+	4.33	3.48e-07	3.56e-05
cell-cell adhesion (GO:0098609)	338	16	3.28	+	4.88	3.59e-07	3.65e-05
response to cytokine (GO:0034097)	684	23	6.64	+	3.47	3.7e-07	3.74e-05
cation homeostasis (GO:0055080)	685	23	6.65	+	3.46	3.79e-07	3.8e-05
cell morphogenesis (GO:0000902)	688	23	6.68	+	3.45	4.08e-07	4.07e-05
plasma membrane bounded cell projection morphogenesis (GO:0120039)	433	18	4.2	+	4.28	4.1e-07	4.06e-05
cell projection morphogenesis (GO:0048858)	437	18	4.24	+	4.25	4.66e-07	4.58e-05
cellular response to cytokine stimulus (GO:0071345)	587	21	5.7	+	3.69	4.68e-07	4.58e-05
macromolecule localization (GO:0033036)	2102	45	20.39	+	2.21	5.18e-07	5.04e-05
cellular homeostasis (GO:0019725)	810	25	7.86	+	3.18	5.22e-07	5.04e-05
chemotaxis (GO:0006935)	441	18	4.28	+	4.21	5.29e-07	5.07e-05
inorganic ion homeostasis (GO:0098771)	700	23	6.79	+	3.39	5.45e-07	5.2e-05
regulation of membrane depolarization (GO:0003254)	44	7	0.43	+	16.4	5.55e-07	5.26e-05
taxis (GO:0042330)	443	18	4.3	+	4.19	5.63e-07	5.31e-05
protein localization (GO:0008104)	1820	41	17.66	+	2.32	5.72e-07	5.36e-05
positive regulation of neurogenesis (GO:0050769)	544	20	5.28	+	3.79	5.92e-07	5.51e-05
regulation of growth (GO:0040008)	705	23	6.84	+	3.36	6.14e-07	5.68e-05
regulation of apoptotic signaling pathway (GO:2001233)	403	17	3.91	+	4.35	7.16e-07	6.59e-05
negative regulation of cell proliferation (GO:0008285)	660	22	6.4	+	3.44	7.75e-07	7.09e-05
cell part morphogenesis (GO:0032990)	462	18	4.48	+	4.02	1.01e-06	9.14e-05
negative regulation of neuron projection development (GO:0010977)	169	11	1.64	+	6.71	1.43e-06	0.000129
multi-organism process (GO:0051704)	2050	43	19.89	+	2.16	1.53e-06	0.000138
positive regulation of leukocyte chemotaxis (GO:0002690)	79	8	0.77	+	10.44	1.95e-06	0.000174
cellular metal ion homeostasis (GO:0006875)	537	19	5.21	+	3.65	1.98e-06	0.000176
cell migration (GO:0016477)	819	24	7.95	+	3.02	2.15e-06	0.00019
morphogenesis of an epithelium (GO:0002009)	492	18	4.77	+	3.77	2.37e-06	0.000208
positive regulation of neuron projection development (GO:0010976)	346	15	3.36	+	4.47	2.39e-06	0.000208
regulation of cellular metabolic process (GO:0031323)	5516	85	53.52	+	1.59	2.56e-06	0.000223
regulation of cellular response to growth factor stimulus (GO:0090287)	260	13	2.52	+	5.15	2.6e-06	0.000225
positive regulation of cell projection organization (GO:0031346)	446	17	4.33	+	3.93	2.69e-06	0.000231
regulation of hydrolase activity (GO:0051336)	961	26	9.32	+	2.79	3.27e-06	0.000279
axon extension (GO:0048675)	37	6	0.36	+	16.71	3.33e-06	0.000283
cellular component morphogenesis (GO:0032989)	786	23	7.63	+	3.02	3.64e-06	0.000308
tissue morphogenesis (GO:0048729)	618	20	6	+	3.34	3.88e-06	0.000326
cellular response to endogenous stimulus (GO:0071495)	850	24	8.25	+	2.91	4e-06	0.000334
regulation of ion transport (GO:0043269)	679	21	6.59	+	3.19	4.35e-06	0.000362
response to type I interferon (GO:0034340)	21	5	0.2	+	24.54	4.37e-06	0.000361
regulation of cell growth (GO:0001558)	414	16	4.02	+	3.98	4.52e-06	0.000371
response to endogenous stimulus (GO:0009719)	1045	27	10.14	+	2.66	4.79e-06	0.000392
regulation of vesicle-mediated transport (GO:0060627)	468	17	4.54	+	3.74	5e-06	0.000406
protein localization to membrane (GO:0072657)	369	15	3.58	+	4.19	5.05e-06	0.000409
regulation of cell killing (GO:0031341)	123	9	1.19	+	7.54	5.4e-06	0.000435
cellular chemical homeostasis (GO:0055082)	690	21	6.69	+	3.14	5.53e-06	0.000443
regulation of metabolic process (GO:0019222)	5856	88	56.82	+	1.55	5.64e-06	0.00045
cellular protein localization (GO:0034613)	1294	31	12.56	+	2.47	5.92e-06	0.000469
regulation of endothelial cell proliferation (GO:0001936)	125	9	1.21	+	7.42	6.11e-06	0.000482
cellular macromolecule localization (GO:0070727)	1302	31	12.63	+	2.45	6.29e-06	0.000494
regulation of membrane potential (GO:0042391)	426	16	4.13	+	3.87	6.39e-06	0.000499
neuron projection development (GO:0031175)	640	20	6.21	+	3.22	6.42e-06	0.000499
defense response (GO:0006952)	1306	31	12.67	+	2.45	6.51e-06	0.000503
neuron projection extension (GO:1990138)	66	7	0.64	+	10.93	6.53e-06	0.000502
regulation of developmental growth (GO:0048638)	378	15	3.67	+	4.09	6.67e-06	0.000511
regulation of long-term synaptic potentiation (GO:1900271)	43	6	0.42	+	14.38	7.28e-06	0.000554
regulation of response to stress (GO:0080134)	1200	29	11.64	+	2.49	7.28e-06	0.000552
developmental cell growth (GO:0048588)	96	8	0.93	+	8.59	7.46e-06	0.000562
positive regulation of long-term synaptic potentiation (GO:1900273)	24	5	0.23	+	21.47	7.7e-06	0.000578
response to interferon-alpha (GO:0035455)	24	5	0.23	+	21.47	7.7e-06	0.000575
regulation of protein localization (GO:0032880)	947	25	9.19	+	2.72	7.75e-06	0.000576
regulation of angiogenesis (GO:0045765)	289	13	2.8	+	4.64	7.8e-06	0.000577
regulation of catalytic activity (GO:0050790)	1808	38	17.54	+	2.17	7.82e-06	0.000575
regulation of intrinsic apoptotic signaling pathway (GO:2001242)	167	10	1.62	+	6.17	8.67e-06	0.000635
cellular localization (GO:0051641)	1950	40	18.92	+	2.11	9.15e-06	0.000667
cell growth (GO:0016049)	99	8	0.96	+	8.33	9.21e-06	0.000668
regulation of mononuclear cell migration (GO:0071675)	45	6	0.44	+	13.74	9.22e-06	0.000666
cellular cation homeostasis (GO:0030003)	602	19	5.84	+	3.25	9.64e-06	0.000693
positive regulation of neuron differentiation (GO:0045666)	442	16	4.29	+	3.73	9.96e-06	0.000713
antigen processing and presentation of peptide antigen via MHC class I (GO:0002474)	46	6	0.45	+	13.44	1.03e-05	0.000737
regulation of leukocyte chemotaxis (GO:0002688)	102	8	0.99	+	8.08	1.13e-05	0.000801
negative regulation of response to external stimulus (GO:0032102)	302	13	2.93	+	4.44	1.22e-05	0.000863
epithelial tube morphogenesis (GO:0060562)	350	14	3.4	+	4.12	1.25e-05	0.000878
axonogenesis (GO:0007409)	303	13	2.94	+	4.42	1.26e-05	0.000885
heterophilic cell-cell adhesion via plasma membrane cell adhesion molecules (GO:0007157)	48	6	0.47	+	12.88	1.29e-05	0.000899
regulation of lymphocyte migration (GO:2000401)	48	6	0.47	+	12.88	1.29e-05	0.000895
cellular ion homeostasis (GO:0006873)	616	19	5.98	+	3.18	1.32e-05	0.000909
establishment of localization (GO:0051234)	3547	60	34.42	+	1.74	1.43e-05	0.000979
regulation of metal ion transport (GO:0010959)	404	15	3.92	+	3.83	1.43e-05	0.000975
regulation of primary metabolic process (GO:0080090)	5384	81	52.24	+	1.55	1.45e-05	0.000987
positive regulation of protein binding (GO:0032092)	106	8	1.03	+	7.78	1.47e-05	0.000995
regulation of cell morphogenesis (GO:0022604)	511	17	4.96	+	3.43	1.51e-05	0.00102
regulation of macromolecule metabolic process (GO:0060255)	5452	82	52.9	+	1.55	1.53e-05	0.00103
response to interferon-beta (GO:0035456)	50	6	0.49	+	12.37	1.6e-05	0.00107
transport (GO:0006810)	3415	58	33.13	+	1.75	1.63e-05	0.00109
regulation of leukocyte mediated cytotoxicity (GO:0001910)	108	8	1.05	+	7.63	1.67e-05	0.00111
regulation of lipid transport (GO:0032368)	110	8	1.07	+	7.5	1.89e-05	0.00125
nitrogen compound transport (GO:0071705)	1441	32	13.98	+	2.29	1.93e-05	0.00127
positive regulation of catalytic activity (GO:0043085)	1067	26	10.35	+	2.51	1.97e-05	0.00129
response to topologically incorrect protein (GO:0035966)	111	8	1.08	+	7.43	2.01e-05	0.00131
developmental growth (GO:0048589)	417	15	4.05	+	3.71	2.04e-05	0.00132
regulation of vasculature development (GO:1901342)	320	13	3.1	+	4.19	2.2e-05	0.00142
response to abiotic stimulus (GO:0009628)	883	23	8.57	+	2.68	2.25e-05	0.00145
divalent inorganic cation homeostasis (GO:0072507)	475	16	4.61	+	3.47	2.34e-05	0.0015
regulation of protein binding (GO:0043393)	231	11	2.24	+	4.91	2.39e-05	0.00153
synapse organization (GO:0050808)	189	10	1.83	+	5.45	2.4e-05	0.00153
axon development (GO:0061564)	324	13	3.14	+	4.14	2.49e-05	0.00158
positive regulation of response to external stimulus (GO:0032103)	277	12	2.69	+	4.46	2.5e-05	0.00158
response to endoplasmic reticulum stress (GO:0034976)	190	10	1.84	+	5.42	2.51e-05	0.00157
growth (GO:0040007)	425	15	4.12	+	3.64	2.52e-05	0.00158
morphogenesis of a branching epithelium (GO:0061138)	191	10	1.85	+	5.4	2.61e-05	0.00163
amide transport (GO:0042886)	1209	28	11.73	+	2.39	2.72e-05	0.00169
type I interferon signaling pathway (GO:0060337)	15	4	0.15	+	27.48	2.87e-05	0.00177
cellular response to type I interferon (GO:0071357)	15	4	0.15	+	27.48	2.87e-05	0.00177
positive regulation of leukocyte mediated cytotoxicity (GO:0001912)	85	7	0.82	+	8.49	3.01e-05	0.00185
regulation of binding (GO:0051098)	382	14	3.71	+	3.78	3.17e-05	0.00194
regulation of protein transport (GO:0051223)	658	19	6.38	+	2.98	3.17e-05	0.00193
neuron differentiation (GO:0030182)	970	24	9.41	+	2.55	3.31e-05	0.00201
positive regulation of binding (GO:0051099)	198	10	1.92	+	5.21	3.5e-05	0.00211
regulation of multi-organism process (GO:0043900)	386	14	3.75	+	3.74	3.54e-05	0.00213
regulation of nitrogen compound metabolic process (GO:0051171)	5248	78	50.92	+	1.53	3.68e-05	0.00221
positive regulation of cell adhesion (GO:0045785)	388	14	3.76	+	3.72	3.74e-05	0.00223
postsynapse organization (GO:0099173)	59	6	0.57	+	10.48	3.78e-05	0.00225
regulation of MAPK cascade (GO:0043408)	727	20	7.05	+	2.84	3.79e-05	0.00225
branching morphogenesis of an epithelial tube (GO:0048754)	160	9	1.55	+	5.8	3.91e-05	0.00231
antigen processing and presentation of peptide antigen via MHC class Ib (GO:0002428)	35	5	0.34	+	14.72	3.91e-05	0.0023
positive regulation of lymphocyte migration (GO:2000403)	35	5	0.34	+	14.72	3.91e-05	0.00229
neuron development (GO:0048666)	790	21	7.67	+	2.74	3.91e-05	0.00228
morphogenesis of a branching structure (GO:0001763)	201	10	1.95	+	5.13	3.95e-05	0.0023
apoptotic process (GO:0006915)	791	21	7.67	+	2.74	3.98e-05	0.00231
sensory perception of smell (GO:0007608)	1098	0	10.65	-	< 0.01	4.03e-05	0.00232
establishment of protein localization (GO:0045184)	1246	28	12.09	+	2.32	4.13e-05	0.00237
cyclic-nucleotide-mediated signaling (GO:0019935)	124	8	1.2	+	6.65	4.24e-05	0.00243
ossification (GO:0001503)	204	10	1.98	+	5.05	4.45e-05	0.00254
regulation of organ morphogenesis (GO:2000027)	204	10	1.98	+	5.05	4.45e-05	0.00253
transition metal ion homeostasis (GO:0055076)	125	8	1.21	+	6.6	4.47e-05	0.00253
negative regulation of cell migration (GO:0030336)	249	11	2.42	+	4.55	4.6e-05	0.0026
cellular divalent inorganic cation homeostasis (GO:0072503)	449	15	4.36	+	3.44	4.62e-05	0.0026
regulation of epithelial cell proliferation (GO:0050678)	345	13	3.35	+	3.88	4.64e-05	0.0026
maintenance of location (GO:0051235)	164	9	1.59	+	5.66	4.7e-05	0.00262
negative regulation of inflammatory response (GO:0050728)	126	8	1.22	+	6.54	4.72e-05	0.00262
response to nitrogen compound (GO:1901698)	801	21	7.77	+	2.7	4.75e-05	0.00263
negative regulation of cellular component movement (GO:0051271)	297	12	2.88	+	4.16	4.79e-05	0.00265
cellular response to oxygen-containing compound (GO:1901701)	802	21	7.78	+	2.7	4.83e-05	0.00266
regulation of pathway-restricted SMAD protein phosphorylation (GO:0060393)	62	6	0.6	+	9.97	4.89e-05	0.00268
antigen processing and presentation of peptide antigen (GO:0048002)	62	6	0.6	+	9.97	4.89e-05	0.00267
positive regulation of ion transport (GO:0043270)	298	12	2.89	+	4.15	4.94e-05	0.00269
positive regulation of protein kinase B signaling (GO:0051897)	93	7	0.9	+	7.76	5.16e-05	0.0028
regulation of establishment of protein localization (GO:0070201)	684	19	6.64	+	2.86	5.26e-05	0.00284
regulation of lipoprotein particle clearance (GO:0010984)	18	4	0.17	+	22.9	5.3e-05	0.00285
protein refolding (GO:0042026)	18	4	0.17	+	22.9	5.3e-05	0.00284
regulation of symbiosis, encompassing mutualism through parasitism (GO:0043903)	209	10	2.03	+	4.93	5.41e-05	0.00289
positive regulation of chemotaxis (GO:0050921)	129	8	1.25	+	6.39	5.52e-05	0.00294
antigen processing and presentation of endogenous peptide antigen (GO:0002483)	38	5	0.37	+	13.56	5.59e-05	0.00297
regulation of T cell migration (GO:2000404)	38	5	0.37	+	13.56	5.59e-05	0.00296
organic substance transport (GO:0071702)	1742	35	16.9	+	2.07	5.95e-05	0.00314
defense response to other organism (GO:0098542)	633	18	6.14	+	2.93	6.23e-05	0.00328
second-messenger-mediated signaling (GO:0019932)	258	11	2.5	+	4.39	6.26e-05	0.00328
antigen processing and presentation via MHC class Ib (GO:0002475)	39	5	0.38	+	13.21	6.26e-05	0.00327
multicellular organismal process (GO:0032501)	6972	96	67.65	+	1.42	6.32e-05	0.00329
positive regulation of monocyte chemotaxis (GO:0090026)	19	4	0.18	+	21.7	6.36e-05	0.0033
regulation of gliogenesis (GO:0014013)	132	8	1.28	+	6.25	6.44e-05	0.00333
positive regulation of cell killing (GO:0031343)	97	7	0.94	+	7.44	6.63e-05	0.00341
regulation of peptide transport (GO:0090087)	698	19	6.77	+	2.81	6.83e-05	0.00351
NMDA glutamate receptor clustering (GO:0097114)	6	3	0.06	+	51.53	7.04e-05	0.00361
programmed cell death (GO:0012501)	826	21	8.01	+	2.62	7.27e-05	0.00371
negative regulation of cell motility (GO:2000146)	263	11	2.55	+	4.31	7.38e-05	0.00375
regulation of cell adhesion (GO:0030155)	642	18	6.23	+	2.89	7.42e-05	0.00376
regulation of mitochondrial depolarization (GO:0051900)	20	4	0.19	+	20.61	7.58e-05	0.00383
cellular component organization (GO:0016043)	4986	74	48.38	+	1.53	7.59e-05	0.00382
negative regulation of endothelial cell proliferation (GO:0001937)	41	5	0.4	+	12.57	7.78e-05	0.00391
antigen processing and presentation of endogenous antigen (GO:0019883)	41	5	0.4	+	12.57	7.78e-05	0.00389
animal organ development (GO:0048513)	2958	50	28.7	+	1.74	7.84e-05	0.00391
modulation of chemical synaptic transmission (GO:0050804)	417	14	4.05	+	3.46	7.88e-05	0.00392
regulation of trans-synaptic signaling (GO:0099177)	418	14	4.06	+	3.45	8.08e-05	0.004
retinoid metabolic process (GO:0001523)	42	5	0.41	+	12.27	8.64e-05	0.00427
negative regulation of multi-organism process (GO:0043901)	179	9	1.74	+	5.18	8.92e-05	0.00439
protein transport (GO:0015031)	1165	26	11.3	+	2.3	8.97e-05	0.0044
maintenance of protein location (GO:0045185)	103	7	1	+	7	9.45e-05	0.00463
regulation of lipid localization (GO:1905952)	140	8	1.36	+	5.89	9.51e-05	0.00464
organic hydroxy compound metabolic process (GO:1901615)	372	13	3.61	+	3.6	9.67e-05	0.0047
regulation of amyloid fibril formation (GO:1905906)	7	3	0.07	+	44.17	9.99e-05	0.00484
antigen processing and presentation of endogenous peptide antigen via MHC class I (GO:0019885)	7	3	0.07	+	44.17	9.99e-05	0.00483
regulation of tau-protein kinase activity (GO:1902947)	7	3	0.07	+	44.17	9.99e-05	0.00481
cellular calcium ion homeostasis (GO:0006874)	428	14	4.15	+	3.37	0.000103	0.00494
diterpenoid metabolic process (GO:0016101)	44	5	0.43	+	11.71	0.000106	0.00506
regulation of hemopoiesis (GO:1903706)	377	13	3.66	+	3.55	0.00011	0.00524
positive regulation of apoptotic process (GO:0043065)	603	17	5.85	+	2.91	0.000111	0.00526
regulation of mitochondrial membrane potential (GO:0051881)	73	6	0.71	+	8.47	0.000114	0.0054
peptide transport (GO:0015833)	1190	26	11.55	+	2.25	0.000121	0.00571
supramolecular fiber organization (GO:0097435)	436	14	4.23	+	3.31	0.000124	0.00585
positive regulation of programmed cell death (GO:0043068)	609	17	5.91	+	2.88	0.000124	0.00583
neuron apoptotic process (GO:0051402)	46	5	0.45	+	11.2	0.000128	0.00601
regulation of cell morphogenesis involved in differentiation (GO:0010769)	332	12	3.22	+	3.73	0.000133	0.00619
cell death (GO:0008219)	867	21	8.41	+	2.5	0.00014	0.00654
positive regulation of mononuclear cell migration (GO:0071677)	24	4	0.23	+	17.18	0.000142	0.00658
positive regulation of cholesterol transport (GO:0032376)	24	4	0.23	+	17.18	0.000142	0.00656
positive regulation of sterol transport (GO:0032373)	24	4	0.23	+	17.18	0.000142	0.00654
cell morphogenesis involved in neuron differentiation (GO:0048667)	388	13	3.76	+	3.45	0.000145	0.00666
response to organonitrogen compound (GO:0010243)	679	18	6.59	+	2.73	0.000147	0.00673
calcium ion homeostasis (GO:0055074)	445	14	4.32	+	3.24	0.000152	0.00697
immune effector process (GO:0002252)	620	17	6.02	+	2.83	0.000153	0.00697
positive regulation of pathway-restricted SMAD protein phosphorylation (GO:0010862)	48	5	0.47	+	10.74	0.000154	0.00701
negative regulation of molecular function (GO:0044092)	985	23	9.56	+	2.41	0.000161	0.00731
regulation of monocyte chemotaxis (GO:0090025)	25	4	0.24	+	16.49	0.000163	0.00737
cell chemotaxis (GO:0060326)	195	9	1.89	+	4.76	0.000166	0.00747
chaperone-mediated protein folding (GO:0061077)	49	5	0.48	+	10.52	0.000169	0.00758
sensory perception of chemical stimulus (GO:0007606)	1197	1	11.61	-	0.09	0.000182	0.00814
positive regulation of T cell mediated cytotoxicity (GO:0001916)	50	5	0.49	+	10.31	0.000184	0.00823
regulation of cellular localization (GO:0060341)	820	20	7.96	+	2.51	0.000186	0.00828
regulation of catabolic process (GO:0009894)	756	19	7.34	+	2.59	0.000187	0.0083
regulation of anatomical structure size (GO:0090066)	571	16	5.54	+	2.89	0.000189	0.00836
regulation of system process (GO:0044057)	571	16	5.54	+	2.89	0.000189	0.00833
plasma membrane bounded cell projection organization (GO:0120036)	1006	23	9.76	+	2.36	0.000192	0.00847
response to temperature stimulus (GO:0009266)	156	8	1.51	+	5.29	0.000193	0.00849
response to oxygen-containing compound (GO:1901700)	1193	26	11.58	+	2.25	0.000195	0.00852
epithelium development (GO:0060429)	1008	23	9.78	+	2.35	0.000196	0.00856
regulation of chemotaxis (GO:0050920)	200	9	1.94	+	4.64	0.000199	0.00865
terpenoid metabolic process (GO:0006721)	51	5	0.49	+	10.1	0.000201	0.00871
postsynaptic membrane organization (GO:0001941)	27	4	0.26	+	15.27	0.000213	0.00922
membrane assembly (GO:0071709)	27	4	0.26	+	15.27	0.000213	0.00919
regulation of endoplasmic reticulum stress-induced intrinsic apoptotic signaling pathway (GO:1902235)	27	4	0.26	+	15.27	0.000213	0.00917
labyrinthine layer morphogenesis (GO:0060713)	27	4	0.26	+	15.27	0.000213	0.00914
cell development (GO:0048468)	1664	32	16.15	+	1.98	0.00023	0.00986
cell morphogenesis involved in differentiation (GO:0000904)	522	15	5.06	+	2.96	0.000231	0.00986
positive regulation of synapse maturation (GO:0090129)	10	3	0.1	+	30.92	0.000233	0.00993
regulation of amyloid-beta clearance (GO:1900221)	10	3	0.1	+	30.92	0.000233	0.0099
negative regulation of viral genome replication (GO:0045071)	53	5	0.51	+	9.72	0.000237	0.01
regulation of ossification (GO:0030278)	206	9	2	+	4.5	0.000245	0.0104
regulation of receptor-mediated endocytosis (GO:0048259)	85	6	0.82	+	7.28	0.000248	0.0105
cellular component organization or biogenesis (GO:0071840)	5164	74	50.1	+	1.48	0.000252	0.0106
mesenchyme development (GO:0060485)	209	9	2.03	+	4.44	0.000271	0.0114
tissue development (GO:0009888)	1592	31	15.45	+	2.01	0.000274	0.0115
regulation of T cell mediated cytotoxicity (GO:0001914)	55	5	0.53	+	9.37	0.000278	0.0116
enzyme linked receptor protein signaling pathway (GO:0007167)	532	15	5.16	+	2.91	0.000281	0.0117
embryonic organ development (GO:0048568)	475	14	4.61	+	3.04	0.000291	0.0121
regulation of low-density lipoprotein particle clearance (GO:0010988)	11	3	0.11	+	28.11	0.000295	0.0122
neurotransmitter-gated ion channel clustering (GO:0072578)	11	3	0.11	+	28.11	0.000295	0.0121
response to nutrient (GO:0007584)	88	6	0.85	+	7.03	0.000296	0.0122
negative regulation of neuron apoptotic process (GO:0043524)	168	8	1.63	+	4.91	0.000312	0.0128
cell projection organization (GO:0030030)	1054	23	10.23	+	2.25	0.00032	0.0131
central nervous system development (GO:0007417)	790	19	7.67	+	2.48	0.00032	0.0131
regulation of protein modification by small protein conjugation or removal (GO:1903320)	214	9	2.08	+	4.33	0.000321	0.013
negative regulation of locomotion (GO:0040013)	314	11	3.05	+	3.61	0.000326	0.0132
positive regulation of cell death (GO:0010942)	665	17	6.45	+	2.63	0.000338	0.0137
positive regulation of T cell migration (GO:2000406)	31	4	0.3	+	13.3	0.000344	0.0139
regulation of macrophage migration (GO:1905521)	31	4	0.3	+	13.3	0.000344	0.0138
positive regulation of angiogenesis (GO:0045766)	171	8	1.66	+	4.82	0.00035	0.014
negative regulation of macromolecule metabolic process (GO:0010605)	2392	41	23.21	+	1.77	0.000364	0.0146
response to unfolded protein (GO:0006986)	92	6	0.89	+	6.72	0.000371	0.0148
neuron death (GO:0070997)	59	5	0.57	+	8.73	0.000376	0.015
positive regulation of synaptic transmission (GO:0050806)	173	8	1.68	+	4.77	0.000377	0.015
cellular response to nutrient (GO:0031670)	32	4	0.31	+	12.88	0.000384	0.0152
regulation of smooth muscle cell differentiation (GO:0051150)	32	4	0.31	+	12.88	0.000384	0.0152
embryonic placenta morphogenesis (GO:0060669)	32	4	0.31	+	12.88	0.000384	0.0151
positive regulation of cell morphogenesis involved in differentiation (GO:0010770)	174	8	1.69	+	4.74	0.000391	0.0154
antigen processing and presentation (GO:0019882)	93	6	0.9	+	6.65	0.000391	0.0154
heart development (GO:0007507)	550	15	5.34	+	2.81	0.000395	0.0155
negative regulation of growth (GO:0045926)	270	10	2.62	+	3.82	0.000399	0.0156
regulation of transmembrane receptor protein serine/threonine kinase signaling pathway (GO:0090092)	221	9	2.14	+	4.2	0.000402	0.0157
positive regulation of ossification (GO:0045778)	94	6	0.91	+	6.58	0.000413	0.016
positive regulation of hydrolase activity (GO:0051345)	494	14	4.79	+	2.92	0.000426	0.0165
regulation of fibroblast growth factor receptor signaling pathway (GO:0040036)	33	4	0.32	+	12.49	0.000427	0.0165
embryonic digestive tract development (GO:0048566)	33	4	0.32	+	12.49	0.000427	0.0165
positive regulation of apoptotic signaling pathway (GO:2001235)	177	8	1.72	+	4.66	0.000436	0.0168
negative regulation of apoptotic signaling pathway (GO:2001234)	224	9	2.17	+	4.14	0.000442	0.0169
regulation of synapse maturation (GO:0090128)	13	3	0.13	+	23.78	0.000447	0.0171
chaperone-mediated protein complex assembly (GO:0051131)	13	3	0.13	+	23.78	0.000447	0.0171
regulation of glial cell migration (GO:1903975)	13	3	0.13	+	23.78	0.000447	0.017
positive regulation of membrane depolarization (GO:1904181)	13	3	0.13	+	23.78	0.000447	0.017
anatomical structure homeostasis (GO:0060249)	276	10	2.68	+	3.73	0.000471	0.0178
antigen processing and presentation of endogenous peptide antigen via MHC class Ib (GO:0002476)	34	4	0.33	+	12.13	0.000474	0.0179
membrane biogenesis (GO:0044091)	34	4	0.33	+	12.13	0.000474	0.0179
regulation of viral entry into host cell (GO:0046596)	34	4	0.33	+	12.13	0.000474	0.0178
negative regulation of protein metabolic process (GO:0051248)	1018	22	9.88	+	2.23	0.000492	0.0185
mammary gland epithelium development (GO:0061180)	63	5	0.61	+	8.18	0.000499	0.0187
protein-containing complex subunit organization (GO:0043933)	1496	29	14.52	+	2	0.000527	0.0197
regulation of steroid metabolic process (GO:0019218)	99	6	0.96	+	6.25	0.000536	0.02
transmembrane receptor protein serine/threonine kinase signaling pathway (GO:0007178)	183	8	1.78	+	4.51	0.000538	0.02
postsynapse assembly (GO:0099068)	14	3	0.14	+	22.09	0.000539	0.02
cGMP-mediated signaling (GO:0019934)	14	3	0.14	+	22.09	0.000539	0.0199
negative regulation of epithelial cell proliferation (GO:0050680)	139	7	1.35	+	5.19	0.000539	0.0199
calcitonin gene-related peptide receptor signaling pathway (GO:1990408)	2	2	0.02	+	> 100	0.000545	0.02
regulation of protein ubiquitination (GO:0031396)	184	8	1.79	+	4.48	0.000557	0.0205
positive regulation of osteoblast differentiation (GO:0045669)	65	5	0.63	+	7.93	0.00057	0.0209
response to molecule of bacterial origin (GO:0002237)	284	10	2.76	+	3.63	0.000583	0.0213
maintenance of location in cell (GO:0051651)	101	6	0.98	+	6.12	0.000593	0.0216
negative regulation of transport (GO:0051051)	512	14	4.97	+	2.82	0.0006	0.0218
gene expression (GO:0010467)	3023	13	29.33	-	0.44	0.000607	0.022
regulation of protein kinase B signaling (GO:0051896)	142	7	1.38	+	5.08	0.000608	0.022
positive regulation of lipid transport (GO:0032370)	66	5	0.64	+	7.81	0.000609	0.022
negative regulation of defense response (GO:0031348)	187	8	1.81	+	4.41	0.000617	0.0222
regulation of cellular component size (GO:0032535)	396	12	3.84	+	3.12	0.000621	0.0223
positive regulation of cholesterol efflux (GO:0010875)	15	3	0.15	+	20.61	0.000642	0.023
positive regulation of reactive oxygen species metabolic process (GO:2000379)	103	6	1	+	6	0.000654	0.0234
positive regulation of dendrite development (GO:1900006)	103	6	1	+	6	0.000654	0.0233
regulation of neurological system process (GO:0031644)	144	7	1.4	+	5.01	0.000658	0.0234
positive regulation of vasculature development (GO:1904018)	189	8	1.83	+	4.36	0.00066	0.0234
regulation of response to endoplasmic reticulum stress (GO:1905897)	68	5	0.66	+	7.58	0.000691	0.0245
regulation of small GTPase mediated signal transduction (GO:0051056)	240	9	2.33	+	3.86	0.000711	0.0252
positive regulation of biosynthetic process (GO:0009891)	1845	33	17.9	+	1.84	0.000721	0.0254
isoprenoid metabolic process (GO:0006720)	70	5	0.68	+	7.36	0.000782	0.0275
cell-matrix adhesion (GO:0007160)	107	6	1.04	+	5.78	0.00079	0.0278
positive regulation of transmembrane receptor protein serine/threonine kinase signaling pathway (GO:0090100)	107	6	1.04	+	5.78	0.00079	0.0277
protein catabolic process (GO:0030163)	590	15	5.72	+	2.62	0.000797	0.0279
mesenchymal cell differentiation (GO:0048762)	149	7	1.45	+	4.84	0.000798	0.0278
positive regulation of protein transport (GO:0051222)	409	12	3.97	+	3.02	0.000816	0.0284
regulation of cell-substrate adhesion (GO:0010810)	196	8	1.9	+	4.21	0.000828	0.0288
regulation of endothelial cell migration (GO:0010594)	150	7	1.46	+	4.81	0.000829	0.0287
regulation of steroid biosynthetic process (GO:0050810)	71	5	0.69	+	7.26	0.000831	0.0287
positive regulation of T cell mediated immunity (GO:0002711)	71	5	0.69	+	7.26	0.000831	0.0287
branching involved in blood vessel morphogenesis (GO:0001569)	40	4	0.39	+	10.31	0.000833	0.0287
positive regulation of sodium ion transport (GO:0010765)	40	4	0.39	+	10.31	0.000833	0.0286
regulation of myeloid cell differentiation (GO:0045637)	197	8	1.91	+	4.19	0.000855	0.0293
cell-cell adhesion via plasma-membrane adhesion molecules (GO:0098742)	151	7	1.47	+	4.78	0.00086	0.0294
positive regulation of immune effector process (GO:0002699)	247	9	2.4	+	3.76	0.000865	0.0295
embryonic placenta development (GO:0001892)	109	6	1.06	+	5.67	0.000866	0.0295
regulation of inflammatory response (GO:0050727)	300	10	2.91	+	3.44	0.000875	0.0297
regulation of odontogenesis of dentin-containing tooth (GO:0042487)	17	3	0.16	+	18.19	0.000884	0.03
antigen processing and presentation of endogenous peptide antigen via MHC class I via ER pathway, TAP-dependent (GO:0002485)	3	2	0.03	+	68.71	0.000902	0.0305
antigen processing and presentation of endogenous peptide antigen via MHC class I via ER pathway (GO:0002484)	3	2	0.03	+	68.71	0.000902	0.0304
vitamin A metabolic process (GO:0006776)	3	2	0.03	+	68.71	0.000902	0.0304
neuroligin clustering involved in postsynaptic membrane assembly (GO:0097118)	3	2	0.03	+	68.71	0.000902	0.0303
glial cell migration (GO:0008347)	41	4	0.4	+	10.06	0.000907	0.0304
regulation of cell size (GO:0008361)	200	8	1.94	+	4.12	0.000939	0.0314
regulation of neuron apoptotic process (GO:0043523)	250	9	2.43	+	3.71	0.000939	0.0314
regulation of cholesterol transport (GO:0032374)	42	4	0.41	+	9.82	0.000986	0.0329
regulation of sterol transport (GO:0032371)	42	4	0.41	+	9.82	0.000986	0.0328
regulation of cellular protein localization (GO:1903827)	480	13	4.66	+	2.79	0.00102	0.0338
retrograde protein transport, ER to cytosol (GO:0030970)	18	3	0.17	+	17.18	0.00102	0.0339
retinol metabolic process (GO:0042572)	18	3	0.17	+	17.18	0.00102	0.0338
norepinephrine metabolic process (GO:0042415)	18	3	0.17	+	17.18	0.00102	0.0338
positive regulation of macrophage chemotaxis (GO:0010759)	18	3	0.17	+	17.18	0.00102	0.0337
endoplasmic reticulum to cytosol transport (GO:1903513)	18	3	0.17	+	17.18	0.00102	0.0336
cell-cell junction organization (GO:0045216)	156	7	1.51	+	4.62	0.00103	0.0338
regulation of muscle cell differentiation (GO:0051147)	156	7	1.51	+	4.62	0.00103	0.0337
maintenance of protein location in cell (GO:0032507)	75	5	0.73	+	6.87	0.00105	0.0342
protein complex oligomerization (GO:0051259)	544	14	5.28	+	2.65	0.00106	0.0345
catecholamine metabolic process (GO:0006584)	43	4	0.42	+	9.59	0.00107	0.0348
regulation of myelination (GO:0031641)	43	4	0.42	+	9.59	0.00107	0.0347
catechol-containing compound metabolic process (GO:0009712)	43	4	0.42	+	9.59	0.00107	0.0346
positive regulation of establishment of protein localization (GO:1904951)	423	12	4.1	+	2.92	0.00108	0.0349
localization within membrane (GO:0051668)	114	6	1.11	+	5.42	0.00108	0.0348
positive regulation of developmental growth (GO:0048639)	205	8	1.99	+	4.02	0.00109	0.0352
regulation of cellular response to stress (GO:0080135)	610	15	5.92	+	2.53	0.0011	0.0354
positive regulation of protein catabolic process (GO:0045732)	206	8	2	+	4	0.00113	0.0361
response to lipid (GO:0033993)	612	15	5.94	+	2.53	0.00114	0.0364
regulation of transmembrane transport (GO:0034762)	549	14	5.33	+	2.63	0.00115	0.0368
positive regulation of superoxide anion generation (GO:0032930)	19	3	0.18	+	16.27	0.00118	0.0375
positive regulation of macrophage migration (GO:1905523)	19	3	0.18	+	16.27	0.00118	0.0374
regulation of calcium ion transport (GO:0051924)	259	9	2.51	+	3.58	0.00119	0.0378
transforming growth factor beta receptor signaling pathway (GO:0007179)	78	5	0.76	+	6.61	0.00124	0.0391
cellular response to topologically incorrect protein (GO:0035967)	78	5	0.76	+	6.61	0.00124	0.039
negative regulation of viral life cycle (GO:1903901)	78	5	0.76	+	6.61	0.00124	0.0389
smooth muscle cell differentiation (GO:0051145)	45	4	0.44	+	9.16	0.00125	0.0393
regulation of Ras protein signal transduction (GO:0046578)	210	8	2.04	+	3.93	0.00127	0.0398
regulation of response to wounding (GO:1903034)	162	7	1.57	+	4.45	0.00127	0.0398
cardiac ventricle morphogenesis (GO:0003208)	79	5	0.77	+	6.52	0.0013	0.0407
G-protein coupled receptor signaling pathway, coupled to cyclic nucleotide second messenger (GO:0007187)	211	8	2.05	+	3.91	0.00131	0.0407
negative regulation of developmental growth (GO:0048640)	119	6	1.15	+	5.2	0.00133	0.0415
positive regulation of cell-substrate adhesion (GO:0010811)	119	6	1.15	+	5.2	0.00133	0.0414
negative regulation of dendritic cell differentiation (GO:2001199)	4	2	0.04	+	51.53	0.00134	0.0416
telomerase holoenzyme complex assembly (GO:1905323)	4	2	0.04	+	51.53	0.00134	0.0416
negative regulation of metabolic process (GO:0009892)	2618	42	25.4	+	1.65	0.00134	0.0415
protein exit from endoplasmic reticulum (GO:0032527)	20	3	0.19	+	15.46	0.00134	0.0414
embryonic digestive tract morphogenesis (GO:0048557)	20	3	0.19	+	15.46	0.00134	0.0413
response to lipopolysaccharide (GO:0032496)	264	9	2.56	+	3.51	0.00135	0.0416
negative regulation of response to wounding (GO:1903035)	80	5	0.78	+	6.44	0.00138	0.0421
regulation of canonical Wnt signaling pathway (GO:0060828)	213	8	2.07	+	3.87	0.00138	0.0423
negative regulation of secretion by cell (GO:1903531)	214	8	2.08	+	3.85	0.00142	0.0434
regulation of cytokine production (GO:0001817)	627	15	6.08	+	2.47	0.00144	0.0437
placenta development (GO:0001890)	166	7	1.61	+	4.35	0.00146	0.0442
intracellular signal transduction (GO:0035556)	1363	26	13.22	+	1.97	0.00146	0.0444
immune response (GO:0006955)	1366	26	13.25	+	1.96	0.00148	0.0447
response to interferon-gamma (GO:0034341)	122	6	1.18	+	5.07	0.00151	0.0455
cellular response to growth factor stimulus (GO:0071363)	381	11	3.7	+	2.98	0.00151	0.0456
regulation of glucose import in response to insulin stimulus (GO:2001273)	21	3	0.2	+	14.72	0.00153	0.0459
regulation of amyloid-beta formation (GO:1902003)	21	3	0.2	+	14.72	0.00153	0.0458
regulation of protein homooligomerization (GO:0032462)	21	3	0.2	+	14.72	0.00153	0.0457
regulation of cholesterol efflux (GO:0010874)	21	3	0.2	+	14.72	0.00153	0.0456
positive regulation of membrane potential (GO:0045838)	21	3	0.2	+	14.72	0.00153	0.0455
phenol-containing compound metabolic process (GO:0018958)	82	5	0.8	+	6.28	0.00153	0.0455
cell-cell junction assembly (GO:0007043)	82	5	0.8	+	6.28	0.00153	0.0454
establishment of localization in cell (GO:0051649)	1379	26	13.38	+	1.94	0.00155	0.046
protein localization to plasma membrane (GO:0072659)	168	7	1.63	+	4.29	0.00155	0.046
regulation of osteoblast differentiation (GO:0045667)	123	6	1.19	+	5.03	0.00157	0.0463
regulation of extent of cell growth (GO:0061387)	123	6	1.19	+	5.03	0.00157	0.0462
regulation of protein secretion (GO:0050708)	443	12	4.3	+	2.79	0.00158	0.0465
cell proliferation (GO:0008283)	569	14	5.52	+	2.54	0.0016	0.047
osteoblast differentiation (GO:0001649)	83	5	0.81	+	6.21	0.00161	0.0471
regulation of smooth muscle cell migration (GO:0014910)	83	5	0.81	+	6.21	0.00161	0.047
regulation of secretion (GO:0051046)	826	18	8.01	+	2.25	0.00163	0.0476
cell junction assembly (GO:0034329)	124	6	1.2	+	4.99	0.00163	0.0475
regulation of leukocyte cell-cell adhesion (GO:1903037)	272	9	2.64	+	3.41	0.00165	0.0481
modulation of excitatory postsynaptic potential (GO:0098815)	49	4	0.48	+	8.41	0.00168	0.0488
apoptotic signaling pathway (GO:0097190)	273	9	2.65	+	3.4	0.00169	0.0491
positive regulation of catabolic process (GO:0009896)	387	11	3.75	+	2.93	0.0017	0.0493
cell junction organization (GO:0034330)	171	7	1.66	+	4.22	0.00171	0.0495
fat-soluble vitamin metabolic process (GO:0006775)	22	3	0.21	+	14.05	0.00172	0.0497
regulation of secretion by cell (GO:1903530)	747	17	7.25	+	2.35	0.00174	0.0502
regulation of viral process (GO:0050792)	172	7	1.67	+	4.19	0.00177	0.0508
ERAD pathway (GO:0036503)	85	5	0.82	+	6.06	0.00177	0.0509
iron ion homeostasis (GO:0055072)	85	5	0.82	+	6.06	0.00177	0.0508
regulation of cellular catabolic process (GO:0031329)	642	15	6.23	+	2.41	0.0018	0.0514
receptor clustering (GO:0043113)	50	4	0.49	+	8.25	0.0018	0.0514
negative regulation of mitochondrion organization (GO:0010823)	50	4	0.49	+	8.25	0.0018	0.0513
receptor-mediated endocytosis (GO:0006898)	127	6	1.23	+	4.87	0.00183	0.052
regulation of mitochondrion organization (GO:0010821)	127	6	1.23	+	4.87	0.00183	0.0519
regulation of viral genome replication (GO:0045069)	86	5	0.83	+	5.99	0.00186	0.0527
positive regulation of lipid localization (GO:1905954)	86	5	0.83	+	5.99	0.00186	0.0526
midgut development (GO:0007494)	5	2	0.05	+	41.23	0.00187	0.0527
negative regulation of interferon-gamma secretion (GO:1902714)	5	2	0.05	+	41.23	0.00187	0.0526
regulation of low-density lipoprotein particle receptor catabolic process (GO:0032803)	5	2	0.05	+	41.23	0.00187	0.0526
negative regulation of mitochondrial depolarization (GO:0051902)	5	2	0.05	+	41.23	0.00187	0.0525
regulation of membrane depolarization during cardiac muscle cell action potential (GO:1900825)	5	2	0.05	+	41.23	0.00187	0.0524
negative regulation of trophoblast cell migration (GO:1901164)	5	2	0.05	+	41.23	0.00187	0.0523
postsynaptic density protein 95 clustering (GO:0097119)	5	2	0.05	+	41.23	0.00187	0.0522
positive regulation of tau-protein kinase activity (GO:1902949)	5	2	0.05	+	41.23	0.00187	0.0521
positive regulation of gene expression (GO:0010628)	1868	32	18.12	+	1.77	0.00187	0.0521
regulation of immune effector process (GO:0002697)	392	11	3.8	+	2.89	0.00188	0.0522
regulation of organelle organization (GO:0033043)	1180	23	11.45	+	2.01	0.00192	0.0531
positive regulation of axon extension (GO:0045773)	51	4	0.49	+	8.08	0.00193	0.0533
regulation of superoxide anion generation (GO:0032928)	23	3	0.22	+	13.44	0.00193	0.0533
response to vitamin (GO:0033273)	23	3	0.22	+	13.44	0.00193	0.0533
response to copper ion (GO:0046688)	23	3	0.22	+	13.44	0.00193	0.0532
negative regulation of viral entry into host cell (GO:0046597)	23	3	0.22	+	13.44	0.00193	0.0531
negative regulation of regulated secretory pathway (GO:1903306)	23	3	0.22	+	13.44	0.00193	0.053
positive regulation of cell growth (GO:0030307)	175	7	1.7	+	4.12	0.00194	0.0532
positive regulation of endothelial cell proliferation (GO:0001938)	87	5	0.84	+	5.92	0.00195	0.0534
regulation of wound healing (GO:0061041)	129	6	1.25	+	4.79	0.00197	0.0538
response to growth factor (GO:0070848)	395	11	3.83	+	2.87	0.00199	0.0542
positive regulation of MAPK cascade (GO:0043410)	519	13	5.04	+	2.58	0.002	0.0544
negative regulation of neuron death (GO:1901215)	227	8	2.2	+	3.63	0.00203	0.0552
positive regulation of cellular protein catabolic process (GO:1903364)	130	6	1.26	+	4.76	0.00205	0.0555
regulation of multicellular organism growth (GO:0040014)	88	5	0.85	+	5.86	0.00205	0.0554
chemokine-mediated signaling pathway (GO:0070098)	52	4	0.5	+	7.93	0.00206	0.0556
regulation of cellular protein catabolic process (GO:1903362)	228	8	2.21	+	3.62	0.00209	0.0562
cellular response to metal ion (GO:0071248)	131	6	1.27	+	4.72	0.00213	0.0572
regulation of dendritic spine development (GO:0060998)	89	5	0.86	+	5.79	0.00215	0.0576
regulation of peptidase activity (GO:0052547)	399	11	3.87	+	2.84	0.00215	0.0576
endoplasmic reticulum calcium ion homeostasis (GO:0032469)	24	3	0.23	+	12.88	0.00216	0.0577
catechol-containing compound biosynthetic process (GO:0009713)	24	3	0.23	+	12.88	0.00216	0.0576
catecholamine biosynthetic process (GO:0042423)	24	3	0.23	+	12.88	0.00216	0.0575
cellular response to nitrogen compound (GO:1901699)	462	12	4.48	+	2.68	0.00222	0.059
cellular component assembly (GO:0022607)	2113	35	20.5	+	1.71	0.00223	0.0593
renal system process (GO:0003014)	90	5	0.87	+	5.73	0.00225	0.0596
cellular response to lipid (GO:0071396)	402	11	3.9	+	2.82	0.00227	0.0602
positive regulation of growth (GO:0045927)	286	9	2.77	+	3.24	0.0023	0.0607
axon guidance (GO:0007411)	181	7	1.76	+	3.99	0.00233	0.0615
regulation of protein targeting (GO:1903533)	54	4	0.52	+	7.63	0.00234	0.0618
regulation of hormone levels (GO:0010817)	529	13	5.13	+	2.53	0.00235	0.0619
regulation of behavior (GO:0050795)	91	5	0.88	+	5.66	0.00236	0.0618
cellular transition metal ion homeostasis (GO:0046916)	91	5	0.88	+	5.66	0.00236	0.0617
regulation of neuron death (GO:1901214)	345	10	3.35	+	2.99	0.00239	0.0624
positive regulation of cellular biosynthetic process (GO:0031328)	1804	31	17.5	+	1.77	0.0024	0.0626
cellular response to amyloid-beta (GO:1904646)	25	3	0.24	+	12.37	0.0024	0.0626
negative regulation of steroid biosynthetic process (GO:0010894)	25	3	0.24	+	12.37	0.0024	0.0625
proteasomal ubiquitin-independent protein catabolic process (GO:0010499)	25	3	0.24	+	12.37	0.0024	0.0624
negative regulation of steroid metabolic process (GO:0045939)	25	3	0.24	+	12.37	0.0024	0.0623
regulation of dendrite development (GO:0050773)	182	7	1.77	+	3.96	0.0024	0.0622
negative regulation of cellular response to growth factor stimulus (GO:0090288)	135	6	1.31	+	4.58	0.00246	0.0635
regulation of viral life cycle (GO:1903900)	135	6	1.31	+	4.58	0.00246	0.0634
lysosomal transport (GO:0007041)	92	5	0.89	+	5.6	0.00246	0.0635
regulation of sodium ion transport (GO:0002028)	92	5	0.89	+	5.6	0.00246	0.0634
regulation of T cell mediated immunity (GO:0002709)	92	5	0.89	+	5.6	0.00246	0.0633
neuron projection guidance (GO:0097485)	183	7	1.78	+	3.94	0.00248	0.0635
regulation of dendritic cell differentiation (GO:2001198)	6	2	0.06	+	34.35	0.00248	0.0634
endosome to lysosome transport via multivesicular body sorting pathway (GO:0032510)	6	2	0.06	+	34.35	0.00248	0.0633
regulation of membrane depolarization during action potential (GO:0098902)	6	2	0.06	+	34.35	0.00248	0.0632
negative regulation of amyloid precursor protein biosynthetic process (GO:0042985)	6	2	0.06	+	34.35	0.00248	0.0631
positive regulation of odontogenesis of dentin-containing tooth (GO:0042488)	6	2	0.06	+	34.35	0.00248	0.063
negative regulation of membrane depolarization (GO:1904180)	6	2	0.06	+	34.35	0.00248	0.0629
lung morphogenesis (GO:0060425)	55	4	0.53	+	7.5	0.0025	0.0633
positive regulation of receptor-mediated endocytosis (GO:0048260)	55	4	0.53	+	7.5	0.0025	0.0632
regulation of reactive oxygen species metabolic process (GO:2000377)	184	7	1.79	+	3.92	0.00255	0.0644
memory (GO:0007613)	137	6	1.33	+	4.51	0.00263	0.0664
brain development (GO:0007420)	602	14	5.84	+	2.4	0.00264	0.0666
regulation of amyloid precursor protein catabolic process (GO:1902991)	26	3	0.25	+	11.89	0.00266	0.0668
positive regulation of cellular protein localization (GO:1903829)	293	9	2.84	+	3.17	0.00269	0.0674
negative regulation of viral process (GO:0048525)	94	5	0.91	+	5.48	0.00269	0.0675
regulation of leukocyte mediated immunity (GO:0002703)	238	8	2.31	+	3.46	0.0027	0.0675
aging (GO:0007568)	138	6	1.34	+	4.48	0.00273	0.0681
response to hypoxia (GO:0001666)	187	7	1.81	+	3.86	0.00278	0.0693
cellular nitrogen compound metabolic process (GO:0034641)	4192	24	40.67	-	0.59	0.00281	0.07
artery development (GO:0060840)	95	5	0.92	+	5.42	0.00281	0.0699
lipid metabolic process (GO:0006629)	1017	20	9.87	+	2.03	0.00289	0.0718
neuron migration (GO:0001764)	140	6	1.36	+	4.42	0.00292	0.0724
response to amyloid-beta (GO:1904645)	27	3	0.26	+	11.45	0.00293	0.0726
regulation of transforming growth factor beta receptor signaling pathway (GO:0017015)	96	5	0.93	+	5.37	0.00294	0.0725
negative regulation of secretion (GO:0051048)	242	8	2.35	+	3.41	0.00298	0.0734
synapse assembly (GO:0007416)	58	4	0.56	+	7.11	0.00299	0.0737
cardiac chamber morphogenesis (GO:0003206)	141	6	1.37	+	4.39	0.00302	0.0743
regulation of peptide secretion (GO:0002791)	481	12	4.67	+	2.57	0.00305	0.0748
negative regulation of intrinsic apoptotic signaling pathway (GO:2001243)	97	5	0.94	+	5.31	0.00306	0.0751
adenylate cyclase-activating G-protein coupled receptor signaling pathway (GO:0007189)	97	5	0.94	+	5.31	0.00306	0.0749
positive regulation of protein localization to membrane (GO:1905477)	97	5	0.94	+	5.31	0.00306	0.0748
receptor metabolic process (GO:0043112)	97	5	0.94	+	5.31	0.00306	0.0747
regulation of protein catabolic process (GO:0042176)	358	10	3.47	+	2.88	0.00309	0.0752
intracellular transport (GO:0046907)	1164	22	11.29	+	1.95	0.00314	0.0762
bud elongation involved in lung branching (GO:0060449)	7	2	0.07	+	29.45	0.00317	0.0768
ferric iron import (GO:0033216)	7	2	0.07	+	29.45	0.00317	0.0767
cellular response to vitamin (GO:0071295)	7	2	0.07	+	29.45	0.00317	0.0766
postsynaptic specialization assembly (GO:0098698)	7	2	0.07	+	29.45	0.00317	0.0764
negative regulation of mitochondrial outer membrane permeabilization involved in apoptotic signaling pathway (GO:1901029)	7	2	0.07	+	29.45	0.00317	0.0763
calcitonin family receptor signaling pathway (GO:0097646)	7	2	0.07	+	29.45	0.00317	0.0762
postsynaptic density assembly (GO:0097107)	7	2	0.07	+	29.45	0.00317	0.0761
positive regulation of smooth muscle cell migration (GO:0014911)	59	4	0.57	+	6.99	0.00317	0.0761
labyrinthine layer development (GO:0060711)	59	4	0.57	+	6.99	0.00317	0.076
positive regulation of axonogenesis (GO:0050772)	98	5	0.95	+	5.26	0.0032	0.0765
response to heat (GO:0009408)	98	5	0.95	+	5.26	0.0032	0.0764
regulation of cellular response to transforming growth factor beta stimulus (GO:1903844)	98	5	0.95	+	5.26	0.0032	0.0762
associative learning (GO:0008306)	98	5	0.95	+	5.26	0.0032	0.0761
positive regulation of epithelial cell proliferation (GO:0050679)	192	7	1.86	+	3.76	0.0032	0.0761
response to decreased oxygen levels (GO:0036293)	192	7	1.86	+	3.76	0.0032	0.076
pericardium development (GO:0060039)	28	3	0.27	+	11.04	0.00323	0.0765
regulation of macrophage chemotaxis (GO:0010758)	28	3	0.27	+	11.04	0.00323	0.0764
protein-containing complex assembly (GO:0065003)	1315	24	12.76	+	1.88	0.00334	0.079
response to metal ion (GO:0010038)	247	8	2.4	+	3.34	0.00336	0.0792
positive regulation of dendritic spine development (GO:0060999)	60	4	0.58	+	6.87	0.00336	0.0791
gland development (GO:0048732)	424	11	4.11	+	2.67	0.00338	0.0795
membrane organization (GO:0061024)	743	16	7.21	+	2.22	0.00342	0.0803
response to bacterium (GO:0009617)	745	16	7.23	+	2.21	0.00348	0.0816
regulation of receptor recycling (GO:0001919)	29	3	0.28	+	10.66	0.00353	0.0828
regulation of cellular extravasation (GO:0002691)	29	3	0.28	+	10.66	0.00353	0.0827
cellular response to unfolded protein (GO:0034620)	61	4	0.59	+	6.76	0.00355	0.0829
ventricular cardiac muscle tissue development (GO:0003229)	61	4	0.59	+	6.76	0.00355	0.0828
negative regulation of cellular protein metabolic process (GO:0032269)	956	19	9.28	+	2.05	0.00356	0.0828
in utero embryonic development (GO:0001701)	428	11	4.15	+	2.65	0.00362	0.0841
regulation of cell-cell adhesion (GO:0022407)	368	10	3.57	+	2.8	0.00373	0.0866
leukocyte proliferation (GO:0070661)	102	5	0.99	+	5.05	0.00376	0.0872
cellular response to stress (GO:0033554)	1337	24	12.97	+	1.85	0.00377	0.0872
positive regulation of response to endoplasmic reticulum stress (GO:1905898)	30	3	0.29	+	10.31	0.00386	0.0892
regulation of odontogenesis (GO:0042481)	30	3	0.29	+	10.31	0.00386	0.0891
regulation of synapse structure or activity (GO:0050803)	199	7	1.93	+	3.63	0.00387	0.0892
negative regulation of intracellular signal transduction (GO:1902532)	496	12	4.81	+	2.49	0.00387	0.0891
nucleobase-containing compound metabolic process (GO:0006139)	3640	20	35.32	-	0.57	0.00392	0.09
mammary gland development (GO:0030879)	149	6	1.45	+	4.15	0.00392	0.0899
protein hexamerization (GO:0034214)	8	2	0.08	+	25.77	0.00393	0.09
chronic inflammatory response (GO:0002544)	8	2	0.08	+	25.77	0.00393	0.0899
regulation of behavioral fear response (GO:2000822)	8	2	0.08	+	25.77	0.00393	0.0898
positive regulation of endoplasmic reticulum stress-induced intrinsic apoptotic signaling pathway (GO:1902237)	8	2	0.08	+	25.77	0.00393	0.0896
peptidyl-proline hydroxylation to 4-hydroxy-L-proline (GO:0018401)	8	2	0.08	+	25.77	0.00393	0.0895
peptide cross-linking via chondroitin 4-sulfate glycosaminoglycan (GO:0019800)	8	2	0.08	+	25.77	0.00393	0.0894
regulation of fear response (GO:1903365)	8	2	0.08	+	25.77	0.00393	0.0892
positive regulation of intrinsic apoptotic signaling pathway (GO:2001244)	63	4	0.61	+	6.54	0.00396	0.0898
actin filament bundle assembly (GO:0051017)	63	4	0.61	+	6.54	0.00396	0.0897
protein localization to cell periphery (GO:1990778)	200	7	1.94	+	3.61	0.00397	0.0898
positive regulation of hemopoiesis (GO:1903708)	200	7	1.94	+	3.61	0.00397	0.0897
antimicrobial humoral response (GO:0019730)	104	5	1.01	+	4.96	0.00407	0.0918
regulation of axonogenesis (GO:0050770)	201	7	1.95	+	3.59	0.00408	0.0918
positive regulation of proteolysis (GO:0045862)	314	9	3.05	+	2.95	0.00418	0.0938
positive regulation of small GTPase mediated signal transduction (GO:0051057)	64	4	0.62	+	6.44	0.00418	0.0937
epithelial tube branching involved in lung morphogenesis (GO:0060441)	31	3	0.3	+	9.97	0.0042	0.0942
plasma lipoprotein particle organization (GO:0071827)	31	3	0.3	+	9.97	0.0042	0.0941
positive regulation of cellular response to insulin stimulus (GO:1900078)	31	3	0.3	+	9.97	0.0042	0.0939
negative regulation of exocytosis (GO:0045920)	31	3	0.3	+	9.97	0.0042	0.0938
regulation of synaptic plasticity (GO:0048167)	203	7	1.97	+	3.55	0.0043	0.0957
gliogenesis (GO:0042063)	203	7	1.97	+	3.55	0.0043	0.0956
cellular response to inorganic substance (GO:0071241)	152	6	1.47	+	4.07	0.0043	0.0956
cellular response to organonitrogen compound (GO:0071417)	376	10	3.65	+	2.74	0.00432	0.0958
RNA metabolic process (GO:0016070)	2689	13	26.09	-	0.5	0.00436	0.0966
cerebral cortex development (GO:0021987)	106	5	1.03	+	4.86	0.0044	0.0973
viral life cycle (GO:0019058)	65	4	0.63	+	6.34	0.0044	0.0972
negative regulation of wound healing (GO:0061045)	65	4	0.63	+	6.34	0.0044	0.0971
positive regulation of macromolecule biosynthetic process (GO:0010557)	1714	29	16.63	+	1.74	0.00441	0.0971
regulation of protein complex assembly (GO:0043254)	440	11	4.27	+	2.58	0.00442	0.0972
actin filament-based process (GO:0030029)	505	12	4.9	+	2.45	0.00445	0.0977
response to oxygen levels (GO:0070482)	205	7	1.99	+	3.52	0.00452	0.0992
regulation of proteolysis (GO:0030162)	692	15	6.71	+	2.23	0.00457	0.1
regulation of protein localization to membrane (GO:1905475)	154	6	1.49	+	4.02	0.00457	0.1
cell-substrate adhesion (GO:0031589)	154	6	1.49	+	4.02	0.00457	0.0999
regulation of lipid metabolic process (GO:0019216)	319	9	3.1	+	2.91	0.00461	0.101
triglyceride metabolic process (GO:0006641)	66	4	0.64	+	6.25	0.00463	0.101
artery morphogenesis (GO:0048844)	66	4	0.64	+	6.25	0.00463	0.101
ubiquitin-dependent ERAD pathway (GO:0030433)	66	4	0.64	+	6.25	0.00463	0.101
actin filament bundle organization (GO:0061572)	66	4	0.64	+	6.25	0.00463	0.1
regulation of morphogenesis of a branching structure (GO:0060688)	66	4	0.64	+	6.25	0.00463	0.1
negative regulation of angiogenesis (GO:0016525)	108	5	1.05	+	4.77	0.00475	0.103
regulation of axon extension (GO:0030516)	108	5	1.05	+	4.77	0.00475	0.102
lung lobe morphogenesis (GO:0060463)	9	2	0.09	+	22.9	0.00477	0.103
lung lobe development (GO:0060462)	9	2	0.09	+	22.9	0.00477	0.103
lung vasculature development (GO:0060426)	9	2	0.09	+	22.9	0.00477	0.103
integrin activation (GO:0033622)	9	2	0.09	+	22.9	0.00477	0.103
regulation of interleukin-10 secretion (GO:2001179)	9	2	0.09	+	22.9	0.00477	0.102
negative regulation of long-term synaptic potentiation (GO:1900272)	9	2	0.09	+	22.9	0.00477	0.102
positive regulation of receptor binding (GO:1900122)	9	2	0.09	+	22.9	0.00477	0.102
positive regulation of cholesterol esterification (GO:0010873)	9	2	0.09	+	22.9	0.00477	0.102
germ cell migration (GO:0008354)	9	2	0.09	+	22.9	0.00477	0.102
postsynaptic membrane assembly (GO:0097104)	9	2	0.09	+	22.9	0.00477	0.102
visceral serous pericardium development (GO:0061032)	9	2	0.09	+	22.9	0.00477	0.102
intracellular protein transport (GO:0006886)	699	15	6.78	+	2.21	0.00484	0.103
regulation of cation transmembrane transport (GO:1904062)	322	9	3.12	+	2.88	0.00489	0.104
regulation of morphogenesis of an epithelium (GO:1905330)	109	5	1.06	+	4.73	0.00492	0.104
regulation of superoxide metabolic process (GO:0090322)	33	3	0.32	+	9.37	0.00495	0.105
positive regulation of cellular catabolic process (GO:0031331)	323	9	3.13	+	2.87	0.00499	0.105
regulation of DNA biosynthetic process (GO:2000278)	111	5	1.08	+	4.64	0.0053	0.112
negative regulation of blood vessel morphogenesis (GO:2000181)	111	5	1.08	+	4.64	0.0053	0.112
regulation of smooth muscle cell proliferation (GO:0048660)	159	6	1.54	+	3.89	0.00531	0.112
positive regulation of excitatory postsynaptic potential (GO:2000463)	34	3	0.33	+	9.09	0.00535	0.112
cellular extravasation (GO:0045123)	34	3	0.33	+	9.09	0.00535	0.112
regulation of ion transmembrane transport (GO:0034765)	452	11	4.39	+	2.51	0.00536	0.112
actin cytoskeleton organization (GO:0030036)	452	11	4.39	+	2.51	0.00536	0.112
regulation of cation channel activity (GO:2001257)	160	6	1.55	+	3.86	0.00546	0.114
cAMP-mediated signaling (GO:0019933)	112	5	1.09	+	4.6	0.00549	0.115
positive regulation of neurological system process (GO:0031646)	70	4	0.68	+	5.89	0.00565	0.118
cellular response to biotic stimulus (GO:0071216)	214	7	2.08	+	3.37	0.00566	0.118
regulation of epithelial cell migration (GO:0010632)	214	7	2.08	+	3.37	0.00566	0.118
establishment of cell polarity (GO:0030010)	113	5	1.1	+	4.56	0.00569	0.118
regulation of receptor catabolic process (GO:2000644)	10	2	0.1	+	20.61	0.00569	0.118
retinoic acid biosynthetic process (GO:0002138)	10	2	0.1	+	20.61	0.00569	0.118
dorsal aorta development (GO:0035907)	10	2	0.1	+	20.61	0.00569	0.118
postsynaptic specialization organization (GO:0099084)	10	2	0.1	+	20.61	0.00569	0.118
excitatory synapse assembly (GO:1904861)	10	2	0.1	+	20.61	0.00569	0.117
elastic fiber assembly (GO:0048251)	10	2	0.1	+	20.61	0.00569	0.117
negative regulation of leukocyte degranulation (GO:0043301)	10	2	0.1	+	20.61	0.00569	0.117
ceramide transport (GO:0035627)	10	2	0.1	+	20.61	0.00569	0.117
norepinephrine biosynthetic process (GO:0042421)	10	2	0.1	+	20.61	0.00569	0.117
diterpenoid biosynthetic process (GO:0016102)	10	2	0.1	+	20.61	0.00569	0.117
chorio-allantoic fusion (GO:0060710)	10	2	0.1	+	20.61	0.00569	0.116
postsynaptic density organization (GO:0097106)	10	2	0.1	+	20.61	0.00569	0.116
Unclassified (UNCLASSIFIED)	1667	6	16.17	-	0.37	0.00574	0.117
biological_process (GO:0008150)	20595	210	199.83	+	1.05	0.00574	0.117
protein-lipid complex subunit organization (GO:0071825)	35	3	0.34	+	8.83	0.00576	0.117
brown fat cell differentiation (GO:0050873)	35	3	0.34	+	8.83	0.00576	0.117
negative regulation of binding (GO:0051100)	163	6	1.58	+	3.79	0.00595	0.121
learning (GO:0007612)	163	6	1.58	+	3.79	0.00595	0.121
negative regulation of hydrolase activity (GO:0051346)	395	10	3.83	+	2.61	0.00601	0.122
organonitrogen compound catabolic process (GO:1901565)	840	17	8.15	+	2.09	0.00601	0.121
innate immune response (GO:0045087)	724	15	7.02	+	2.14	0.00608	0.123
positive regulation of protein secretion (GO:0050714)	274	8	2.66	+	3.01	0.0061	0.123
positive regulation of cytokine production (GO:0001819)	396	10	3.84	+	2.6	0.00611	0.123
positive regulation of synaptic transmission, glutamatergic (GO:0051968)	36	3	0.35	+	8.59	0.0062	0.125
regulation of intrinsic apoptotic signaling pathway in response to DNA damage (GO:1902229)	36	3	0.35	+	8.59	0.0062	0.124
response to pain (GO:0048265)	36	3	0.35	+	8.59	0.0062	0.124
positive regulation of transmembrane transport (GO:0034764)	218	7	2.12	+	3.31	0.00622	0.125
cellular response to transforming growth factor beta stimulus (GO:0071560)	116	5	1.13	+	4.44	0.00632	0.126
learning or memory (GO:0007611)	276	8	2.68	+	2.99	0.00636	0.127
positive regulation of gliogenesis (GO:0014015)	73	4	0.71	+	5.65	0.00649	0.13
regulation of cysteine-type endopeptidase activity (GO:2000116)	220	7	2.13	+	3.28	0.00652	0.13
fat cell differentiation (GO:0045444)	117	5	1.14	+	4.4	0.00654	0.13
behavior (GO:0007610)	649	14	6.3	+	2.22	0.00656	0.13
calcium-dependent cell-cell adhesion via plasma membrane cell adhesion molecules (GO:0016339)	37	3	0.36	+	8.36	0.00666	0.132
long-term memory (GO:0007616)	37	3	0.36	+	8.36	0.00666	0.132
complement activation, lectin pathway (GO:0001867)	11	2	0.11	+	18.74	0.00669	0.132
negative regulation of amyloid-beta formation (GO:1902430)	11	2	0.11	+	18.74	0.00669	0.132
positive regulation of mitochondrial depolarization (GO:0051901)	11	2	0.11	+	18.74	0.00669	0.132
positive regulation of amyloid-beta formation (GO:1902004)	11	2	0.11	+	18.74	0.00669	0.132
negative regulation of protein homooligomerization (GO:0032463)	11	2	0.11	+	18.74	0.00669	0.132
regulation of trophoblast cell migration (GO:1901163)	11	2	0.11	+	18.74	0.00669	0.131
regulation of amyloid precursor protein biosynthetic process (GO:0042984)	11	2	0.11	+	18.74	0.00669	0.131
regulation of cholesterol esterification (GO:0010872)	11	2	0.11	+	18.74	0.00669	0.131
high-density lipoprotein particle remodeling (GO:0034375)	11	2	0.11	+	18.74	0.00669	0.131
pyramidal neuron development (GO:0021860)	11	2	0.11	+	18.74	0.00669	0.131
peptidyl-proline hydroxylation (GO:0019511)	11	2	0.11	+	18.74	0.00669	0.131
head development (GO:0060322)	652	14	6.33	+	2.21	0.00671	0.131
regulation of oxidative stress-induced cell death (GO:1903201)	74	4	0.72	+	5.57	0.0068	0.132
regulation of Wnt signaling pathway (GO:0030111)	280	8	2.72	+	2.94	0.0069	0.134
digestive tract development (GO:0048565)	119	5	1.15	+	4.33	0.007	0.136
positive regulation of leukocyte mediated immunity (GO:0002705)	169	6	1.64	+	3.66	0.00702	0.136
regulation of protein kinase activity (GO:0045859)	658	14	6.38	+	2.19	0.00705	0.137
activation of cysteine-type endopeptidase activity involved in apoptotic process (GO:0006919)	75	4	0.73	+	5.5	0.0071	0.138
mammary gland duct morphogenesis (GO:0060603)	38	3	0.37	+	8.14	0.00713	0.138
regulation of mononuclear cell proliferation (GO:0032944)	224	7	2.17	+	3.22	0.00715	0.138
regulation of leukocyte differentiation (GO:1902105)	282	8	2.74	+	2.92	0.00718	0.139
response to nutrient levels (GO:0031667)	343	9	3.33	+	2.7	0.00722	0.139
regulation of proteasomal ubiquitin-dependent protein catabolic process (GO:0032434)	120	5	1.16	+	4.29	0.00723	0.139
actin filament organization (GO:0007015)	225	7	2.18	+	3.21	0.00731	0.141
regulation of supramolecular fiber organization (GO:1902903)	344	9	3.34	+	2.7	0.00735	0.141
response to transforming growth factor beta (GO:0071559)	121	5	1.17	+	4.26	0.00747	0.143
nucleic acid metabolic process (GO:0090304)	3129	17	30.36	-	0.56	0.00753	0.144
negative regulation of cellular metabolic process (GO:0031324)	2373	36	23.02	+	1.56	0.00755	0.144
phenol-containing compound biosynthetic process (GO:0046189)	39	3	0.38	+	7.93	0.00763	0.146
regulation of renal system process (GO:0098801)	39	3	0.38	+	7.93	0.00763	0.146
negative regulation of response to endoplasmic reticulum stress (GO:1903573)	39	3	0.38	+	7.93	0.00763	0.145
central nervous system neuron axonogenesis (GO:0021955)	39	3	0.38	+	7.93	0.00763	0.145
negative regulation of vasculature development (GO:1901343)	122	5	1.18	+	4.22	0.00772	0.147
4-hydroxyproline metabolic process (GO:0019471)	12	2	0.12	+	17.18	0.00775	0.147
regulation of neuron maturation (GO:0014041)	12	2	0.12	+	17.18	0.00775	0.147
regulation of leukocyte adhesion to vascular endothelial cell (GO:1904994)	12	2	0.12	+	17.18	0.00775	0.147
sequestering of actin monomers (GO:0042989)	12	2	0.12	+	17.18	0.00775	0.147
pyramidal neuron differentiation (GO:0021859)	12	2	0.12	+	17.18	0.00775	0.146
inflammatory response (GO:0006954)	411	10	3.99	+	2.51	0.0078	0.147
positive regulation of cell-cell adhesion (GO:0022409)	228	7	2.21	+	3.16	0.00782	0.147
regulation of biosynthetic process (GO:0009889)	3758	52	36.46	+	1.43	0.00792	0.149
viral process (GO:0016032)	123	5	1.19	+	4.19	0.00797	0.15
tissue homeostasis (GO:0001894)	174	6	1.69	+	3.55	0.00801	0.151
negative regulation of nitrogen compound metabolic process (GO:0051172)	2201	34	21.36	+	1.59	0.00804	0.151
cellular response to hypoxia (GO:0071456)	78	4	0.76	+	5.29	0.00809	0.152
signal transduction in absence of ligand (GO:0038034)	40	3	0.39	+	7.73	0.00814	0.152
regulation of protein oligomerization (GO:0032459)	40	3	0.39	+	7.73	0.00814	0.152
response to pH (GO:0009268)	40	3	0.39	+	7.73	0.00814	0.152
regulation of glycoprotein biosynthetic process (GO:0010559)	40	3	0.39	+	7.73	0.00814	0.152
extrinsic apoptotic signaling pathway in absence of ligand (GO:0097192)	40	3	0.39	+	7.73	0.00814	0.152
vacuolar transport (GO:0007034)	124	5	1.2	+	4.16	0.00823	0.153
positive regulation of Wnt signaling pathway (GO:0030177)	124	5	1.2	+	4.16	0.00823	0.153
regulation of cellular component biogenesis (GO:0044087)	893	17	8.66	+	1.96	0.00833	0.155
regulation of oxidoreductase activity (GO:0051341)	79	4	0.77	+	5.22	0.00844	0.156
adenylate cyclase-modulating G-protein coupled receptor signaling pathway (GO:0007188)	176	6	1.71	+	3.51	0.00844	0.156
cellular response to nutrient levels (GO:0031669)	176	6	1.71	+	3.51	0.00844	0.156
embryo development (GO:0009790)	1037	19	10.06	+	1.89	0.00863	0.159
neuron projection organization (GO:0106027)	41	3	0.4	+	7.54	0.00867	0.16
regulation of leukocyte proliferation (GO:0070663)	233	7	2.26	+	3.1	0.00873	0.161
negative regulation of pathway-restricted SMAD protein phosphorylation (GO:0060394)	13	2	0.13	+	15.86	0.00889	0.164
positive regulation of cellular amine metabolic process (GO:0033240)	13	2	0.13	+	15.86	0.00889	0.163
positive regulation of non-canonical Wnt signaling pathway (GO:2000052)	13	2	0.13	+	15.86	0.00889	0.163
positive regulation of collateral sprouting (GO:0048672)	13	2	0.13	+	15.86	0.00889	0.163
positive regulation of urine volume (GO:0035810)	13	2	0.13	+	15.86	0.00889	0.163
negative regulation of substrate adhesion-dependent cell spreading (GO:1900025)	13	2	0.13	+	15.86	0.00889	0.163
positive regulation of odontogenesis (GO:0042482)	13	2	0.13	+	15.86	0.00889	0.162
negative regulation of glycoprotein biosynthetic process (GO:0010561)	13	2	0.13	+	15.86	0.00889	0.162
regulation of blood vessel endothelial cell proliferation involved in sprouting angiogenesis (GO:1903587)	13	2	0.13	+	15.86	0.00889	0.162
branching involved in labyrinthine layer morphogenesis (GO:0060670)	13	2	0.13	+	15.86	0.00889	0.162
positive regulation of amyloid precursor protein catabolic process (GO:1902993)	13	2	0.13	+	15.86	0.00889	0.162
negative regulation of amyloid precursor protein catabolic process (GO:1902992)	13	2	0.13	+	15.86	0.00889	0.161
regulation of Rho protein signal transduction (GO:0035023)	127	5	1.23	+	4.06	0.00904	0.164
reproductive structure development (GO:0048608)	421	10	4.08	+	2.45	0.00911	0.165
regulation of synaptic transmission, glutamatergic (GO:0051966)	81	4	0.79	+	5.09	0.00916	0.166
positive regulation of proteasomal ubiquitin-dependent protein catabolic process (GO:0032436)	81	4	0.79	+	5.09	0.00916	0.166
T cell proliferation (GO:0042098)	42	3	0.41	+	7.36	0.00923	0.167
Rho protein signal transduction (GO:0007266)	82	4	0.8	+	5.03	0.00953	0.172
cellular response to decreased oxygen levels (GO:0036294)	82	4	0.8	+	5.03	0.00953	0.172
reproductive system development (GO:0061458)	425	10	4.12	+	2.43	0.00968	0.174
cellular component biogenesis (GO:0044085)	2320	35	22.51	+	1.55	0.00969	0.174
positive regulation of secretion (GO:0051047)	492	11	4.77	+	2.3	0.00969	0.174
regulation of cellular response to oxidative stress (GO:1900407)	83	4	0.81	+	4.97	0.00992	0.178
regeneration (GO:0031099)	83	4	0.81	+	4.97	0.00992	0.178
regulation of interferon-gamma secretion (GO:1902713)	14	2	0.14	+	14.72	0.0101	0.181
SRP-dependent cotranslational protein targeting to membrane (GO:0006614)	14	2	0.14	+	14.72	0.0101	0.18
positive regulation of smooth muscle cell differentiation (GO:0051152)	14	2	0.14	+	14.72	0.0101	0.18
positive regulation of renal sodium excretion (GO:0035815)	14	2	0.14	+	14.72	0.0101	0.18
macrophage chemotaxis (GO:0048246)	14	2	0.14	+	14.72	0.0101	0.18
cellular response to hepatocyte growth factor stimulus (GO:0035729)	14	2	0.14	+	14.72	0.0101	0.18
surfactant homeostasis (GO:0043129)	14	2	0.14	+	14.72	0.0101	0.179
fatty acid homeostasis (GO:0055089)	14	2	0.14	+	14.72	0.0101	0.179
terpenoid biosynthetic process (GO:0016114)	14	2	0.14	+	14.72	0.0101	0.179
cell migration involved in heart development (GO:0060973)	14	2	0.14	+	14.72	0.0101	0.179
prostate gland growth (GO:0060736)	14	2	0.14	+	14.72	0.0101	0.179
negative regulation of alcohol biosynthetic process (GO:1902931)	14	2	0.14	+	14.72	0.0101	0.178
cellular response to organic cyclic compound (GO:0071407)	363	9	3.52	+	2.56	0.0101	0.179
response to peptide (GO:1901652)	301	8	2.92	+	2.74	0.0103	0.182
regulation of intracellular transport (GO:0032386)	364	9	3.53	+	2.55	0.0103	0.182
transition metal ion transport (GO:0000041)	84	4	0.82	+	4.91	0.0103	0.181
regulation of cellular response to insulin stimulus (GO:1900076)	84	4	0.82	+	4.91	0.0103	0.181
positive regulation of nucleobase-containing compound metabolic process (GO:0045935)	1744	28	16.92	+	1.65	0.0104	0.182
primary alcohol metabolic process (GO:0034308)	44	3	0.43	+	7.03	0.0104	0.182
negative regulation of immune system process (GO:0002683)	430	10	4.17	+	2.4	0.0104	0.183
positive regulation of peptide secretion (GO:0002793)	302	8	2.93	+	2.73	0.0105	0.183
positive regulation of cysteine-type endopeptidase activity (GO:2001056)	132	5	1.28	+	3.9	0.0105	0.184
proteasomal protein catabolic process (GO:0010498)	303	8	2.94	+	2.72	0.0107	0.186
acylglycerol metabolic process (GO:0006639)	85	4	0.82	+	4.85	0.0107	0.187
cardiac chamber development (GO:0003205)	186	6	1.8	+	3.32	0.0108	0.188
digestive system development (GO:0055123)	133	5	1.29	+	3.87	0.0108	0.188
negative regulation of cytokine-mediated signaling pathway (GO:0001960)	45	3	0.44	+	6.87	0.011	0.191
regulation of glycoprotein metabolic process (GO:1903018)	45	3	0.44	+	6.87	0.011	0.191
regulation of plasma lipoprotein particle levels (GO:0097006)	45	3	0.44	+	6.87	0.011	0.191
cellular response to lipopolysaccharide (GO:0071222)	187	6	1.81	+	3.31	0.0111	0.192
regulation of synapse organization (GO:0050807)	187	6	1.81	+	3.31	0.0111	0.191
vasculogenesis (GO:0001570)	86	4	0.83	+	4.79	0.0111	0.192
regulation of biomineral tissue development (GO:0070167)	86	4	0.83	+	4.79	0.0111	0.192
regulation of transmembrane transporter activity (GO:0022898)	245	7	2.38	+	2.94	0.0112	0.193
cardiac muscle tissue development (GO:0048738)	188	6	1.82	+	3.29	0.0113	0.195
response to extracellular stimulus (GO:0009991)	370	9	3.59	+	2.51	0.0114	0.195
toll-like receptor 4 signaling pathway (GO:0034142)	15	2	0.15	+	13.74	0.0114	0.195
positive regulation of glucose import in response to insulin stimulus (GO:2001275)	15	2	0.15	+	13.74	0.0114	0.195
nitric oxide mediated signal transduction (GO:0007263)	15	2	0.15	+	13.74	0.0114	0.195
cotranslational protein targeting to membrane (GO:0006613)	15	2	0.15	+	13.74	0.0114	0.195
telomere maintenance via telomerase (GO:0007004)	15	2	0.15	+	13.74	0.0114	0.194
RNA-dependent DNA biosynthetic process (GO:0006278)	15	2	0.15	+	13.74	0.0114	0.194
positive regulation of myelination (GO:0031643)	15	2	0.15	+	13.74	0.0114	0.194
positive regulation of execution phase of apoptosis (GO:1900119)	15	2	0.15	+	13.74	0.0114	0.194
epithelial cell differentiation involved in prostate gland development (GO:0060742)	15	2	0.15	+	13.74	0.0114	0.194
layer formation in cerebral cortex (GO:0021819)	15	2	0.15	+	13.74	0.0114	0.193
regulation of tumor necrosis factor production (GO:0032680)	135	5	1.31	+	3.82	0.0115	0.195
cognition (GO:0050890)	307	8	2.98	+	2.69	0.0115	0.195
neutral lipid metabolic process (GO:0006638)	87	4	0.84	+	4.74	0.0116	0.196
central nervous system neuron development (GO:0021954)	87	4	0.84	+	4.74	0.0116	0.196
regulation of lymphocyte mediated immunity (GO:0002706)	189	6	1.83	+	3.27	0.0116	0.196
regulation of granulocyte chemotaxis (GO:0071622)	46	3	0.45	+	6.72	0.0117	0.197
endocardial cushion development (GO:0003197)	46	3	0.45	+	6.72	0.0117	0.197
negative regulation of protein complex assembly (GO:0031333)	136	5	1.32	+	3.79	0.0118	0.199
negative regulation of cell growth (GO:0030308)	190	6	1.84	+	3.25	0.0119	0.2
cellular component disassembly (GO:0022411)	190	6	1.84	+	3.25	0.0119	0.2
regulation of phosphatidylinositol 3-kinase signaling (GO:0014066)	88	4	0.85	+	4.68	0.012	0.202
intracellular receptor signaling pathway (GO:0030522)	88	4	0.85	+	4.68	0.012	0.201
positive regulation of protein kinase activity (GO:0045860)	440	10	4.27	+	2.34	0.0121	0.202
regulation of kinase activity (GO:0043549)	752	15	7.3	+	2.06	0.0121	0.203
regulation of tumor necrosis factor superfamily cytokine production (GO:1903555)	137	5	1.33	+	3.76	0.0121	0.203
negative regulation of supramolecular fiber organization (GO:1902904)	137	5	1.33	+	3.76	0.0121	0.203
negative regulation of cell activation (GO:0050866)	191	6	1.85	+	3.24	0.0121	0.203
embryonic organ morphogenesis (GO:0048562)	311	8	3.02	+	2.65	0.0123	0.205
toll-like receptor signaling pathway (GO:0002224)	47	3	0.46	+	6.58	0.0123	0.205
regulation of interleukin-10 production (GO:0032653)	47	3	0.46	+	6.58	0.0123	0.205
positive regulation of oxidoreductase activity (GO:0051353)	47	3	0.46	+	6.58	0.0123	0.205
collagen fibril organization (GO:0030199)	47	3	0.46	+	6.58	0.0123	0.204
regulation of alcohol biosynthetic process (GO:1902930)	47	3	0.46	+	6.58	0.0123	0.204
neuromuscular junction development (GO:0007528)	47	3	0.46	+	6.58	0.0123	0.204
cellular protein catabolic process (GO:0044257)	548	12	5.32	+	2.26	0.0124	0.205
positive regulation of leukocyte cell-cell adhesion (GO:1903039)	192	6	1.86	+	3.22	0.0124	0.205
establishment or maintenance of cell polarity (GO:0007163)	192	6	1.86	+	3.22	0.0124	0.205
negative regulation of small molecule metabolic process (GO:0062014)	89	4	0.86	+	4.63	0.0124	0.205
regulation of defense response (GO:0031347)	550	12	5.34	+	2.25	0.0125	0.207
negative regulation of glycoprotein metabolic process (GO:1903019)	16	2	0.16	+	12.88	0.0127	0.209
negative regulation of glial cell proliferation (GO:0060253)	16	2	0.16	+	12.88	0.0127	0.209
basement membrane organization (GO:0071711)	16	2	0.16	+	12.88	0.0127	0.209
regulation of postsynaptic membrane organization (GO:1901626)	16	2	0.16	+	12.88	0.0127	0.209
chemical homeostasis within a tissue (GO:0048875)	16	2	0.16	+	12.88	0.0127	0.208
negative regulation of protein oligomerization (GO:0032460)	16	2	0.16	+	12.88	0.0127	0.208
negative regulation of multicellular organism growth (GO:0040015)	16	2	0.16	+	12.88	0.0127	0.208
positive regulation of astrocyte differentiation (GO:0048711)	16	2	0.16	+	12.88	0.0127	0.208
regulation of neurotrophin TRK receptor signaling pathway (GO:0051386)	16	2	0.16	+	12.88	0.0127	0.207
macrophage migration (GO:1905517)	16	2	0.16	+	12.88	0.0127	0.207
response to hepatocyte growth factor (GO:0035728)	16	2	0.16	+	12.88	0.0127	0.207
ferric iron transport (GO:0015682)	16	2	0.16	+	12.88	0.0127	0.207
positive regulation of insulin receptor signaling pathway (GO:0046628)	16	2	0.16	+	12.88	0.0127	0.207
iron ion import (GO:0097286)	16	2	0.16	+	12.88	0.0127	0.206
mesenchymal cell proliferation (GO:0010463)	16	2	0.16	+	12.88	0.0127	0.206
mammary gland epithelial cell differentiation (GO:0060644)	16	2	0.16	+	12.88	0.0127	0.206
adult heart development (GO:0007512)	16	2	0.16	+	12.88	0.0127	0.206
trivalent inorganic cation transport (GO:0072512)	16	2	0.16	+	12.88	0.0127	0.205
positive regulation of adaptive immune response based on somatic recombination of immune receptors built from immunoglobulin superfamily domains (GO:0002824)	139	5	1.35	+	3.71	0.0128	0.207
sensory organ development (GO:0007423)	555	12	5.38	+	2.23	0.0129	0.208
cellular lipid metabolic process (GO:0044255)	768	15	7.45	+	2.01	0.013	0.209
regulation of erythrocyte differentiation (GO:0045646)	48	3	0.47	+	6.44	0.013	0.209
mesenchyme morphogenesis (GO:0072132)	48	3	0.47	+	6.44	0.013	0.209
negative regulation of lipid biosynthetic process (GO:0051055)	48	3	0.47	+	6.44	0.013	0.209
regulation of substrate adhesion-dependent cell spreading (GO:1900024)	48	3	0.47	+	6.44	0.013	0.208
regulation of collagen metabolic process (GO:0010712)	48	3	0.47	+	6.44	0.013	0.208
cardiac ventricle development (GO:0003231)	140	5	1.36	+	3.68	0.0132	0.211
lung development (GO:0030324)	195	6	1.89	+	3.17	0.0133	0.213
heterocycle metabolic process (GO:0046483)	3772	23	36.6	-	0.63	0.0134	0.214
cellular response to molecule of bacterial origin (GO:0071219)	196	6	1.9	+	3.16	0.0136	0.217
regulation of blood pressure (GO:0008217)	196	6	1.9	+	3.16	0.0136	0.217
regulation of transporter activity (GO:0032409)	255	7	2.47	+	2.83	0.0136	0.217
carbohydrate derivative transport (GO:1901264)	49	3	0.48	+	6.31	0.0137	0.218
negative regulation of endothelial cell migration (GO:0010596)	49	3	0.48	+	6.31	0.0137	0.218
negative regulation of response to cytokine stimulus (GO:0060761)	49	3	0.48	+	6.31	0.0137	0.217
positive regulation of ubiquitin-dependent protein catabolic process (GO:2000060)	92	4	0.89	+	4.48	0.0139	0.22
regulation of response to oxidative stress (GO:1902882)	92	4	0.89	+	4.48	0.0139	0.22
positive regulation of cell size (GO:0045793)	17	2	0.16	+	12.13	0.0141	0.224
cellular copper ion homeostasis (GO:0006878)	17	2	0.16	+	12.13	0.0141	0.223
copper ion transport (GO:0006825)	17	2	0.16	+	12.13	0.0141	0.223
suckling behavior (GO:0001967)	17	2	0.16	+	12.13	0.0141	0.223
positive regulation of receptor recycling (GO:0001921)	17	2	0.16	+	12.13	0.0141	0.223
vocalization behavior (GO:0071625)	17	2	0.16	+	12.13	0.0141	0.222
T cell migration (GO:0072678)	17	2	0.16	+	12.13	0.0141	0.222
positive regulation of intracellular transport (GO:0032388)	198	6	1.92	+	3.12	0.0142	0.224
regulation of cysteine-type endopeptidase activity involved in apoptotic process (GO:0043281)	198	6	1.92	+	3.12	0.0142	0.223
respiratory tube development (GO:0030323)	198	6	1.92	+	3.12	0.0142	0.223
peptidyl-tyrosine phosphorylation (GO:0018108)	93	4	0.9	+	4.43	0.0143	0.225
positive regulation of canonical Wnt signaling pathway (GO:0090263)	93	4	0.9	+	4.43	0.0143	0.225
vesicle budding from membrane (GO:0006900)	50	3	0.49	+	6.18	0.0144	0.225
regulation of transcription regulatory region DNA binding (GO:2000677)	50	3	0.49	+	6.18	0.0144	0.225
positive regulation of lymphocyte mediated immunity (GO:0002708)	144	5	1.4	+	3.58	0.0147	0.229
regulation of small molecule metabolic process (GO:0062012)	322	8	3.12	+	2.56	0.0148	0.231
positive regulation of myeloid cell differentiation (GO:0045639)	94	4	0.91	+	4.39	0.0148	0.231
mitochondrial membrane organization (GO:0007006)	94	4	0.91	+	4.39	0.0148	0.231
positive regulation of endothelial cell migration (GO:0010595)	94	4	0.91	+	4.39	0.0148	0.231
leukocyte migration (GO:0050900)	200	6	1.94	+	3.09	0.0149	0.231
heart morphogenesis (GO:0003007)	260	7	2.52	+	2.77	0.015	0.233
macromolecule catabolic process (GO:0009057)	794	15	7.7	+	1.95	0.015	0.232
regulation of ERK1 and ERK2 cascade (GO:0070372)	323	8	3.13	+	2.55	0.0151	0.233
positive regulation of cation transmembrane transport (GO:1904064)	145	5	1.41	+	3.55	0.0151	0.233
positive regulation of adaptive immune response (GO:0002821)	145	5	1.41	+	3.55	0.0151	0.233
regulation of transcription from RNA polymerase II promoter in response to stress (GO:0043618)	51	3	0.49	+	6.06	0.0152	0.234
cellular response to oxygen levels (GO:0071453)	95	4	0.92	+	4.34	0.0154	0.237
extrinsic apoptotic signaling pathway (GO:0097191)	95	4	0.92	+	4.34	0.0154	0.237
regulation of ubiquitin-dependent protein catabolic process (GO:2000058)	146	5	1.42	+	3.53	0.0155	0.238
cellular response to extracellular stimulus (GO:0031668)	202	6	1.96	+	3.06	0.0155	0.239
regulation of cytosolic calcium ion concentration (GO:0051480)	325	8	3.15	+	2.54	0.0156	0.239
glycoprotein metabolic process (GO:0009100)	262	7	2.54	+	2.75	0.0156	0.239
negative regulation of endoplasmic reticulum stress-induced intrinsic apoptotic signaling pathway (GO:1902236)	18	2	0.17	+	11.45	0.0156	0.239
positive regulation of protein import into nucleus, translocation (GO:0033160)	18	2	0.17	+	11.45	0.0156	0.239
regulation of lymphocyte chemotaxis (GO:1901623)	18	2	0.17	+	11.45	0.0156	0.239
leukocyte tethering or rolling (GO:0050901)	18	2	0.17	+	11.45	0.0156	0.238
regulation of mitochondrial outer membrane permeabilization involved in apoptotic signaling pathway (GO:1901028)	18	2	0.17	+	11.45	0.0156	0.238
regulation of granulocyte differentiation (GO:0030852)	18	2	0.17	+	11.45	0.0156	0.238
macrophage differentiation (GO:0030225)	18	2	0.17	+	11.45	0.0156	0.238
venous blood vessel development (GO:0060841)	18	2	0.17	+	11.45	0.0156	0.237
plasma lipoprotein particle assembly (GO:0034377)	18	2	0.17	+	11.45	0.0156	0.237
protein targeting (GO:0006605)	203	6	1.97	+	3.05	0.0158	0.241
cellular response to peptide (GO:1901653)	203	6	1.97	+	3.05	0.0158	0.241
positive regulation of endopeptidase activity (GO:0010950)	147	5	1.43	+	3.51	0.0159	0.241
regulation of cytokine-mediated signaling pathway (GO:0001959)	96	4	0.93	+	4.29	0.0159	0.241
peptidyl-tyrosine modification (GO:0018212)	96	4	0.93	+	4.29	0.0159	0.24
positive regulation of blood pressure (GO:0045777)	52	3	0.5	+	5.95	0.0159	0.241
regulation of mitochondrial membrane permeability (GO:0046902)	52	3	0.5	+	5.95	0.0159	0.24
mammary gland morphogenesis (GO:0060443)	53	3	0.51	+	5.83	0.0167	0.252
protein localization to endoplasmic reticulum (GO:0070972)	53	3	0.51	+	5.83	0.0167	0.252
negative regulation of smooth muscle cell proliferation (GO:0048662)	53	3	0.51	+	5.83	0.0167	0.252
digestive tract morphogenesis (GO:0048546)	53	3	0.51	+	5.83	0.0167	0.251
regulation of phosphoprotein phosphatase activity (GO:0043666)	53	3	0.51	+	5.83	0.0167	0.251
ventricular cardiac muscle tissue morphogenesis (GO:0055010)	53	3	0.51	+	5.83	0.0167	0.251
regulation of peptidyl-serine phosphorylation (GO:0033135)	149	5	1.45	+	3.46	0.0167	0.251
positive regulation of proteasomal protein catabolic process (GO:1901800)	98	4	0.95	+	4.21	0.017	0.254
protein targeting to lysosome (GO:0006622)	19	2	0.18	+	10.85	0.0171	0.256
negative regulation of fibroblast growth factor receptor signaling pathway (GO:0040037)	19	2	0.18	+	10.85	0.0171	0.256
regulation of immunoglobulin secretion (GO:0051023)	19	2	0.18	+	10.85	0.0171	0.256
leukocyte adhesion to vascular endothelial cell (GO:0061756)	19	2	0.18	+	10.85	0.0171	0.256
copper ion homeostasis (GO:0055070)	19	2	0.18	+	10.85	0.0171	0.255
retinoic acid metabolic process (GO:0042573)	19	2	0.18	+	10.85	0.0171	0.255
autophagosome maturation (GO:0097352)	19	2	0.18	+	10.85	0.0171	0.255
endocardial cushion formation (GO:0003272)	19	2	0.18	+	10.85	0.0171	0.255
plasma lipoprotein particle remodeling (GO:0034369)	19	2	0.18	+	10.85	0.0171	0.254
protein-lipid complex remodeling (GO:0034368)	19	2	0.18	+	10.85	0.0171	0.254
branch elongation of an epithelium (GO:0060602)	19	2	0.18	+	10.85	0.0171	0.254
extracellular matrix assembly (GO:0085029)	19	2	0.18	+	10.85	0.0171	0.254
organic hydroxy compound biosynthetic process (GO:1901617)	151	5	1.47	+	3.41	0.0176	0.26
cellular aromatic compound metabolic process (GO:0006725)	3832	24	37.18	-	0.65	0.018	0.266
sensory perception of pain (GO:0019233)	100	4	0.97	+	4.12	0.0181	0.267
negative regulation of cell morphogenesis involved in differentiation (GO:0010771)	100	4	0.97	+	4.12	0.0181	0.267
DNA biosynthetic process (GO:0071897)	55	3	0.53	+	5.62	0.0183	0.27
vitamin metabolic process (GO:0006766)	55	3	0.53	+	5.62	0.0183	0.27
embryonic morphogenesis (GO:0048598)	602	12	5.84	+	2.05	0.0185	0.272
positive regulation of kinase activity (GO:0033674)	510	11	4.95	+	2.22	0.0185	0.272
interspecies interaction between organisms (GO:0044419)	272	7	2.64	+	2.65	0.0186	0.274
establishment of protein localization to organelle (GO:0072594)	272	7	2.64	+	2.65	0.0186	0.273
embryo development ending in birth or egg hatching (GO:0009792)	728	14	7.06	+	1.98	0.0186	0.273
symbiont process (GO:0044403)	211	6	2.05	+	2.93	0.0187	0.274
virion assembly (GO:0019068)	20	2	0.19	+	10.31	0.0187	0.274
positive regulation of sodium ion transmembrane transport (GO:1902307)	20	2	0.19	+	10.31	0.0187	0.274
regulation of mitochondrial membrane permeability involved in apoptotic process (GO:1902108)	20	2	0.19	+	10.31	0.0187	0.273
regulation of mitotic spindle assembly (GO:1901673)	20	2	0.19	+	10.31	0.0187	0.273
negative regulation of cell cycle arrest (GO:0071157)	20	2	0.19	+	10.31	0.0187	0.273
positive regulation of protein localization to cell surface (GO:2000010)	20	2	0.19	+	10.31	0.0187	0.273
chondroitin sulfate metabolic process (GO:0030204)	20	2	0.19	+	10.31	0.0187	0.272
positive regulation of peptidase activity (GO:0010952)	154	5	1.49	+	3.35	0.0189	0.275
small GTPase mediated signal transduction (GO:0007264)	273	7	2.65	+	2.64	0.0189	0.275
proteasome-mediated ubiquitin-dependent protein catabolic process (GO:0043161)	273	7	2.65	+	2.64	0.0189	0.275
vascular transport (GO:0010232)	1	1	0.01	+	> 100	0.0191	0.277
arginine catabolic process to proline (GO:0019493)	1	1	0.01	+	> 100	0.0191	0.277
posterior midgut development (GO:0007497)	1	1	0.01	+	> 100	0.0191	0.277
right lung morphogenesis (GO:0060461)	1	1	0.01	+	> 100	0.0191	0.277
vitamin E biosynthetic process (GO:0010189)	1	1	0.01	+	> 100	0.0191	0.276
arginine catabolic process to proline via ornithine (GO:0010121)	1	1	0.01	+	> 100	0.0191	0.276
peptide antigen assembly with MHC class I protein complex (GO:0002502)	1	1	0.01	+	> 100	0.0191	0.276
flavin adenine dinucleotide catabolic process (GO:0072389)	1	1	0.01	+	> 100	0.0191	0.276
coronal suture morphogenesis (GO:0060365)	1	1	0.01	+	> 100	0.0191	0.275
negative regulation of testosterone secretion (GO:2000844)	1	1	0.01	+	> 100	0.0191	0.275
positive regulation of semaphorin-plexin signaling pathway (GO:2001262)	1	1	0.01	+	> 100	0.0191	0.275
positive regulation of ammonia assimilation cycle (GO:2001250)	1	1	0.01	+	> 100	0.0191	0.275
regulation of ammonia assimilation cycle (GO:2001248)	1	1	0.01	+	> 100	0.0191	0.274
positive regulation of Lys63-specific deubiquitinase activity (GO:1903007)	1	1	0.01	+	> 100	0.0191	0.274
positive regulation of lipid transport across blood brain barrier (GO:1903002)	1	1	0.01	+	> 100	0.0191	0.274
regulation of lipid transport across blood brain barrier (GO:1903000)	1	1	0.01	+	> 100	0.0191	0.274
positive regulation of semaphorin-plexin signaling pathway involved in outflow tract morphogenesis (GO:2000764)	1	1	0.01	+	> 100	0.0191	0.273
positive regulation of transcription from RNA polymerase II promoter involved in norepinephrine biosynthetic process (GO:2000763)	1	1	0.01	+	> 100	0.0191	0.273
MHC class I protein complex assembly (GO:0002397)	1	1	0.01	+	> 100	0.0191	0.273
negative regulation of interleukin-5 secretion (GO:2000663)	1	1	0.01	+	> 100	0.0191	0.273
milk ejection reflex (GO:0060156)	1	1	0.01	+	> 100	0.0191	0.272
1,2-diacyl-sn-glycero-3-phosphocholine metabolic process (GO:0006653)	1	1	0.01	+	> 100	0.0191	0.272
intracellular bile acid receptor signaling pathway (GO:0038185)	1	1	0.01	+	> 100	0.0191	0.272
metabolism by host of substance in symbiont (GO:0052419)	1	1	0.01	+	> 100	0.0191	0.271
metabolism by organism of protein in other organism involved in symbiotic interaction (GO:0052418)	1	1	0.01	+	> 100	0.0191	0.271
metabolism by host of symbiont protein (GO:0052417)	1	1	0.01	+	> 100	0.0191	0.271
metabolism by host of symbiont macromolecule (GO:0052416)	1	1	0.01	+	> 100	0.0191	0.271
FasL biosynthetic process (GO:0045210)	1	1	0.01	+	> 100	0.0191	0.271
beta-carotene metabolic process (GO:1901810)	1	1	0.01	+	> 100	0.0191	0.27
catabolism by host of substance in symbiont (GO:0052364)	1	1	0.01	+	> 100	0.0191	0.27
catabolism by organism of protein in other organism involved in symbiotic interaction (GO:0052363)	1	1	0.01	+	> 100	0.0191	0.27
catabolism by host of symbiont protein (GO:0052362)	1	1	0.01	+	> 100	0.0191	0.27
catabolism by organism of macromolecule in other organism involved in symbiotic interaction (GO:0052361)	1	1	0.01	+	> 100	0.0191	0.269
catabolism by host of symbiont macromolecule (GO:0052360)	1	1	0.01	+	> 100	0.0191	0.269
positive regulation of macrophage colony-stimulating factor signaling pathway (GO:1902228)	1	1	0.01	+	> 100	0.0191	0.269
peptide amidation (GO:0001519)	1	1	0.01	+	> 100	0.0191	0.269
metabolism of macromolecule in other organism involved in symbiotic interaction (GO:0052229)	1	1	0.01	+	> 100	0.0191	0.268
catabolism of substance in other organism involved in symbiotic interaction (GO:0052227)	1	1	0.01	+	> 100	0.0191	0.268
metabolism of substance in other organism involved in symbiotic interaction (GO:0052214)	1	1	0.01	+	> 100	0.0191	0.268
cellular response to sucrose stimulus (GO:0071329)	1	1	0.01	+	> 100	0.0191	0.268
cellular response to disaccharide stimulus (GO:0071324)	1	1	0.01	+	> 100	0.0191	0.267
negative regulation of presynaptic membrane organization (GO:1901630)	1	1	0.01	+	> 100	0.0191	0.267
positive regulation of lateral motor column neuron migration (GO:1902078)	1	1	0.01	+	> 100	0.0191	0.267
regulation of lateral motor column neuron migration (GO:1902076)	1	1	0.01	+	> 100	0.0191	0.267
positive regulation of glutamate metabolic process (GO:2000213)	1	1	0.01	+	> 100	0.0191	0.266
cellular response to chromate (GO:0071247)	1	1	0.01	+	> 100	0.0191	0.266
chronological cell aging (GO:0001300)	1	1	0.01	+	> 100	0.0191	0.266
trans-synaptic signaling by nitric oxide, modulating synaptic transmission (GO:0099555)	1	1	0.01	+	> 100	0.0191	0.266
trans-synaptic signaling by soluble gas, modulating synaptic transmission (GO:0099554)	1	1	0.01	+	> 100	0.0191	0.265
negative regulation of cellular response to tunicamycin (GO:1905895)	1	1	0.01	+	> 100	0.0191	0.265
regulation of cellular response to tunicamycin (GO:1905894)	1	1	0.01	+	> 100	0.0191	0.265
negative regulation of cellular response to thapsigargin (GO:1905892)	1	1	0.01	+	> 100	0.0191	0.265
regulation of cellular response to thapsigargin (GO:1905891)	1	1	0.01	+	> 100	0.0191	0.264
regulation of cellular response to very-low-density lipoprotein particle stimulus (GO:1905890)	1	1	0.01	+	> 100	0.0191	0.264
positive regulation of heparan sulfate proteoglycan binding (GO:1905860)	1	1	0.01	+	> 100	0.0191	0.264
regulation of heparan sulfate proteoglycan binding (GO:1905858)	1	1	0.01	+	> 100	0.0191	0.264
positive regulation of heparan sulfate binding (GO:1905855)	1	1	0.01	+	> 100	0.0191	0.264
regulation of heparan sulfate binding (GO:1905853)	1	1	0.01	+	> 100	0.0191	0.263
nitrogen catabolite activation of transcription (GO:0090294)	1	1	0.01	+	> 100	0.0191	0.263
nitrogen catabolite regulation of transcription (GO:0090293)	1	1	0.01	+	> 100	0.0191	0.263
protein amidation (GO:0018032)	1	1	0.01	+	> 100	0.0191	0.263
mitotic cleavage furrow ingression (GO:1990386)	1	1	0.01	+	> 100	0.0191	0.262
negative regulation of transforming growth factor beta activation (GO:1901389)	1	1	0.01	+	> 100	0.0191	0.262
regulation of transforming growth factor beta activation (GO:1901388)	1	1	0.01	+	> 100	0.0191	0.262
mesenchyme migration (GO:0090131)	1	1	0.01	+	> 100	0.0191	0.262
protein-containing complex assembly involved in synapse maturation (GO:0090126)	1	1	0.01	+	> 100	0.0191	0.261
embryonic ectodermal digestive tract morphogenesis (GO:0048613)	1	1	0.01	+	> 100	0.0191	0.261
positive regulation of membrane depolarization during cardiac muscle cell action potential (GO:1900827)	1	1	0.01	+	> 100	0.0191	0.261
positive regulation of phosphatidic acid biosynthetic process (GO:1905695)	1	1	0.01	+	> 100	0.0191	0.261
regulation of phosphatidic acid biosynthetic process (GO:1905693)	1	1	0.01	+	> 100	0.0191	0.26
negative regulation of convergent extension involved in axis elongation (GO:1901233)	1	1	0.01	+	> 100	0.0191	0.26
regulation of convergent extension involved in axis elongation (GO:1901232)	1	1	0.01	+	> 100	0.0191	0.26
positive regulation of non-canonical Wnt signaling pathway via JNK cascade (GO:1901231)	1	1	0.01	+	> 100	0.0191	0.26
regulation of non-canonical Wnt signaling pathway via JNK cascade (GO:1901229)	1	1	0.01	+	> 100	0.0191	0.26
nitrogen catabolite activation of transcription from RNA polymerase II promoter (GO:0001080)	1	1	0.01	+	> 100	0.0191	0.259
nitrogen catabolite regulation of transcription from RNA polymerase II promoter (GO:0001079)	1	1	0.01	+	> 100	0.0191	0.259
ectodermal digestive tract morphogenesis (GO:0048567)	1	1	0.01	+	> 100	0.0191	0.259
doxorubicin transport (GO:1900753)	1	1	0.01	+	> 100	0.0191	0.259
negative regulation of development of symbiont involved in interaction with host (GO:0044147)	1	1	0.01	+	> 100	0.0191	0.258
modulation of development of symbiont involved in interaction with host (GO:0044145)	1	1	0.01	+	> 100	0.0191	0.258
positive regulation of low-density lipoprotein receptor activity (GO:1905599)	1	1	0.01	+	> 100	0.0191	0.258
positive regulation of low-density lipoprotein particle receptor binding (GO:1905597)	1	1	0.01	+	> 100	0.0191	0.258
positive regulation of low-density lipoprotein particle clearance (GO:1905581)	1	1	0.01	+	> 100	0.0191	0.258
ganglioside GM1 transport to membrane (GO:1905572)	1	1	0.01	+	> 100	0.0191	0.257
multi-organism catabolic process (GO:0044035)	1	1	0.01	+	> 100	0.0191	0.257
multi-organism metabolic process (GO:0044033)	1	1	0.01	+	> 100	0.0191	0.257
positive regulation of motor neuron migration (GO:1905485)	1	1	0.01	+	> 100	0.0191	0.257
regulation of motor neuron migration (GO:1905483)	1	1	0.01	+	> 100	0.0191	0.256
lateral mesodermal cell differentiation (GO:0048371)	1	1	0.01	+	> 100	0.0191	0.256
lateral mesoderm formation (GO:0048370)	1	1	0.01	+	> 100	0.0191	0.256
lateral mesoderm morphogenesis (GO:0048369)	1	1	0.01	+	> 100	0.0191	0.256
interleukin-27-mediated signaling pathway (GO:0070106)	1	1	0.01	+	> 100	0.0191	0.256
negative regulation of natural killer cell degranulation (GO:0043322)	1	1	0.01	+	> 100	0.0191	0.255
atrioventricular canal morphogenesis (GO:1905222)	1	1	0.01	+	> 100	0.0191	0.255
enteric smooth muscle cell differentiation (GO:0035645)	1	1	0.01	+	> 100	0.0191	0.255
fibroblast growth factor receptor signaling pathway involved in positive regulation of cell proliferation in bone marrow (GO:0035604)	1	1	0.01	+	> 100	0.0191	0.255
fibroblast growth factor receptor signaling pathway involved in hemopoiesis (GO:0035603)	1	1	0.01	+	> 100	0.0191	0.254
fibroblast growth factor receptor signaling pathway involved in negative regulation of apoptotic process in bone marrow (GO:0035602)	1	1	0.01	+	> 100	0.0191	0.254
flavin-containing compound catabolic process (GO:0042728)	1	1	0.01	+	> 100	0.0191	0.254
negative regulation of Schwann cell proliferation involved in axon regeneration (GO:1905045)	1	1	0.01	+	> 100	0.0191	0.254
regulation of Schwann cell proliferation involved in axon regeneration (GO:1905044)	1	1	0.01	+	> 100	0.0191	0.254
negative regulation of Schwann cell migration (GO:1900148)	1	1	0.01	+	> 100	0.0191	0.253
antifungal innate immune response (GO:0061760)	1	1	0.01	+	> 100	0.0191	0.253
endothelin receptor signaling pathway (GO:0086100)	1	1	0.01	+	> 100	0.0191	0.253
response to chromate (GO:0046687)	1	1	0.01	+	> 100	0.0191	0.253
positive regulation of microglial cell migration (GO:1904141)	1	1	0.01	+	> 100	0.0191	0.252
positive regulation of cell communication by electrical coupling (GO:0010650)	1	1	0.01	+	> 100	0.0191	0.252
negative regulation of protein tyrosine phosphatase activity (GO:1903614)	1	1	0.01	+	> 100	0.0191	0.252
detection of wounding (GO:0014822)	1	1	0.01	+	> 100	0.0191	0.252
positive regulation of neurofibrillary tangle assembly (GO:1902998)	1	1	0.01	+	> 100	0.0191	0.252
mammary gland fat development (GO:0060611)	1	1	0.01	+	> 100	0.0191	0.251
positive regulation of nitrogen utilization (GO:0045848)	1	1	0.01	+	> 100	0.0191	0.251
positive regulation of vacuolar transport (GO:1903337)	1	1	0.01	+	> 100	0.0191	0.251
arginine catabolic process to glutamate (GO:0019544)	1	1	0.01	+	> 100	0.0191	0.251
regulation of nitrogen cycle metabolic process (GO:1903314)	1	1	0.01	+	> 100	0.0191	0.251
regulation of neuronal signal transduction (GO:1902847)	1	1	0.01	+	> 100	0.0191	0.25
regulation of urea metabolic process (GO:0034255)	1	1	0.01	+	> 100	0.0191	0.25
positive regulation of late endosome to lysosome transport (GO:1902824)	1	1	0.01	+	> 100	0.0191	0.25
positive regulation of protein localization to plasma membrane (GO:1903078)	56	3	0.54	+	5.52	0.0192	0.25
neural crest cell migration (GO:0001755)	56	3	0.54	+	5.52	0.0192	0.25
regulation of DNA-templated transcription in response to stress (GO:0043620)	56	3	0.54	+	5.52	0.0192	0.25
lung alveolus development (GO:0048286)	56	3	0.54	+	5.52	0.0192	0.25
adult locomotory behavior (GO:0008344)	102	4	0.99	+	4.04	0.0193	0.25
feeding behavior (GO:0007631)	102	4	0.99	+	4.04	0.0193	0.25
positive regulation of GTPase activity (GO:0043547)	213	6	2.07	+	2.9	0.0195	0.253
pallium development (GO:0021543)	156	5	1.51	+	3.3	0.0198	0.258
negative regulation of protein binding (GO:0032091)	103	4	1	+	4	0.0199	0.257
heart looping (GO:0001947)	57	3	0.55	+	5.42	0.02	0.26
cellular response to heat (GO:0034605)	57	3	0.55	+	5.42	0.02	0.26
positive regulation of Ras protein signal transduction (GO:0046579)	57	3	0.55	+	5.42	0.02	0.259
regulation of intracellular protein transport (GO:0033157)	215	6	2.09	+	2.88	0.0203	0.262
hormone metabolic process (GO:0042445)	157	5	1.52	+	3.28	0.0203	0.262
acetylcholine receptor signaling pathway (GO:0095500)	21	2	0.2	+	9.82	0.0204	0.263
regulation of NMDA receptor activity (GO:2000310)	21	2	0.2	+	9.82	0.0204	0.263
cellular response to acetylcholine (GO:1905145)	21	2	0.2	+	9.82	0.0204	0.262
response to acetylcholine (GO:1905144)	21	2	0.2	+	9.82	0.0204	0.262
signal transduction involved in cellular response to ammonium ion (GO:1903831)	21	2	0.2	+	9.82	0.0204	0.262
regulation of macrophage derived foam cell differentiation (GO:0010743)	21	2	0.2	+	9.82	0.0204	0.262
protein-containing complex remodeling (GO:0034367)	21	2	0.2	+	9.82	0.0204	0.261
positive regulation of cellular extravasation (GO:0002693)	21	2	0.2	+	9.82	0.0204	0.261
organ growth (GO:0035265)	104	4	1.01	+	3.96	0.0205	0.262
regulation of protein polymerization (GO:0032271)	216	6	2.1	+	2.86	0.0207	0.265
establishment of protein localization to membrane (GO:0090150)	158	5	1.53	+	3.26	0.0208	0.266
cell maturation (GO:0048469)	158	5	1.53	+	3.26	0.0208	0.266
regulation of lipid biosynthetic process (GO:0046890)	158	5	1.53	+	3.26	0.0208	0.266
negative regulation of cytokine secretion (GO:0050710)	58	3	0.56	+	5.33	0.0209	0.267
regulation of cellular biosynthetic process (GO:0031326)	3693	49	35.83	+	1.37	0.0213	0.272
regulation of neural precursor cell proliferation (GO:2000177)	106	4	1.03	+	3.89	0.0217	0.277
negative regulation of transmembrane receptor protein serine/threonine kinase signaling pathway (GO:0090101)	106	4	1.03	+	3.89	0.0217	0.277
pattern recognition receptor signaling pathway (GO:0002221)	59	3	0.57	+	5.24	0.0219	0.278
positive regulation of DNA binding (GO:0043388)	59	3	0.57	+	5.24	0.0219	0.278
cell aging (GO:0007569)	59	3	0.57	+	5.24	0.0219	0.278
detection of stimulus (GO:0051606)	219	6	2.12	+	2.82	0.0219	0.278
steroid catabolic process (GO:0006706)	22	2	0.21	+	9.37	0.0221	0.28
protein-lipid complex assembly (GO:0065005)	22	2	0.21	+	9.37	0.0221	0.28
regulation of hair follicle development (GO:0051797)	22	2	0.21	+	9.37	0.0221	0.28
telomere maintenance via telomere lengthening (GO:0010833)	22	2	0.21	+	9.37	0.0221	0.279
detection of temperature stimulus (GO:0016048)	22	2	0.21	+	9.37	0.0221	0.279
negative regulation of smooth muscle cell migration (GO:0014912)	22	2	0.21	+	9.37	0.0221	0.279
morphogenesis of an epithelial fold (GO:0060571)	22	2	0.21	+	9.37	0.0221	0.279
positive regulation of ion transmembrane transport (GO:0034767)	161	5	1.56	+	3.2	0.0223	0.281
steroid metabolic process (GO:0008202)	220	6	2.13	+	2.81	0.0223	0.281
tissue remodeling (GO:0048771)	107	4	1.04	+	3.85	0.0224	0.282
regulation of response to cytokine stimulus (GO:0060759)	107	4	1.04	+	3.85	0.0224	0.281
epithelial to mesenchymal transition (GO:0001837)	60	3	0.58	+	5.15	0.0228	0.286
regulation of sodium ion transmembrane transport (GO:1902305)	60	3	0.58	+	5.15	0.0228	0.286
receptor internalization (GO:0031623)	60	3	0.58	+	5.15	0.0228	0.286
negative regulation of transforming growth factor beta receptor signaling pathway (GO:0030512)	60	3	0.58	+	5.15	0.0228	0.286
regulation of lymphocyte proliferation (GO:0050670)	222	6	2.15	+	2.79	0.0232	0.29
regulation of myoblast differentiation (GO:0045661)	61	3	0.59	+	5.07	0.0237	0.297
positive regulation of extrinsic apoptotic signaling pathway (GO:2001238)	61	3	0.59	+	5.07	0.0237	0.297
cell redox homeostasis (GO:0045454)	61	3	0.59	+	5.07	0.0237	0.297
regulation of nitric oxide biosynthetic process (GO:0045428)	61	3	0.59	+	5.07	0.0237	0.296
regulation of membrane permeability (GO:0090559)	61	3	0.59	+	5.07	0.0237	0.296
positive regulation of phagocytosis (GO:0050766)	61	3	0.59	+	5.07	0.0237	0.296
innate immune response-activating signal transduction (GO:0002758)	61	3	0.59	+	5.07	0.0237	0.296
antigen processing and presentation of exogenous peptide antigen (GO:0002478)	23	2	0.22	+	8.96	0.0238	0.297
response to misfolded protein (GO:0051788)	23	2	0.22	+	8.96	0.0238	0.297
protein hydroxylation (GO:0018126)	23	2	0.22	+	8.96	0.0238	0.296
regulation of collateral sprouting (GO:0048670)	23	2	0.22	+	8.96	0.0238	0.296
regulation of receptor binding (GO:1900120)	23	2	0.22	+	8.96	0.0238	0.296
respiratory system development (GO:0060541)	225	6	2.18	+	2.75	0.0245	0.304
cellular response to calcium ion (GO:0071277)	62	3	0.6	+	4.99	0.0247	0.306
negative regulation of cellular response to transforming growth factor beta stimulus (GO:1903845)	62	3	0.6	+	4.99	0.0247	0.306
positive regulation of anion transport (GO:1903793)	62	3	0.6	+	4.99	0.0247	0.306
regulation of GTPase activity (GO:0043087)	289	7	2.8	+	2.5	0.0247	0.306
negative regulation of organelle organization (GO:0010639)	356	8	3.45	+	2.32	0.0249	0.308
positive regulation of multi-organism process (GO:0043902)	166	5	1.61	+	3.1	0.025	0.308
positive regulation of proteolysis involved in cellular protein catabolic process (GO:1903052)	111	4	1.08	+	3.71	0.0251	0.309
negative regulation of catalytic activity (GO:0043086)	674	13	6.54	+	1.99	0.0252	0.31
regulation of macromolecule biosynthetic process (GO:0010556)	3563	47	34.57	+	1.36	0.0253	0.311
regulation of proteasomal protein catabolic process (GO:0061136)	167	5	1.62	+	3.09	0.0255	0.314
renal system process involved in regulation of systemic arterial blood pressure (GO:0003071)	24	2	0.23	+	8.59	0.0257	0.315
telencephalon glial cell migration (GO:0022030)	24	2	0.23	+	8.59	0.0257	0.315
positive regulation of transcription regulatory region DNA binding (GO:2000679)	24	2	0.23	+	8.59	0.0257	0.315
negative regulation of intrinsic apoptotic signaling pathway in response to DNA damage (GO:1902230)	24	2	0.23	+	8.59	0.0257	0.315
regulation of myoblast fusion (GO:1901739)	24	2	0.23	+	8.59	0.0257	0.314
cellular response to interleukin-4 (GO:0071353)	24	2	0.23	+	8.59	0.0257	0.314
bicellular tight junction assembly (GO:0070830)	24	2	0.23	+	8.59	0.0257	0.314
regulation of non-canonical Wnt signaling pathway (GO:2000050)	24	2	0.23	+	8.59	0.0257	0.314
regulation of renal sodium excretion (GO:0035813)	24	2	0.23	+	8.59	0.0257	0.313
regulation of urine volume (GO:0035809)	24	2	0.23	+	8.59	0.0257	0.313
animal organ regeneration (GO:0031100)	24	2	0.23	+	8.59	0.0257	0.313
cerebral cortex radial glia guided migration (GO:0021801)	24	2	0.23	+	8.59	0.0257	0.313
positive regulation of NIK/NF-kappaB signaling (GO:1901224)	63	3	0.61	+	4.91	0.0257	0.313
positive regulation of protein localization to cell periphery (GO:1904377)	63	3	0.61	+	4.91	0.0257	0.313
cellular response to tumor necrosis factor (GO:0071356)	112	4	1.09	+	3.68	0.0258	0.313
ear development (GO:0043583)	228	6	2.21	+	2.71	0.0259	0.315
regulation of T cell proliferation (GO:0042129)	168	5	1.63	+	3.07	0.0261	0.316
positive regulation of transcription, DNA-templated (GO:0045893)	1468	23	14.24	+	1.61	0.0264	0.32
positive regulation of nucleic acid-templated transcription (GO:1903508)	1471	23	14.27	+	1.61	0.0266	0.322
positive regulation of RNA biosynthetic process (GO:1902680)	1472	23	14.28	+	1.61	0.0267	0.323
muscle structure development (GO:0061061)	465	10	4.51	+	2.22	0.0267	0.323
SMAD protein signal transduction (GO:0060395)	64	3	0.62	+	4.83	0.0267	0.323
positive regulation of neural precursor cell proliferation (GO:2000179)	64	3	0.62	+	4.83	0.0267	0.323
proteoglycan metabolic process (GO:0006029)	64	3	0.62	+	4.83	0.0267	0.323
visual learning (GO:0008542)	64	3	0.62	+	4.83	0.0267	0.322
determination of heart left/right asymmetry (GO:0061371)	64	3	0.62	+	4.83	0.0267	0.322
embryonic heart tube morphogenesis (GO:0003143)	64	3	0.62	+	4.83	0.0267	0.322
regulation of T cell activation (GO:0050863)	294	7	2.85	+	2.45	0.0268	0.322
ameboidal-type cell migration (GO:0001667)	170	5	1.65	+	3.03	0.0272	0.327
myeloid leukocyte migration (GO:0097529)	114	4	1.11	+	3.62	0.0272	0.327
regulation of signaling receptor activity (GO:0010469)	114	4	1.11	+	3.62	0.0272	0.327
positive regulation of erythrocyte differentiation (GO:0045648)	25	2	0.24	+	8.25	0.0276	0.33
cell adhesion mediated by integrin (GO:0033627)	25	2	0.24	+	8.25	0.0276	0.33
regulation of protein import into nucleus, translocation (GO:0033158)	25	2	0.24	+	8.25	0.0276	0.33
regulation of insulin-like growth factor receptor signaling pathway (GO:0043567)	25	2	0.24	+	8.25	0.0276	0.33
negative regulation of cell killing (GO:0031342)	25	2	0.24	+	8.25	0.0276	0.329
positive regulation of macrophage activation (GO:0043032)	25	2	0.24	+	8.25	0.0276	0.329
regulation of establishment of protein localization to mitochondrion (GO:1903747)	25	2	0.24	+	8.25	0.0276	0.329
positive regulation of phosphatidylinositol 3-kinase signaling (GO:0014068)	65	3	0.63	+	4.76	0.0278	0.331
negative regulation of cytokine production (GO:0001818)	232	6	2.25	+	2.67	0.0278	0.332
locomotory behavior (GO:0007626)	232	6	2.25	+	2.67	0.0278	0.332
macromolecule biosynthetic process (GO:0009059)	2733	16	26.52	-	0.6	0.0281	0.334
regulation of blood vessel diameter (GO:0097746)	172	5	1.67	+	3	0.0284	0.338
regulation of tube diameter (GO:0035296)	172	5	1.67	+	3	0.0284	0.337
positive regulation of low-density lipoprotein particle receptor biosynthetic process (GO:0045716)	2	1	0.02	+	51.53	0.0286	0.339
orbitofrontal cortex development (GO:0021769)	2	1	0.02	+	51.53	0.0286	0.339
ectodermal digestive tract development (GO:0007439)	2	1	0.02	+	51.53	0.0286	0.338
right lung development (GO:0060458)	2	1	0.02	+	51.53	0.0286	0.338
peptide antigen assembly with MHC protein complex (GO:0002501)	2	1	0.02	+	51.53	0.0286	0.338
positive regulation of eosinophil differentiation (GO:0045645)	2	1	0.02	+	51.53	0.0286	0.338
regulation of eosinophil differentiation (GO:0045643)	2	1	0.02	+	51.53	0.0286	0.337
flavin adenine dinucleotide metabolic process (GO:0072387)	2	1	0.02	+	51.53	0.0286	0.337
regulation of lipid transport by positive regulation of transcription from RNA polymerase II promoter (GO:0072369)	2	1	0.02	+	51.53	0.0286	0.337
granuloma formation (GO:0002432)	2	1	0.02	+	51.53	0.0286	0.337
response to iron(III) ion (GO:0010041)	2	1	0.02	+	51.53	0.0286	0.336
cerebellum structural organization (GO:0021589)	2	1	0.02	+	51.53	0.0286	0.336
hindbrain structural organization (GO:0021577)	2	1	0.02	+	51.53	0.0286	0.336
positive regulation of protein K63-linked deubiquitination (GO:1903006)	2	1	0.02	+	51.53	0.0286	0.336
regulation of protein K63-linked deubiquitination (GO:1903004)	2	1	0.02	+	51.53	0.0286	0.335
MHC protein complex assembly (GO:0002396)	2	1	0.02	+	51.53	0.0286	0.335
glucocorticoid catabolic process (GO:0006713)	2	1	0.02	+	51.53	0.0286	0.335
negative regulation of interleukin-13 secretion (GO:2000666)	2	1	0.02	+	51.53	0.0286	0.335
bile acid signaling pathway (GO:0038183)	2	1	0.02	+	51.53	0.0286	0.334
protein localization to bicellular tight junction (GO:1902396)	2	1	0.02	+	51.53	0.0286	0.334
positive regulation of low-density lipoprotein particle receptor catabolic process (GO:0032805)	2	1	0.02	+	51.53	0.0286	0.334
negative regulation of low-density lipoprotein particle receptor catabolic process (GO:0032804)	2	1	0.02	+	51.53	0.0286	0.334
response to vitamin A (GO:0033189)	2	1	0.02	+	51.53	0.0286	0.333
renin secretion into blood stream (GO:0002001)	2	1	0.02	+	51.53	0.0286	0.333
positive regulation of neutrophil mediated killing of fungus (GO:0070965)	2	1	0.02	+	51.53	0.0286	0.333
regulation of neutrophil mediated killing of fungus (GO:0070953)	2	1	0.02	+	51.53	0.0286	0.333
cellular response to vitamin K (GO:0071307)	2	1	0.02	+	51.53	0.0286	0.332
response to vitamin K (GO:0032571)	2	1	0.02	+	51.53	0.0286	0.332
cellular response to iron(III) ion (GO:0071283)	2	1	0.02	+	51.53	0.0286	0.332
positive regulation of amyloid fibril formation (GO:1905908)	2	1	0.02	+	51.53	0.0286	0.332
trans-synaptic signaling by nitric oxide (GO:0099548)	2	1	0.02	+	51.53	0.0286	0.331
trans-synaptic signaling by soluble gas (GO:0099543)	2	1	0.02	+	51.53	0.0286	0.331
smooth endoplasmic reticulum calcium ion homeostasis (GO:0051563)	2	1	0.02	+	51.53	0.0286	0.331
positive regulation of immune complex clearance by monocytes and macrophages (GO:0090265)	2	1	0.02	+	51.53	0.0286	0.331
regulation of immune complex clearance by monocytes and macrophages (GO:0090264)	2	1	0.02	+	51.53	0.0286	0.33
protein localization to perinuclear region of cytoplasm (GO:1905719)	2	1	0.02	+	51.53	0.0286	0.33
regulation of odontoblast differentiation (GO:1901329)	2	1	0.02	+	51.53	0.0286	0.33
collateral sprouting in absence of injury (GO:0048669)	2	1	0.02	+	51.53	0.0286	0.33
embryonic ectodermal digestive tract development (GO:0048611)	2	1	0.02	+	51.53	0.0286	0.329
negative regulation of intracellular transport of viral material (GO:1901253)	2	1	0.02	+	51.53	0.0286	0.329
positive regulation of receptor-mediated endocytosis involved in cholesterol transport (GO:1905602)	2	1	0.02	+	51.53	0.0286	0.329
detection of hypoxia (GO:0070483)	2	1	0.02	+	51.53	0.0286	0.329
nucleotide-binding oligomerization domain containing 1 signaling pathway (GO:0070427)	2	1	0.02	+	51.53	0.0286	0.328
regulation of low-density lipoprotein particle receptor binding (GO:1905595)	2	1	0.02	+	51.53	0.0286	0.328
spindle disassembly (GO:0051230)	2	1	0.02	+	51.53	0.0286	0.328
mitotic spindle disassembly (GO:0051228)	2	1	0.02	+	51.53	0.0286	0.328
synaptic signaling by nitric oxide (GO:0099163)	2	1	0.02	+	51.53	0.0286	0.327
glucocorticoid mediated signaling pathway (GO:0043402)	2	1	0.02	+	51.53	0.0286	0.327
epinephrine secretion (GO:0048242)	2	1	0.02	+	51.53	0.0286	0.327
negative regulation of interleukin-6-mediated signaling pathway (GO:0070104)	2	1	0.02	+	51.53	0.0286	0.327
negative regulation of nitrosative stress-induced intrinsic apoptotic signaling pathway (GO:1905259)	2	1	0.02	+	51.53	0.0286	0.326
regulation of nitrosative stress-induced intrinsic apoptotic signaling pathway (GO:1905258)	2	1	0.02	+	51.53	0.0286	0.326
T-helper 1 cell activation (GO:0035711)	2	1	0.02	+	51.53	0.0286	0.326
monocyte homeostasis (GO:0035702)	2	1	0.02	+	51.53	0.0286	0.326
regulation of granulosa cell apoptotic process (GO:1904708)	2	1	0.02	+	51.53	0.0286	0.325
helper T cell extravasation (GO:0035684)	2	1	0.02	+	51.53	0.0286	0.325
regulation of glucosylceramidase activity (GO:1905123)	2	1	0.02	+	51.53	0.0286	0.325
fibroblast growth factor receptor signaling pathway involved in orbitofrontal cortex development (GO:0035607)	2	1	0.02	+	51.53	0.0286	0.325
actin rod assembly (GO:0031247)	2	1	0.02	+	51.53	0.0286	0.325
cleavage furrow ingression (GO:0036090)	2	1	0.02	+	51.53	0.0286	0.324
endoplasmic reticulum stress-induced pre-emptive quality control (GO:0061857)	2	1	0.02	+	51.53	0.0286	0.324
allantois development (GO:1905069)	2	1	0.02	+	51.53	0.0286	0.324
peptide modification (GO:0031179)	2	1	0.02	+	51.53	0.0286	0.324
Golgi to transport vesicle transport (GO:0055108)	2	1	0.02	+	51.53	0.0286	0.323
multivesicular body-lysosome fusion (GO:0061763)	2	1	0.02	+	51.53	0.0286	0.323
protein targeting to lysosome involved in chaperone-mediated autophagy (GO:0061740)	2	1	0.02	+	51.53	0.0286	0.323
histone H3-R17 methylation (GO:0034971)	2	1	0.02	+	51.53	0.0286	0.323
positive regulation of transferrin receptor binding (GO:1904437)	2	1	0.02	+	51.53	0.0286	0.322
regulation of transferrin receptor binding (GO:1904435)	2	1	0.02	+	51.53	0.0286	0.322
positive regulation of ferrous iron binding (GO:1904434)	2	1	0.02	+	51.53	0.0286	0.322
regulation of ferrous iron binding (GO:1904432)	2	1	0.02	+	51.53	0.0286	0.322
chaperone-mediated autophagy (GO:0061684)	2	1	0.02	+	51.53	0.0286	0.321
phospholipase C-activating angiotensin-activated signaling pathway (GO:0086097)	2	1	0.02	+	51.53	0.0286	0.321
negative regulation of odontogenesis of dentin-containing tooth (GO:0042489)	2	1	0.02	+	51.53	0.0286	0.321
glycolipid transport (GO:0046836)	2	1	0.02	+	51.53	0.0286	0.321
lipid transport involved in lipid storage (GO:0010877)	2	1	0.02	+	51.53	0.0286	0.321
microglial cell proliferation (GO:0061518)	2	1	0.02	+	51.53	0.0286	0.32
macrophage proliferation (GO:0061517)	2	1	0.02	+	51.53	0.0286	0.32
positive regulation of chemokine (C-C motif) ligand 2 secretion (GO:1904209)	2	1	0.02	+	51.53	0.0286	0.32
regulation of chemokine (C-C motif) ligand 2 secretion (GO:1904207)	2	1	0.02	+	51.53	0.0286	0.32
regulation of collagen catabolic process (GO:0010710)	2	1	0.02	+	51.53	0.0286	0.319
mesenchymal cell differentiation involved in lung development (GO:0060915)	2	1	0.02	+	51.53	0.0286	0.319
positive regulation of cell communication by chemical coupling (GO:0010652)	2	1	0.02	+	51.53	0.0286	0.319
regulation of cell communication by chemical coupling (GO:0010645)	2	1	0.02	+	51.53	0.0286	0.319
cell proliferation involved in outflow tract morphogenesis (GO:0061325)	2	1	0.02	+	51.53	0.0286	0.318
cell proliferation involved in heart morphogenesis (GO:0061323)	2	1	0.02	+	51.53	0.0286	0.318
regulation of protein tyrosine phosphatase activity (GO:1903613)	2	1	0.02	+	51.53	0.0286	0.318
oligodendrocyte apoptotic process (GO:0097252)	2	1	0.02	+	51.53	0.0286	0.318
negative regulation of collagen fibril organization (GO:1904027)	2	1	0.02	+	51.53	0.0286	0.318
negative regulation of endoribonuclease activity (GO:0060702)	2	1	0.02	+	51.53	0.0286	0.317
negative regulation of ribonuclease activity (GO:0060701)	2	1	0.02	+	51.53	0.0286	0.317
very-low-density lipoprotein particle clearance (GO:0034447)	2	1	0.02	+	51.53	0.0286	0.317
guanylate kinase-associated protein clustering (GO:0097117)	2	1	0.02	+	51.53	0.0286	0.317
gephyrin clustering involved in postsynaptic density assembly (GO:0097116)	2	1	0.02	+	51.53	0.0286	0.316
atrial ventricular junction remodeling (GO:0003294)	2	1	0.02	+	51.53	0.0286	0.316
maintenance of protein location in plasma membrane (GO:0072660)	2	1	0.02	+	51.53	0.0286	0.316
maintenance of protein location in membrane (GO:0072658)	2	1	0.02	+	51.53	0.0286	0.316
branch elongation involved in salivary gland morphogenesis (GO:0060667)	2	1	0.02	+	51.53	0.0286	0.315
regulation of neurofibrillary tangle assembly (GO:1902996)	2	1	0.02	+	51.53	0.0286	0.315
positive regulation of phospholipid efflux (GO:1902995)	2	1	0.02	+	51.53	0.0286	0.315
regulation of phospholipid efflux (GO:1902994)	2	1	0.02	+	51.53	0.0286	0.315
mammary gland bud formation (GO:0060615)	2	1	0.02	+	51.53	0.0286	0.315
fibroblast growth factor receptor signaling pathway involved in mammary gland specification (GO:0060595)	2	1	0.02	+	51.53	0.0286	0.314
squamous basal epithelial stem cell differentiation involved in prostate gland acinus development (GO:0060529)	2	1	0.02	+	51.53	0.0286	0.314
regulation of late endosome to lysosome transport (GO:1902822)	2	1	0.02	+	51.53	0.0286	0.314
regulation of systemic arterial blood pressure (GO:0003073)	116	4	1.13	+	3.55	0.0287	0.316
sphingolipid metabolic process (GO:0006665)	116	4	1.13	+	3.55	0.0287	0.315
positive regulation of peptidyl-serine phosphorylation (GO:0033138)	116	4	1.13	+	3.55	0.0287	0.315
positive regulation of cysteine-type endopeptidase activity involved in apoptotic process (GO:0043280)	116	4	1.13	+	3.55	0.0287	0.315
apoptotic mitochondrial changes (GO:0008637)	66	3	0.64	+	4.68	0.0288	0.316
regulation of sprouting angiogenesis (GO:1903670)	66	3	0.64	+	4.68	0.0288	0.316
forebrain development (GO:0030900)	367	8	3.56	+	2.25	0.029	0.318
cellular response to external stimulus (GO:0071496)	235	6	2.28	+	2.63	0.0293	0.321
negative regulation of hydrogen peroxide-induced cell death (GO:1903206)	26	2	0.25	+	7.93	0.0295	0.322
negative regulation of cellular response to drug (GO:2001039)	26	2	0.25	+	7.93	0.0295	0.322
regulation of AMPA receptor activity (GO:2000311)	26	2	0.25	+	7.93	0.0295	0.322
endosome transport via multivesicular body sorting pathway (GO:0032509)	26	2	0.25	+	7.93	0.0295	0.321
regulation of cardiac muscle cell action potential (GO:0098901)	26	2	0.25	+	7.93	0.0295	0.321
negative regulation of response to reactive oxygen species (GO:1901032)	26	2	0.25	+	7.93	0.0295	0.321
regulation of necrotic cell death (GO:0010939)	26	2	0.25	+	7.93	0.0295	0.321
negative regulation of canonical Wnt signaling pathway (GO:0090090)	117	4	1.14	+	3.52	0.0295	0.321
cellular macromolecule catabolic process (GO:0044265)	709	13	6.88	+	1.89	0.0297	0.322
telencephalon development (GO:0021537)	236	6	2.29	+	2.62	0.0299	0.324
peripheral nervous system development (GO:0007422)	67	3	0.65	+	4.61	0.0299	0.325
negative regulation of MAP kinase activity (GO:0043407)	67	3	0.65	+	4.61	0.0299	0.324
negative regulation of protein ubiquitination (GO:0031397)	67	3	0.65	+	4.61	0.0299	0.324
visual behavior (GO:0007632)	67	3	0.65	+	4.61	0.0299	0.324
regulation of transferase activity (GO:0051338)	851	15	8.26	+	1.82	0.03	0.324
chordate embryonic development (GO:0043009)	711	13	6.9	+	1.88	0.03	0.324
adult behavior (GO:0030534)	175	5	1.7	+	2.94	0.0302	0.326
regulation of ion transmembrane transporter activity (GO:0032412)	237	6	2.3	+	2.61	0.0304	0.328
positive regulation of cation channel activity (GO:2001259)	68	3	0.66	+	4.55	0.031	0.335
negative regulation of epithelial cell migration (GO:0010633)	68	3	0.66	+	4.55	0.031	0.334
gland morphogenesis (GO:0022612)	119	4	1.15	+	3.46	0.0311	0.335
negative regulation of peptidase activity (GO:0010466)	239	6	2.32	+	2.59	0.0314	0.338
response to interleukin-4 (GO:0070670)	27	2	0.26	+	7.63	0.0315	0.339
regulation of spindle assembly (GO:0090169)	27	2	0.26	+	7.63	0.0315	0.338
regulation of cell maturation (GO:1903429)	27	2	0.26	+	7.63	0.0315	0.338
cartilage morphogenesis (GO:0060536)	27	2	0.26	+	7.63	0.0315	0.338
cytoskeleton organization (GO:0007010)	1018	17	9.88	+	1.72	0.0317	0.34
response to drug (GO:0042493)	721	13	7	+	1.86	0.0318	0.341
positive regulation of transferase activity (GO:0051347)	582	11	5.65	+	1.95	0.0318	0.341
determination of left/right symmetry (GO:0007368)	120	4	1.16	+	3.44	0.0319	0.341
regulation of myeloid leukocyte differentiation (GO:0002761)	120	4	1.16	+	3.44	0.0319	0.341
telencephalon cell migration (GO:0022029)	69	3	0.67	+	4.48	0.0322	0.344
negative regulation of protein polymerization (GO:0032272)	69	3	0.67	+	4.48	0.0322	0.343
regulation of cardiac muscle tissue growth (GO:0055021)	69	3	0.67	+	4.48	0.0322	0.343
regulation of nucleobase-containing compound metabolic process (GO:0019219)	3590	47	34.83	+	1.35	0.0322	0.343
alcohol metabolic process (GO:0006066)	241	6	2.34	+	2.57	0.0325	0.347
regulation of regulated secretory pathway (GO:1903305)	121	4	1.17	+	3.41	0.0327	0.348
lipid transport (GO:0006869)	242	6	2.35	+	2.56	0.0331	0.352
regulation of postsynapse organization (GO:0099175)	70	3	0.68	+	4.42	0.0333	0.354
negative regulation of T cell proliferation (GO:0042130)	70	3	0.68	+	4.42	0.0333	0.354
dendrite development (GO:0016358)	122	4	1.18	+	3.38	0.0335	0.356
positive regulation of protein targeting to membrane (GO:0090314)	28	2	0.27	+	7.36	0.0335	0.356
chondroitin sulfate proteoglycan metabolic process (GO:0050654)	28	2	0.27	+	7.36	0.0335	0.356
glial cell activation (GO:0061900)	28	2	0.27	+	7.36	0.0335	0.355
regulation of execution phase of apoptosis (GO:1900117)	28	2	0.27	+	7.36	0.0335	0.355
urogenital system development (GO:0001655)	309	7	3	+	2.33	0.0336	0.355
response to inorganic substance (GO:0010035)	378	8	3.67	+	2.18	0.0336	0.356
regulation of DNA-binding transcription factor activity (GO:0051090)	378	8	3.67	+	2.18	0.0336	0.355
positive regulation of ERK1 and ERK2 cascade (GO:0070374)	243	6	2.36	+	2.54	0.0336	0.355
regulation of DNA binding (GO:0051101)	123	4	1.19	+	3.35	0.0344	0.363
integrin-mediated signaling pathway (GO:0007229)	71	3	0.69	+	4.35	0.0345	0.364
positive regulation of DNA biosynthetic process (GO:2000573)	71	3	0.69	+	4.35	0.0345	0.363
protein localization to mitochondrion (GO:0070585)	71	3	0.69	+	4.35	0.0345	0.363
positive regulation of blood vessel diameter (GO:0097755)	71	3	0.69	+	4.35	0.0345	0.363
positive regulation of T cell activation (GO:0050870)	182	5	1.77	+	2.83	0.0348	0.366
striated muscle tissue development (GO:0014706)	312	7	3.03	+	2.31	0.035	0.369
negative regulation of leukocyte cell-cell adhesion (GO:1903038)	124	4	1.2	+	3.32	0.0352	0.37
positive regulation of calcium ion transport (GO:0051928)	124	4	1.2	+	3.32	0.0352	0.37
cellular nitrogen compound biosynthetic process (GO:0044271)	2699	16	26.19	-	0.61	0.0352	0.369
cellular macromolecule biosynthetic process (GO:0034645)	2706	16	26.26	-	0.61	0.0353	0.37
positive regulation of peptidyl-tyrosine phosphorylation (GO:0050731)	183	5	1.78	+	2.82	0.0354	0.372
protein targeting to vacuole (GO:0006623)	29	2	0.28	+	7.11	0.0356	0.373
negative regulation of RNA splicing (GO:0033119)	29	2	0.28	+	7.11	0.0356	0.373
regulation of oxidative stress-induced intrinsic apoptotic signaling pathway (GO:1902175)	29	2	0.28	+	7.11	0.0356	0.372
chaperone cofactor-dependent protein refolding (GO:0051085)	29	2	0.28	+	7.11	0.0356	0.372
antigen processing and presentation of exogenous antigen (GO:0019884)	29	2	0.28	+	7.11	0.0356	0.372
isoprenoid biosynthetic process (GO:0008299)	29	2	0.28	+	7.11	0.0356	0.372
outflow tract septum morphogenesis (GO:0003148)	29	2	0.28	+	7.11	0.0356	0.371
protein targeting to membrane (GO:0006612)	72	3	0.7	+	4.29	0.0357	0.372
telomere maintenance (GO:0000723)	72	3	0.7	+	4.29	0.0357	0.371
regulation of bone mineralization (GO:0030500)	72	3	0.7	+	4.29	0.0357	0.371
forebrain cell migration (GO:0021885)	72	3	0.7	+	4.29	0.0357	0.371
regulation of blood vessel size (GO:0050880)	184	5	1.79	+	2.8	0.0361	0.376
regulation of cytokine secretion (GO:0050707)	184	5	1.79	+	2.8	0.0361	0.375
regulation of adaptive immune response based on somatic recombination of immune receptors built from immunoglobulin superfamily domains (GO:0002822)	184	5	1.79	+	2.8	0.0361	0.375
regulation of peptidyl-tyrosine phosphorylation (GO:0050730)	248	6	2.41	+	2.49	0.0365	0.379
regulation of tube size (GO:0035150)	185	5	1.79	+	2.79	0.0368	0.382
multi-organism behavior (GO:0051705)	73	3	0.71	+	4.24	0.0369	0.382
telomere organization (GO:0032200)	73	3	0.71	+	4.24	0.0369	0.382
regulation of glucose import (GO:0046324)	73	3	0.71	+	4.24	0.0369	0.381
determination of bilateral symmetry (GO:0009855)	126	4	1.22	+	3.27	0.0369	0.382
leukocyte chemotaxis (GO:0030595)	126	4	1.22	+	3.27	0.0369	0.382
transcription, DNA-templated (GO:0006351)	1928	10	18.71	-	0.53	0.0373	0.385
nucleic acid-templated transcription (GO:0097659)	1929	10	18.72	-	0.53	0.0373	0.385
RNA biosynthetic process (GO:0032774)	1932	10	18.75	-	0.53	0.0374	0.385
protein targeting to ER (GO:0045047)	30	2	0.29	+	6.87	0.0377	0.389
regulation of excretion (GO:0044062)	30	2	0.29	+	6.87	0.0377	0.389
regulation of vascular endothelial growth factor receptor signaling pathway (GO:0030947)	30	2	0.29	+	6.87	0.0377	0.388
specification of symmetry (GO:0009799)	127	4	1.23	+	3.25	0.0378	0.389
positive regulation of cellular amino acid metabolic process (GO:0045764)	3	1	0.03	+	34.35	0.0379	0.389
negative regulation of leukocyte tethering or rolling (GO:1903237)	3	1	0.03	+	34.35	0.0379	0.389
detection of oxygen (GO:0003032)	3	1	0.03	+	34.35	0.0379	0.389
bronchiole development (GO:0060435)	3	1	0.03	+	34.35	0.0379	0.389
positive regulation of dopamine biosynthetic process (GO:1903181)	3	1	0.03	+	34.35	0.0379	0.388
regulation of dopamine biosynthetic process (GO:1903179)	3	1	0.03	+	34.35	0.0379	0.388
regulation of testosterone secretion (GO:2000843)	3	1	0.03	+	34.35	0.0379	0.388
cellular response to norepinephrine stimulus (GO:0071874)	3	1	0.03	+	34.35	0.0379	0.388
antigen processing and presentation of exogenous protein antigen via MHC class Ib, TAP-dependent (GO:0002481)	3	1	0.03	+	34.35	0.0379	0.387
antigen processing and presentation of exogenous peptide antigen via MHC class Ib (GO:0002477)	3	1	0.03	+	34.35	0.0379	0.387
regulation of nitrogen utilization (GO:0006808)	3	1	0.03	+	34.35	0.0379	0.387
positive regulation of cytotoxic T cell differentiation (GO:0045585)	3	1	0.03	+	34.35	0.0379	0.387
regulation of cytotoxic T cell differentiation (GO:0045583)	3	1	0.03	+	34.35	0.0379	0.386
regulation of semaphorin-plexin signaling pathway (GO:2001260)	3	1	0.03	+	34.35	0.0379	0.386
renal response to blood flow involved in circulatory renin-angiotensin regulation of systemic arterial blood pressure (GO:0001999)	3	1	0.03	+	34.35	0.0379	0.386
metanephric glomerular capillary formation (GO:0072277)	3	1	0.03	+	34.35	0.0379	0.386
metanephric glomerulus vasculature morphogenesis (GO:0072276)	3	1	0.03	+	34.35	0.0379	0.385
metanephric glomerulus morphogenesis (GO:0072275)	3	1	0.03	+	34.35	0.0379	0.385
neural fold elevation formation (GO:0021502)	3	1	0.03	+	34.35	0.0379	0.385
defense response to tumor cell (GO:0002357)	3	1	0.03	+	34.35	0.0379	0.385
negative regulation of interleukin-10 secretion (GO:2001180)	3	1	0.03	+	34.35	0.0379	0.384
calcium-independent cell-matrix adhesion (GO:0007161)	3	1	0.03	+	34.35	0.0379	0.384
negative regulation of receptor catabolic process (GO:2000645)	3	1	0.03	+	34.35	0.0379	0.384
vacuolar protein processing (GO:0006624)	3	1	0.03	+	34.35	0.0379	0.384
astrocyte activation involved in immune response (GO:0002265)	3	1	0.03	+	34.35	0.0379	0.383
macrophage colony-stimulating factor signaling pathway (GO:0038145)	3	1	0.03	+	34.35	0.0379	0.383
osteoclast proliferation (GO:0002158)	3	1	0.03	+	34.35	0.0379	0.383
regulation of macrophage colony-stimulating factor signaling pathway (GO:1902226)	3	1	0.03	+	34.35	0.0379	0.383
regulation of renal output by angiotensin (GO:0002019)	3	1	0.03	+	34.35	0.0379	0.382
negative regulation of myoblast fusion (GO:1901740)	3	1	0.03	+	34.35	0.0379	0.382
positive regulation of neutrophil mediated killing of symbiont cell (GO:0070961)	3	1	0.03	+	34.35	0.0379	0.382
positive regulation of neutrophil mediated cytotoxicity (GO:0070960)	3	1	0.03	+	34.35	0.0379	0.382
cellular response to vitamin D (GO:0071305)	3	1	0.03	+	34.35	0.0379	0.381
glycoside transport (GO:1901656)	3	1	0.03	+	34.35	0.0379	0.381
regulation of presynaptic membrane organization (GO:1901629)	3	1	0.03	+	34.35	0.0379	0.381
regulation of glutamate metabolic process (GO:2000211)	3	1	0.03	+	34.35	0.0379	0.381
nuclear pore localization (GO:0051664)	3	1	0.03	+	34.35	0.0379	0.38
protein targeting to vacuole involved in autophagy (GO:0071211)	3	1	0.03	+	34.35	0.0379	0.38
negative regulation of amyloid fibril formation (GO:1905907)	3	1	0.03	+	34.35	0.0379	0.38
regulation of endothelial tube morphogenesis (GO:1901509)	3	1	0.03	+	34.35	0.0379	0.38
negative regulation of adenylate cyclase-activating adrenergic receptor signaling pathway involved in heart process (GO:0140199)	3	1	0.03	+	34.35	0.0379	0.379
positive regulation of sodium-dependent phosphate transport (GO:2000120)	3	1	0.03	+	34.35	0.0379	0.379
regulation of intracellular transport of viral material (GO:1901252)	3	1	0.03	+	34.35	0.0379	0.379
regulation of receptor-mediated endocytosis involved in cholesterol transport (GO:1905600)	3	1	0.03	+	34.35	0.0379	0.379
cellular heat acclimation (GO:0070370)	3	1	0.03	+	34.35	0.0379	0.378
extracellular matrix constituent secretion (GO:0070278)	3	1	0.03	+	34.35	0.0379	0.378
regulation of pentose-phosphate shunt (GO:0043456)	3	1	0.03	+	34.35	0.0379	0.378
negative regulation of immunoglobulin secretion (GO:0051025)	3	1	0.03	+	34.35	0.0379	0.378
epinephrine transport (GO:0048241)	3	1	0.03	+	34.35	0.0379	0.377
regulation of natural killer cell degranulation (GO:0043321)	3	1	0.03	+	34.35	0.0379	0.377
regulation of iron ion import (GO:1900390)	3	1	0.03	+	34.35	0.0379	0.377
regulation of voltage-gated sodium channel activity (GO:1905150)	3	1	0.03	+	34.35	0.0379	0.377
lysosomal protein catabolic process (GO:1905146)	3	1	0.03	+	34.35	0.0379	0.376
flavin-containing compound metabolic process (GO:0042726)	3	1	0.03	+	34.35	0.0379	0.376
positive regulation of astrocyte activation (GO:0061890)	3	1	0.03	+	34.35	0.0379	0.376
negative regulation of amyloid-beta clearance (GO:1900222)	3	1	0.03	+	34.35	0.0379	0.376
regulation of defense response to fungus (GO:1900150)	3	1	0.03	+	34.35	0.0379	0.375
response to caloric restriction (GO:0061771)	3	1	0.03	+	34.35	0.0379	0.375
nuclear pore distribution (GO:0031081)	3	1	0.03	+	34.35	0.0379	0.375
negative regulation of very-low-density lipoprotein particle clearance (GO:0010916)	3	1	0.03	+	34.35	0.0379	0.375
regulation of very-low-density lipoprotein particle clearance (GO:0010915)	3	1	0.03	+	34.35	0.0379	0.374
positive regulation of cellular response to macrophage colony-stimulating factor stimulus (GO:1903974)	3	1	0.03	+	34.35	0.0379	0.374
positive regulation of response to macrophage colony-stimulating factor (GO:1903971)	3	1	0.03	+	34.35	0.0379	0.374
primary palate development (GO:1903929)	3	1	0.03	+	34.35	0.0379	0.374
carotene catabolic process (GO:0016121)	3	1	0.03	+	34.35	0.0379	0.374
carotene metabolic process (GO:0016119)	3	1	0.03	+	34.35	0.0379	0.373
carotenoid metabolic process (GO:0016116)	3	1	0.03	+	34.35	0.0379	0.373
tetraterpenoid metabolic process (GO:0016108)	3	1	0.03	+	34.35	0.0379	0.373
lateral motor column neuron migration (GO:0097477)	3	1	0.03	+	34.35	0.0379	0.373
vitamin E metabolic process (GO:0042360)	3	1	0.03	+	34.35	0.0379	0.372
mesenchymal cell proliferation involved in lung development (GO:0060916)	3	1	0.03	+	34.35	0.0379	0.372
regulation of microglial cell migration (GO:1904139)	3	1	0.03	+	34.35	0.0379	0.372
terpene metabolic process (GO:0042214)	3	1	0.03	+	34.35	0.0379	0.372
cell communication by chemical coupling (GO:0010643)	3	1	0.03	+	34.35	0.0379	0.371
heparan sulfate proteoglycan catabolic process (GO:0030200)	3	1	0.03	+	34.35	0.0379	0.371
negative regulation of complement-dependent cytotoxicity (GO:1903660)	3	1	0.03	+	34.35	0.0379	0.371
regulation of complement-dependent cytotoxicity (GO:1903659)	3	1	0.03	+	34.35	0.0379	0.371
epicardial cell to mesenchymal cell transition (GO:0003347)	3	1	0.03	+	34.35	0.0379	0.37
gamma-aminobutyric acid receptor clustering (GO:0097112)	3	1	0.03	+	34.35	0.0379	0.37
regulation of endoribonuclease activity (GO:0060699)	3	1	0.03	+	34.35	0.0379	0.37
apoptotic process involved in heart morphogenesis (GO:0003278)	3	1	0.03	+	34.35	0.0379	0.37
interleukin-17 secretion (GO:0072615)	3	1	0.03	+	34.35	0.0379	0.37
branchiomeric skeletal muscle development (GO:0014707)	3	1	0.03	+	34.35	0.0379	0.369
positive regulation of oxidative stress-induced neuron intrinsic apoptotic signaling pathway (GO:1903378)	3	1	0.03	+	34.35	0.0379	0.369
vascular wound healing (GO:0061042)	3	1	0.03	+	34.35	0.0379	0.369
regulation of vacuolar transport (GO:1903335)	3	1	0.03	+	34.35	0.0379	0.369
ventricular zone neuroblast division (GO:0021847)	3	1	0.03	+	34.35	0.0379	0.368
prostate epithelial cord elongation (GO:0060523)	3	1	0.03	+	34.35	0.0379	0.368
terpene catabolic process (GO:0046247)	3	1	0.03	+	34.35	0.0379	0.368
regulation of heart growth (GO:0060420)	75	3	0.73	+	4.12	0.0394	0.382
response to amino acid (GO:0043200)	75	3	0.73	+	4.12	0.0394	0.382
biomineral tissue development (GO:0031214)	75	3	0.73	+	4.12	0.0394	0.381
cardiac muscle tissue morphogenesis (GO:0055008)	75	3	0.73	+	4.12	0.0394	0.381
muscle cell differentiation (GO:0042692)	253	6	2.45	+	2.44	0.0395	0.383
response to wounding (GO:0009611)	321	7	3.11	+	2.25	0.0398	0.385
multivesicular body sorting pathway (GO:0071985)	31	2	0.3	+	6.65	0.0399	0.386
negative regulation of myoblast differentiation (GO:0045662)	31	2	0.3	+	6.65	0.0399	0.386
positive regulation of collagen biosynthetic process (GO:0032967)	31	2	0.3	+	6.65	0.0399	0.386
tumor necrosis factor-mediated signaling pathway (GO:0033209)	31	2	0.3	+	6.65	0.0399	0.385
negative regulation of interferon-gamma production (GO:0032689)	31	2	0.3	+	6.65	0.0399	0.385
establishment of epithelial cell polarity (GO:0090162)	31	2	0.3	+	6.65	0.0399	0.385
regulation of nitric-oxide synthase activity (GO:0050999)	31	2	0.3	+	6.65	0.0399	0.385
cellular response to virus (GO:0098586)	31	2	0.3	+	6.65	0.0399	0.384
regulation of hair cycle (GO:0042634)	31	2	0.3	+	6.65	0.0399	0.384
coronary vasculature morphogenesis (GO:0060977)	31	2	0.3	+	6.65	0.0399	0.384
axis elongation (GO:0003401)	31	2	0.3	+	6.65	0.0399	0.384
regulation of vascular endothelial growth factor production (GO:0010574)	31	2	0.3	+	6.65	0.0399	0.383
negative regulation of establishment of protein localization (GO:1904950)	190	5	1.84	+	2.71	0.0405	0.388
response to tumor necrosis factor (GO:0034612)	130	4	1.26	+	3.17	0.0406	0.389
neutrophil chemotaxis (GO:0030593)	76	3	0.74	+	4.07	0.0406	0.389
regulation of hemostasis (GO:1900046)	76	3	0.74	+	4.07	0.0406	0.389
regulation of blood coagulation (GO:0030193)	76	3	0.74	+	4.07	0.0406	0.389
regulation of cytoskeleton organization (GO:0051493)	528	10	5.12	+	1.95	0.041	0.392
proteolysis involved in cellular protein catabolic process (GO:0051603)	530	10	5.14	+	1.94	0.0416	0.398
activation of innate immune response (GO:0002218)	77	3	0.75	+	4.02	0.0419	0.4
organophosphate ester transport (GO:0015748)	77	3	0.75	+	4.02	0.0419	0.4
negative regulation of protein modification by small protein conjugation or removal (GO:1903321)	77	3	0.75	+	4.02	0.0419	0.4
outflow tract morphogenesis (GO:0003151)	77	3	0.75	+	4.02	0.0419	0.4
regulation of autophagy of mitochondrion (GO:1903146)	32	2	0.31	+	6.44	0.0422	0.402
regulation of syncytium formation by plasma membrane fusion (GO:0060142)	32	2	0.31	+	6.44	0.0422	0.402
positive regulation of interleukin-10 production (GO:0032733)	32	2	0.31	+	6.44	0.0422	0.401
protein heterotetramerization (GO:0051290)	32	2	0.31	+	6.44	0.0422	0.401
detoxification (GO:0098754)	32	2	0.31	+	6.44	0.0422	0.401
hair follicle morphogenesis (GO:0031069)	32	2	0.31	+	6.44	0.0422	0.401
positive regulation of collagen metabolic process (GO:0010714)	32	2	0.31	+	6.44	0.0422	0.4
lipid storage (GO:0019915)	32	2	0.31	+	6.44	0.0422	0.4
positive regulation of secretion by cell (GO:1903532)	438	9	4.25	+	2.12	0.0422	0.4
regulation of interleukin-6 production (GO:0032675)	132	4	1.28	+	3.12	0.0424	0.402
central nervous system neuron differentiation (GO:0021953)	193	5	1.87	+	2.67	0.0427	0.405
regulation of endopeptidase activity (GO:0052548)	327	7	3.17	+	2.21	0.0431	0.408
pattern specification process (GO:0007389)	444	9	4.31	+	2.09	0.0437	0.413
muscle tissue development (GO:0060537)	328	7	3.18	+	2.2	0.0437	0.413
negative regulation of protein secretion (GO:0050709)	134	4	1.3	+	3.08	0.0444	0.419
iron ion transport (GO:0006826)	33	2	0.32	+	6.25	0.0444	0.42
regulation of glial cell proliferation (GO:0060251)	33	2	0.32	+	6.25	0.0444	0.419
regulation of axon extension involved in axon guidance (GO:0048841)	33	2	0.32	+	6.25	0.0444	0.419
regulation of p38MAPK cascade (GO:1900744)	33	2	0.32	+	6.25	0.0444	0.419
apical junction assembly (GO:0043297)	33	2	0.32	+	6.25	0.0444	0.419
protein localization to lysosome (GO:0061462)	33	2	0.32	+	6.25	0.0444	0.418
endocardial cushion morphogenesis (GO:0003203)	33	2	0.32	+	6.25	0.0444	0.418
dendritic spine organization (GO:0097061)	33	2	0.32	+	6.25	0.0444	0.418
negative regulation of leukocyte migration (GO:0002686)	33	2	0.32	+	6.25	0.0444	0.418
positive regulation of RNA metabolic process (GO:0051254)	1562	23	15.16	+	1.52	0.0445	0.418
cardiac septum morphogenesis (GO:0060411)	79	3	0.77	+	3.91	0.0446	0.418
nerve development (GO:0021675)	79	3	0.77	+	3.91	0.0446	0.418
embryonic heart tube development (GO:0035050)	79	3	0.77	+	3.91	0.0446	0.418
negative regulation of protein modification process (GO:0031400)	539	10	5.23	+	1.91	0.0448	0.42
regulation of adaptive immune response (GO:0002819)	196	5	1.9	+	2.63	0.0451	0.422
regulation of proteolysis involved in cellular protein catabolic process (GO:1903050)	197	5	1.91	+	2.62	0.0459	0.429
neural crest cell development (GO:0014032)	80	3	0.78	+	3.86	0.0459	0.429
regulation of coagulation (GO:0050818)	80	3	0.78	+	3.86	0.0459	0.429
positive regulation of epithelial cell migration (GO:0010634)	136	4	1.32	+	3.03	0.0464	0.433
organelle localization (GO:0051640)	454	9	4.4	+	2.04	0.0465	0.434
inner ear development (GO:0048839)	198	5	1.92	+	2.6	0.0467	0.435
regulation of hydrogen peroxide-induced cell death (GO:1903205)	34	2	0.33	+	6.06	0.0468	0.436
regulation of cellular amine metabolic process (GO:0033238)	34	2	0.33	+	6.06	0.0468	0.436
negative regulation of intracellular steroid hormone receptor signaling pathway (GO:0033144)	34	2	0.33	+	6.06	0.0468	0.435
positive regulation of signaling receptor activity (GO:2000273)	34	2	0.33	+	6.06	0.0468	0.435
regulation of protein targeting to membrane (GO:0090313)	34	2	0.33	+	6.06	0.0468	0.435
regulation of neuron projection regeneration (GO:0070570)	34	2	0.33	+	6.06	0.0468	0.435
triglyceride homeostasis (GO:0070328)	34	2	0.33	+	6.06	0.0468	0.434
'de novo' posttranslational protein folding (GO:0051084)	34	2	0.33	+	6.06	0.0468	0.434
acylglycerol homeostasis (GO:0055090)	34	2	0.33	+	6.06	0.0468	0.434
neuron maturation (GO:0042551)	34	2	0.33	+	6.06	0.0468	0.434
establishment of protein localization to endoplasmic reticulum (GO:0072599)	34	2	0.33	+	6.06	0.0468	0.433
heat acclimation (GO:0010286)	4	1	0.04	+	25.77	0.0471	0.437
regulation of lipid transport by regulation of transcription from RNA polymerase II promoter (GO:0072367)	4	1	0.04	+	25.77	0.0471	0.436
negative regulation of adenylate cyclase-activating adrenergic receptor signaling pathway (GO:0071878)	4	1	0.04	+	25.77	0.0471	0.436
response to norepinephrine (GO:0071873)	4	1	0.04	+	25.77	0.0471	0.436
triglyceride-rich lipoprotein particle clearance (GO:0071830)	4	1	0.04	+	25.77	0.0471	0.436
central nervous system vasculogenesis (GO:0022009)	4	1	0.04	+	25.77	0.0471	0.435
positive regulation of apoptotic DNA fragmentation (GO:1902512)	4	1	0.04	+	25.77	0.0471	0.435
metanephric mesenchymal cell differentiation (GO:0072162)	4	1	0.04	+	25.77	0.0471	0.435
negative regulation of dendritic cell apoptotic process (GO:2000669)	4	1	0.04	+	25.77	0.0471	0.434
mitotic cytokinetic process (GO:1902410)	4	1	0.04	+	25.77	0.0471	0.434
protein catabolic process in the vacuole (GO:0007039)	4	1	0.04	+	25.77	0.0471	0.434
oncostatin-M-mediated signaling pathway (GO:0038165)	4	1	0.04	+	25.77	0.0471	0.434
positive regulation of natural killer cell chemotaxis (GO:2000503)	4	1	0.04	+	25.77	0.0471	0.433
response to endothelin (GO:1990839)	4	1	0.04	+	25.77	0.0471	0.433
negative regulation of high voltage-gated calcium channel activity (GO:1901842)	4	1	0.04	+	25.77	0.0471	0.433
histamine metabolic process (GO:0001692)	4	1	0.04	+	25.77	0.0471	0.433
reelin-mediated signaling pathway (GO:0038026)	4	1	0.04	+	25.77	0.0471	0.432
negative regulation of neuron maturation (GO:0014043)	4	1	0.04	+	25.77	0.0471	0.432
microglia development (GO:0014005)	4	1	0.04	+	25.77	0.0471	0.432
microglia differentiation (GO:0014004)	4	1	0.04	+	25.77	0.0471	0.432
renin-angiotensin regulation of aldosterone production (GO:0002018)	4	1	0.04	+	25.77	0.0471	0.431
regulation of neutrophil mediated killing of symbiont cell (GO:0070949)	4	1	0.04	+	25.77	0.0471	0.431
negative regulation of interleukin-13 production (GO:0032696)	4	1	0.04	+	25.77	0.0471	0.431
tumor necrosis factor production (GO:0032640)	4	1	0.04	+	25.77	0.0471	0.431
negative regulation of mitochondrial membrane permeability involved in apoptotic process (GO:1902109)	4	1	0.04	+	25.77	0.0471	0.43
protein import into mitochondrial outer membrane (GO:0045040)	4	1	0.04	+	25.77	0.0471	0.43
negative regulation of bile acid biosynthetic process (GO:0070858)	4	1	0.04	+	25.77	0.0471	0.43
regulation of adenylate cyclase-activating adrenergic receptor signaling pathway involved in heart process (GO:0140192)	4	1	0.04	+	25.77	0.0471	0.43
leukemia inhibitory factor signaling pathway (GO:0048861)	4	1	0.04	+	25.77	0.0471	0.429
negative regulation of branching morphogenesis of a nerve (GO:2000173)	4	1	0.04	+	25.77	0.0471	0.429
adrenomedullin receptor signaling pathway (GO:1990410)	4	1	0.04	+	25.77	0.0471	0.429
negative regulation of cortisol biosynthetic process (GO:2000065)	4	1	0.04	+	25.77	0.0471	0.429
positive regulation of intracellular cholesterol transport (GO:0032385)	4	1	0.04	+	25.77	0.0471	0.428
positive regulation of intracellular sterol transport (GO:0032382)	4	1	0.04	+	25.77	0.0471	0.428
positive regulation of intracellular lipid transport (GO:0032379)	4	1	0.04	+	25.77	0.0471	0.428
negative regulation of aldosterone biosynthetic process (GO:0032348)	4	1	0.04	+	25.77	0.0471	0.428
negative regulation of aldosterone metabolic process (GO:0032345)	4	1	0.04	+	25.77	0.0471	0.427
negative regulation of filopodium assembly (GO:0051490)	4	1	0.04	+	25.77	0.0471	0.427
regulation of chorionic trophoblast cell proliferation (GO:1901382)	4	1	0.04	+	25.77	0.0471	0.427
membrane repolarization during ventricular cardiac muscle cell action potential (GO:0098915)	4	1	0.04	+	25.77	0.0471	0.427
myoblast fate commitment (GO:0048625)	4	1	0.04	+	25.77	0.0471	0.426
central nervous system myelin maintenance (GO:0032286)	4	1	0.04	+	25.77	0.0471	0.426
positive regulation of extracellular matrix assembly (GO:1901203)	4	1	0.04	+	25.77	0.0471	0.426
positive regulation of pinocytosis (GO:0048549)	4	1	0.04	+	25.77	0.0471	0.426
response to sucrose (GO:0009744)	4	1	0.04	+	25.77	0.0471	0.425
negative regulation of leukocyte adhesion to vascular endothelial cell (GO:1904995)	4	1	0.04	+	25.77	0.0471	0.425
detection of virus (GO:0009597)	4	1	0.04	+	25.77	0.0471	0.425
regulation of interleukin-6-mediated signaling pathway (GO:0070103)	4	1	0.04	+	25.77	0.0471	0.425
catecholamine secretion (GO:0050432)	4	1	0.04	+	25.77	0.0471	0.424
regulation of astrocyte activation (GO:0061888)	4	1	0.04	+	25.77	0.0471	0.424
regulation of Schwann cell migration (GO:1900147)	4	1	0.04	+	25.77	0.0471	0.424
negative regulation of glial cell migration (GO:1903976)	4	1	0.04	+	25.77	0.0471	0.424
positive regulation of PERK-mediated unfolded protein response (GO:1903899)	4	1	0.04	+	25.77	0.0471	0.423
spinal cord motor neuron migration (GO:0097476)	4	1	0.04	+	25.77	0.0471	0.423
fat-soluble vitamin biosynthetic process (GO:0042362)	4	1	0.04	+	25.77	0.0471	0.423
negative regulation of bile acid metabolic process (GO:1904252)	4	1	0.04	+	25.77	0.0471	0.423
proteoglycan catabolic process (GO:0030167)	4	1	0.04	+	25.77	0.0471	0.422
regulation of collagen fibril organization (GO:1904026)	4	1	0.04	+	25.77	0.0471	0.422
lysosomal membrane organization (GO:0097212)	4	1	0.04	+	25.77	0.0471	0.422
negative regulation of blood vessel endothelial cell proliferation involved in sprouting angiogenesis (GO:1903588)	4	1	0.04	+	25.77	0.0471	0.422
antifungal humoral response (GO:0019732)	4	1	0.04	+	25.77	0.0471	0.421
prostate gland morphogenetic growth (GO:0060737)	4	1	0.04	+	25.77	0.0471	0.421
vein smooth muscle contraction (GO:0014826)	4	1	0.04	+	25.77	0.0471	0.421
T cell extravasation (GO:0072683)	4	1	0.04	+	25.77	0.0471	0.421
cell migration involved in endocardial cushion formation (GO:0003273)	4	1	0.04	+	25.77	0.0471	0.42
cardiac neural crest cell migration involved in outflow tract morphogenesis (GO:0003253)	4	1	0.04	+	25.77	0.0471	0.42
mammary gland bud morphogenesis (GO:0060648)	4	1	0.04	+	25.77	0.0471	0.42
cardiac right ventricle formation (GO:0003219)	4	1	0.04	+	25.77	0.0471	0.42
chylomicron remnant clearance (GO:0034382)	4	1	0.04	+	25.77	0.0471	0.419
positive regulation of ER to Golgi vesicle-mediated transport (GO:1902953)	4	1	0.04	+	25.77	0.0471	0.419
synaptic vesicle clustering (GO:0097091)	4	1	0.04	+	25.77	0.0471	0.419
glial cell apoptotic process (GO:0034349)	4	1	0.04	+	25.77	0.0471	0.419
endodermal digestive tract morphogenesis (GO:0061031)	4	1	0.04	+	25.77	0.0471	0.419
epithelial cell differentiation involved in mammary gland alveolus development (GO:0061030)	4	1	0.04	+	25.77	0.0471	0.418
mammary gland specification (GO:0060594)	4	1	0.04	+	25.77	0.0471	0.418
regulation of postsynaptic density protein 95 clustering (GO:1902897)	4	1	0.04	+	25.77	0.0471	0.418
response to disaccharide (GO:0034285)	4	1	0.04	+	25.77	0.0471	0.418
positive regulation of glomerular filtration (GO:0003104)	4	1	0.04	+	25.77	0.0471	0.417
regulation of tissue remodeling (GO:0034103)	81	3	0.79	+	3.82	0.0473	0.419
regulation of glial cell differentiation (GO:0045685)	81	3	0.79	+	3.82	0.0473	0.418
regulation of cellular macromolecule biosynthetic process (GO:2000112)	3484	45	33.8	+	1.33	0.0477	0.422
modification-dependent protein catabolic process (GO:0019941)	459	9	4.45	+	2.02	0.0481	0.425
positive regulation of intracellular protein transport (GO:0090316)	138	4	1.34	+	2.99	0.0484	0.427
protein homooligomerization (GO:0051260)	336	7	3.26	+	2.15	0.0485	0.428
positive regulation of tumor necrosis factor production (GO:0032760)	82	3	0.8	+	3.77	0.0487	0.429
regulation of chemokine production (GO:0032642)	82	3	0.8	+	3.77	0.0487	0.429
negative regulation of ossification (GO:0030279)	82	3	0.8	+	3.77	0.0487	0.429
vesicle-mediated transport (GO:0016192)	1219	19	11.83	+	1.61	0.0489	0.43
positive regulation of telomerase activity (GO:0051973)	35	2	0.34	+	5.89	0.0491	0.432
'de novo' protein folding (GO:0006458)	35	2	0.34	+	5.89	0.0491	0.432
peptidyl-proline modification (GO:0018208)	35	2	0.34	+	5.89	0.0491	0.432
positive regulation of TOR signaling (GO:0032008)	35	2	0.34	+	5.89	0.0491	0.432
vasodilation (GO:0042311)	35	2	0.34	+	5.89	0.0491	0.431
positive regulation of steroid metabolic process (GO:0045940)	35	2	0.34	+	5.89	0.0491	0.431
lipid localization (GO:0010876)	268	6	2.6	+	2.31	0.0495	0.434
negative regulation of proteolysis (GO:0045861)	338	7	3.28	+	2.13	0.0497	0.436
negative regulation of mononuclear cell proliferation (GO:0032945)	83	3	0.81	+	3.73	0.0501	0.439
granulocyte chemotaxis (GO:0071621)	83	3	0.81	+	3.73	0.0501	0.439
negative regulation of lymphocyte proliferation (GO:0050672)	83	3	0.81	+	3.73	0.0501	0.438
regulation of Notch signaling pathway (GO:0008593)	83	3	0.81	+	3.73	0.0501	0.438
positive regulation of tumor necrosis factor superfamily cytokine production (GO:1903557)	83	3	0.81	+	3.73	0.0501	0.438
negative regulation of cell adhesion (GO:0007162)	269	6	2.61	+	2.3	0.0503	0.439
regulation of transcription by RNA polymerase II (GO:0006357)	1913	27	18.56	+	1.45	0.0504	0.439
positive regulation of mononuclear cell proliferation (GO:0032946)	140	4	1.36	+	2.94	0.0505	0.44
modification-dependent macromolecule catabolic process (GO:0043632)	468	9	4.54	+	1.98	0.0512	0.446
ammonium ion metabolic process (GO:0097164)	141	4	1.37	+	2.92	0.0515	0.449
cerebral cortex radially oriented cell migration (GO:0021799)	36	2	0.35	+	5.73	0.0515	0.449
regulation of cellular response to drug (GO:2001038)	36	2	0.35	+	5.73	0.0515	0.449
regulation of astrocyte differentiation (GO:0048710)	36	2	0.35	+	5.73	0.0515	0.448
intrinsic apoptotic signaling pathway in response to endoplasmic reticulum stress (GO:0070059)	36	2	0.35	+	5.73	0.0515	0.448
heart trabecula morphogenesis (GO:0061384)	36	2	0.35	+	5.73	0.0515	0.448
receptor localization to synapse (GO:0097120)	36	2	0.35	+	5.73	0.0515	0.448
positive regulation of insulin secretion (GO:0032024)	84	3	0.82	+	3.68	0.0515	0.447
positive regulation of protein localization to nucleus (GO:1900182)	84	3	0.82	+	3.68	0.0515	0.447
negative regulation of lipid metabolic process (GO:0045833)	84	3	0.82	+	3.68	0.0515	0.447
establishment of organelle localization (GO:0051656)	341	7	3.31	+	2.12	0.0516	0.448
renal system development (GO:0072001)	271	6	2.63	+	2.28	0.0517	0.448
regulation of actin cytoskeleton organization (GO:0032956)	342	7	3.32	+	2.11	0.0523	0.453
transmembrane receptor protein tyrosine kinase signaling pathway (GO:0007169)	343	7	3.33	+	2.1	0.0529	0.458
post-Golgi vesicle-mediated transport (GO:0006892)	85	3	0.82	+	3.64	0.053	0.458
mesenchymal cell development (GO:0014031)	85	3	0.82	+	3.64	0.053	0.458
action potential (GO:0001508)	85	3	0.82	+	3.64	0.053	0.458
neutrophil migration (GO:1990266)	85	3	0.82	+	3.64	0.053	0.457
regulation of phagocytosis (GO:0050764)	85	3	0.82	+	3.64	0.053	0.457
antimicrobial humoral immune response mediated by antimicrobial peptide (GO:0061844)	85	3	0.82	+	3.64	0.053	0.457
pancreas development (GO:0031016)	85	3	0.82	+	3.64	0.053	0.457
cellular hormone metabolic process (GO:0034754)	85	3	0.82	+	3.64	0.053	0.456
regulation of extracellular matrix organization (GO:1903053)	37	2	0.36	+	5.57	0.054	0.465
regulation of mitotic spindle organization (GO:0060236)	37	2	0.36	+	5.57	0.054	0.464
positive regulation of mesenchymal cell proliferation (GO:0002053)	37	2	0.36	+	5.57	0.054	0.464
epidermis morphogenesis (GO:0048730)	37	2	0.36	+	5.57	0.054	0.464
positive regulation of BMP signaling pathway (GO:0030513)	37	2	0.36	+	5.57	0.054	0.464
vasoconstriction (GO:0042310)	37	2	0.36	+	5.57	0.054	0.463
forebrain neuron development (GO:0021884)	37	2	0.36	+	5.57	0.054	0.463
muscle tissue morphogenesis (GO:0060415)	86	3	0.83	+	3.6	0.0545	0.467
hair follicle development (GO:0001942)	86	3	0.83	+	3.6	0.0545	0.467
stem cell development (GO:0048864)	86	3	0.83	+	3.6	0.0545	0.467
glycerolipid metabolic process (GO:0046486)	275	6	2.67	+	2.25	0.0547	0.468
negative regulation of peptide secretion (GO:0002792)	144	4	1.4	+	2.86	0.0548	0.469
vascular process in circulatory system (GO:0003018)	208	5	2.02	+	2.48	0.0552	0.472
multicellular organismal response to stress (GO:0033555)	87	3	0.84	+	3.55	0.056	0.478
neural crest cell differentiation (GO:0014033)	87	3	0.84	+	3.55	0.056	0.478
negative regulation of leukocyte proliferation (GO:0070664)	87	3	0.84	+	3.55	0.056	0.478
positive regulation of muscle cell differentiation (GO:0051149)	87	3	0.84	+	3.55	0.056	0.477
negative regulation of hypoxia-induced intrinsic apoptotic signaling pathway (GO:1903298)	5	1	0.05	+	20.61	0.0563	0.48
regulation of hypoxia-induced intrinsic apoptotic signaling pathway (GO:1903297)	5	1	0.05	+	20.61	0.0563	0.48
positive regulation of behavioral fear response (GO:2000987)	5	1	0.05	+	20.61	0.0563	0.479
negative regulation of cholesterol biosynthetic process (GO:0045541)	5	1	0.05	+	20.61	0.0563	0.479
anterior/posterior axon guidance (GO:0033564)	5	1	0.05	+	20.61	0.0563	0.479
positive regulation of ER-associated ubiquitin-dependent protein catabolic process (GO:1903071)	5	1	0.05	+	20.61	0.0563	0.479
cytoplasmic sequestering of NF-kappaB (GO:0007253)	5	1	0.05	+	20.61	0.0563	0.478
positive regulation of interleukin-10 secretion (GO:2001181)	5	1	0.05	+	20.61	0.0563	0.478
tumor necrosis factor superfamily cytokine production (GO:0071706)	5	1	0.05	+	20.61	0.0563	0.478
sphingomyelin catabolic process (GO:0006685)	5	1	0.05	+	20.61	0.0563	0.478
regulation of natural killer cell chemotaxis (GO:2000501)	5	1	0.05	+	20.61	0.0563	0.477
positive regulation of apoptotic cell clearance (GO:2000427)	5	1	0.05	+	20.61	0.0563	0.477
negative regulation of interleukin-5 production (GO:0032714)	5	1	0.05	+	20.61	0.0563	0.477
establishment of endothelial blood-brain barrier (GO:0014045)	5	1	0.05	+	20.61	0.0563	0.477
positive regulation of neuron maturation (GO:0014042)	5	1	0.05	+	20.61	0.0563	0.476
ventricular cardiac muscle cell membrane repolarization (GO:0099625)	5	1	0.05	+	20.61	0.0563	0.476
response to L-glutamate (GO:1902065)	5	1	0.05	+	20.61	0.0563	0.476
regulation of NADP metabolic process (GO:1902031)	5	1	0.05	+	20.61	0.0563	0.476
cellular response to magnesium ion (GO:0071286)	5	1	0.05	+	20.61	0.0563	0.475
piRNA biosynthetic process (GO:1990511)	5	1	0.05	+	20.61	0.0563	0.475
synaptic membrane adhesion (GO:0099560)	5	1	0.05	+	20.61	0.0563	0.475
regulation of sodium-dependent phosphate transport (GO:2000118)	5	1	0.05	+	20.61	0.0563	0.474
positive regulation of phospholipase A2 activity (GO:0032430)	5	1	0.05	+	20.61	0.0563	0.474
regulation of postsynaptic density organization (GO:1905874)	5	1	0.05	+	20.61	0.0563	0.474
negative regulation of transcription from RNA polymerase II promoter in response to endoplasmic reticulum stress (GO:1990441)	5	1	0.05	+	20.61	0.0563	0.474
negative regulation of glucocorticoid biosynthetic process (GO:0031947)	5	1	0.05	+	20.61	0.0563	0.473
negative regulation of glucocorticoid metabolic process (GO:0031944)	5	1	0.05	+	20.61	0.0563	0.473
branching morphogenesis of a nerve (GO:0048755)	5	1	0.05	+	20.61	0.0563	0.473
negative regulation of cholesterol metabolic process (GO:0090206)	5	1	0.05	+	20.61	0.0563	0.473
negative reguation of sterol biosynthetic process (GO:0106119)	5	1	0.05	+	20.61	0.0563	0.472
myoblast proliferation (GO:0051450)	5	1	0.05	+	20.61	0.0563	0.472
negative regulation of membrane permeability (GO:1905709)	5	1	0.05	+	20.61	0.0563	0.472
negative regulation of neurotrophin TRK receptor signaling pathway (GO:0051387)	5	1	0.05	+	20.61	0.0563	0.472
ferric iron import across plasma membrane (GO:0098706)	5	1	0.05	+	20.61	0.0563	0.471
ISG15-protein conjugation (GO:0032020)	5	1	0.05	+	20.61	0.0563	0.471
aggrephagy (GO:0035973)	5	1	0.05	+	20.61	0.0563	0.471
synaptic growth at neuromuscular junction (GO:0051124)	5	1	0.05	+	20.61	0.0563	0.471
ciliary neurotrophic factor-mediated signaling pathway (GO:0070120)	5	1	0.05	+	20.61	0.0563	0.47
negative regulation of mitochondrial membrane permeability (GO:0035795)	5	1	0.05	+	20.61	0.0563	0.47
mitochondrial protein catabolic process (GO:0035694)	5	1	0.05	+	20.61	0.0563	0.47
positive regulation of epithelial to mesenchymal transition involved in endocardial cushion formation (GO:1905007)	5	1	0.05	+	20.61	0.0563	0.47
cobalamin transport (GO:0015889)	5	1	0.05	+	20.61	0.0563	0.469
ATP transport (GO:0015867)	5	1	0.05	+	20.61	0.0563	0.469
PML body organization (GO:0030578)	5	1	0.05	+	20.61	0.0563	0.469
positive regulation of lipoprotein particle clearance (GO:0010986)	5	1	0.05	+	20.61	0.0563	0.469
positive regulation of glial cell migration (GO:1903977)	5	1	0.05	+	20.61	0.0563	0.468
regulation of cellular response to macrophage colony-stimulating factor stimulus (GO:1903972)	5	1	0.05	+	20.61	0.0563	0.468
regulation of response to macrophage colony-stimulating factor (GO:1903969)	5	1	0.05	+	20.61	0.0563	0.468
negative regulation of odontogenesis (GO:0042483)	5	1	0.05	+	20.61	0.0563	0.468
axon midline choice point recognition (GO:0016199)	5	1	0.05	+	20.61	0.0563	0.467
T cell chemotaxis (GO:0010818)	5	1	0.05	+	20.61	0.0563	0.467
regulation of spontaneous synaptic transmission (GO:0150003)	5	1	0.05	+	20.61	0.0563	0.467
positive regulation of adipose tissue development (GO:1904179)	5	1	0.05	+	20.61	0.0563	0.467
positive regulation of DNA catabolic process (GO:1903626)	5	1	0.05	+	20.61	0.0563	0.466
opsonization (GO:0008228)	5	1	0.05	+	20.61	0.0563	0.466
vesicle transport along actin filament (GO:0030050)	5	1	0.05	+	20.61	0.0563	0.466
AMPA glutamate receptor clustering (GO:0097113)	5	1	0.05	+	20.61	0.0563	0.466
formation of radial glial scaffolds (GO:0021943)	5	1	0.05	+	20.61	0.0563	0.465
maintenance of protein location in mitochondrion (GO:0072656)	5	1	0.05	+	20.61	0.0563	0.465
regulation of branching involved in salivary gland morphogenesis by mesenchymal-epithelial signaling (GO:0060665)	5	1	0.05	+	20.61	0.0563	0.465
high-density lipoprotein particle clearance (GO:0034384)	5	1	0.05	+	20.61	0.0563	0.465
positive regulation of dendritic spine maintenance (GO:1902952)	5	1	0.05	+	20.61	0.0563	0.464
positive regulation of NAD(P)H oxidase activity (GO:0033864)	5	1	0.05	+	20.61	0.0563	0.464
positive regulation of fear response (GO:1903367)	5	1	0.05	+	20.61	0.0563	0.464
positive regulation of protein folding (GO:1903334)	5	1	0.05	+	20.61	0.0563	0.464
lymphocyte chemotaxis (GO:0048247)	38	2	0.37	+	5.42	0.0565	0.465
bone mineralization (GO:0030282)	38	2	0.37	+	5.42	0.0565	0.465
maintenance of protein localization in organelle (GO:0072595)	38	2	0.37	+	5.42	0.0565	0.464
positive regulation of leukocyte proliferation (GO:0070665)	146	4	1.42	+	2.82	0.057	0.468
positive regulation of defense response (GO:0031349)	278	6	2.7	+	2.22	0.057	0.468
skin epidermis development (GO:0098773)	88	3	0.85	+	3.51	0.0575	0.472
regulation of reactive oxygen species biosynthetic process (GO:1903426)	88	3	0.85	+	3.51	0.0575	0.472
protein import (GO:0017038)	147	4	1.43	+	2.8	0.0581	0.477
reproductive process (GO:0022414)	1329	20	12.89	+	1.55	0.0589	0.483
reproduction (GO:0000003)	1330	20	12.9	+	1.55	0.059	0.483
toxin transport (GO:1901998)	39	2	0.38	+	5.29	0.059	0.483
negative regulation of DNA biosynthetic process (GO:2000279)	39	2	0.38	+	5.29	0.059	0.483
negative regulation of lipid localization (GO:1905953)	39	2	0.38	+	5.29	0.059	0.483
positive regulation of sprouting angiogenesis (GO:1903672)	39	2	0.38	+	5.29	0.059	0.482
ureteric bud development (GO:0001657)	89	3	0.86	+	3.47	0.059	0.482
regulation of NIK/NF-kappaB signaling (GO:1901222)	89	3	0.86	+	3.47	0.059	0.482
regulation of blood vessel endothelial cell migration (GO:0043535)	89	3	0.86	+	3.47	0.059	0.482
regulation of protein dephosphorylation (GO:0035304)	89	3	0.86	+	3.47	0.059	0.481
regulation of muscle cell apoptotic process (GO:0010660)	89	3	0.86	+	3.47	0.059	0.481
hair cycle process (GO:0022405)	89	3	0.86	+	3.47	0.059	0.481
molting cycle process (GO:0022404)	89	3	0.86	+	3.47	0.059	0.481
protein heterooligomerization (GO:0051291)	148	4	1.44	+	2.79	0.0593	0.482
sensory perception (GO:0007600)	1580	8	15.33	-	0.52	0.06	0.488
mesonephric tubule development (GO:0072164)	90	3	0.87	+	3.44	0.0606	0.493
mesonephric epithelium development (GO:0072163)	90	3	0.87	+	3.44	0.0606	0.492
regulation of nucleotide metabolic process (GO:0006140)	90	3	0.87	+	3.44	0.0606	0.492
negative regulation of response to drug (GO:2001024)	40	2	0.39	+	5.15	0.0616	0.5
cellular response to glucocorticoid stimulus (GO:0071385)	40	2	0.39	+	5.15	0.0616	0.5
regulation of protein localization to cell surface (GO:2000008)	40	2	0.39	+	5.15	0.0616	0.499
protein localization to synapse (GO:0035418)	40	2	0.39	+	5.15	0.0616	0.499
positive regulation of cyclin-dependent protein kinase activity (GO:1904031)	40	2	0.39	+	5.15	0.0616	0.499
establishment of protein localization to vacuole (GO:0072666)	40	2	0.39	+	5.15	0.0616	0.499
regulation of cell shape (GO:0008360)	150	4	1.46	+	2.75	0.0616	0.498
negative regulation of Wnt signaling pathway (GO:0030178)	150	4	1.46	+	2.75	0.0616	0.498
connective tissue development (GO:0061448)	215	5	2.09	+	2.4	0.0617	0.499
negative regulation of gene expression (GO:0010629)	1595	23	15.48	+	1.49	0.0621	0.502
organic substance catabolic process (GO:1901575)	1358	20	13.18	+	1.52	0.0625	0.505
regulation of calcium ion transmembrane transport (GO:1903169)	151	4	1.47	+	2.73	0.0628	0.507
cellular response to hormone stimulus (GO:0032870)	400	8	3.88	+	2.06	0.0629	0.508
regulation of vasoconstriction (GO:0019229)	92	3	0.89	+	3.36	0.0637	0.514
regulation of cardiac muscle tissue development (GO:0055024)	92	3	0.89	+	3.36	0.0637	0.514
positive regulation of transcription by RNA polymerase II (GO:0045944)	1172	18	11.37	+	1.58	0.064	0.516
potassium ion import (GO:0010107)	41	2	0.4	+	5.03	0.0642	0.517
regulation of heart morphogenesis (GO:2000826)	41	2	0.4	+	5.03	0.0642	0.517
regulation of spindle organization (GO:0090224)	41	2	0.4	+	5.03	0.0642	0.516
positive regulation of cytosolic calcium ion concentration (GO:0007204)	287	6	2.78	+	2.15	0.0643	0.517
blood circulation (GO:0008015)	404	8	3.92	+	2.04	0.0643	0.517
animal organ morphogenesis (GO:0009887)	963	15	9.34	+	1.61	0.065	0.522
mesonephros development (GO:0001823)	93	3	0.9	+	3.32	0.0653	0.524
epithelial cell proliferation (GO:0050673)	93	3	0.9	+	3.32	0.0653	0.524
granulocyte migration (GO:0097530)	93	3	0.9	+	3.32	0.0653	0.524
regulation of glucose transmembrane transport (GO:0010827)	93	3	0.9	+	3.32	0.0653	0.524
detoxification of copper ion (GO:0010273)	6	1	0.06	+	17.18	0.0654	0.524
positive regulation of oxidative stress-induced neuron death (GO:1903223)	6	1	0.06	+	17.18	0.0654	0.523
toll-like receptor 9 signaling pathway (GO:0034162)	6	1	0.06	+	17.18	0.0654	0.523
positive regulation of homotypic cell-cell adhesion (GO:0034112)	6	1	0.06	+	17.18	0.0654	0.523
regulation of grooming behavior (GO:2000821)	6	1	0.06	+	17.18	0.0654	0.522
negative regulation of apoptotic process in bone marrow (GO:0071866)	6	1	0.06	+	17.18	0.0654	0.522
regulation of apoptotic process in bone marrow (GO:0071865)	6	1	0.06	+	17.18	0.0654	0.522
cobalt ion transport (GO:0006824)	6	1	0.06	+	17.18	0.0654	0.522
metanephric glomerulus vasculature development (GO:0072239)	6	1	0.06	+	17.18	0.0654	0.521
response to tumor cell (GO:0002347)	6	1	0.06	+	17.18	0.0654	0.521
negative regulation of type B pancreatic cell apoptotic process (GO:2000675)	6	1	0.06	+	17.18	0.0654	0.521
regulation of interleukin-13 secretion (GO:2000665)	6	1	0.06	+	17.18	0.0654	0.521
positive regulation of receptor catabolic process (GO:2000646)	6	1	0.06	+	17.18	0.0654	0.52
glomerular capillary formation (GO:0072104)	6	1	0.06	+	17.18	0.0654	0.52
glomerulus vasculature morphogenesis (GO:0072103)	6	1	0.06	+	17.18	0.0654	0.52
triglyceride mobilization (GO:0006642)	6	1	0.06	+	17.18	0.0654	0.519
negative regulation by host of symbiont molecular function (GO:0052405)	6	1	0.06	+	17.18	0.0654	0.519
regulation of apoptotic cell clearance (GO:2000425)	6	1	0.06	+	17.18	0.0654	0.519
protein sulfation (GO:0006477)	6	1	0.06	+	17.18	0.0654	0.519
regulation of neutrophil mediated cytotoxicity (GO:0070948)	6	1	0.06	+	17.18	0.0654	0.518
negative regulation of molecular function in other organism involved in symbiotic interaction (GO:0052204)	6	1	0.06	+	17.18	0.0654	0.518
interleukin-17 production (GO:0032620)	6	1	0.06	+	17.18	0.0654	0.518
aggresome assembly (GO:0070842)	6	1	0.06	+	17.18	0.0654	0.518
inclusion body assembly (GO:0070841)	6	1	0.06	+	17.18	0.0654	0.517
positive regulation of hematopoietic stem cell proliferation (GO:1902035)	6	1	0.06	+	17.18	0.0654	0.517
regulation of Cdc42 protein signal transduction (GO:0032489)	6	1	0.06	+	17.18	0.0654	0.517
regulation of glutamine family amino acid metabolic process (GO:0000820)	6	1	0.06	+	17.18	0.0654	0.517
positive regulation of inclusion body assembly (GO:0090261)	6	1	0.06	+	17.18	0.0654	0.516
negative regulation of molecular function in other organism (GO:0044362)	6	1	0.06	+	17.18	0.0654	0.516
regulation of cortisol biosynthetic process (GO:2000064)	6	1	0.06	+	17.18	0.0654	0.516
negative regulation of steroid hormone biosynthetic process (GO:0090032)	6	1	0.06	+	17.18	0.0654	0.516
negative regulation of vascular endothelial growth factor signaling pathway (GO:1900747)	6	1	0.06	+	17.18	0.0654	0.515
stress response to copper ion (GO:1990169)	6	1	0.06	+	17.18	0.0654	0.515
activation of Janus kinase activity (GO:0042976)	6	1	0.06	+	17.18	0.0654	0.515
synaptic vesicle budding (GO:0070142)	6	1	0.06	+	17.18	0.0654	0.514
negative regulation of mast cell degranulation (GO:0043305)	6	1	0.06	+	17.18	0.0654	0.514
osteoclast development (GO:0036035)	6	1	0.06	+	17.18	0.0654	0.514
positive regulation of vascular smooth muscle cell differentiation (GO:1905065)	6	1	0.06	+	17.18	0.0654	0.514
regulation of epithelial to mesenchymal transition involved in endocardial cushion formation (GO:1905005)	6	1	0.06	+	17.18	0.0654	0.513
glutamate receptor clustering (GO:0097688)	6	1	0.06	+	17.18	0.0654	0.513
amylin receptor signaling pathway (GO:0097647)	6	1	0.06	+	17.18	0.0654	0.513
activation of cysteine-type endopeptidase activity involved in apoptotic process by cytochrome c (GO:0008635)	6	1	0.06	+	17.18	0.0654	0.513
positive regulation of microglial cell activation (GO:1903980)	6	1	0.06	+	17.18	0.0654	0.512
positive regulation of cardiac epithelial to mesenchymal transition (GO:0062043)	6	1	0.06	+	17.18	0.0654	0.512
regulation of iron ion transport (GO:0034756)	6	1	0.06	+	17.18	0.0654	0.512
regulation of cell communication by electrical coupling (GO:0010649)	6	1	0.06	+	17.18	0.0654	0.512
negative regulation of Schwann cell proliferation (GO:0010626)	6	1	0.06	+	17.18	0.0654	0.511
retinal blood vessel morphogenesis (GO:0061304)	6	1	0.06	+	17.18	0.0654	0.511
ductus arteriosus closure (GO:0097070)	6	1	0.06	+	17.18	0.0654	0.511
anterior head development (GO:0097065)	6	1	0.06	+	17.18	0.0654	0.511
forebrain ventricular zone progenitor cell division (GO:0021869)	6	1	0.06	+	17.18	0.0654	0.51
epithelial cell proliferation involved in liver morphogenesis (GO:0072575)	6	1	0.06	+	17.18	0.0654	0.51
hepatocyte proliferation (GO:0072574)	6	1	0.06	+	17.18	0.0654	0.51
negative regulation of syncytium formation by plasma membrane fusion (GO:0034242)	6	1	0.06	+	17.18	0.0654	0.51
import into cell (GO:0098657)	646	11	6.27	+	1.75	0.0654	0.51
hindbrain development (GO:0030902)	154	4	1.49	+	2.68	0.0664	0.517
intrinsic apoptotic signaling pathway (GO:0097193)	154	4	1.49	+	2.68	0.0664	0.517
regulation of hormone secretion (GO:0046883)	290	6	2.81	+	2.13	0.0668	0.52
blood vessel remodeling (GO:0001974)	42	2	0.41	+	4.91	0.0668	0.52
regulation of monooxygenase activity (GO:0032768)	42	2	0.41	+	4.91	0.0668	0.519
glandular epithelial cell differentiation (GO:0002067)	42	2	0.41	+	4.91	0.0668	0.519
cellular response to corticosteroid stimulus (GO:0071384)	42	2	0.41	+	4.91	0.0668	0.519
homeostasis of number of cells within a tissue (GO:0048873)	42	2	0.41	+	4.91	0.0668	0.519
regulation of macrophage activation (GO:0043030)	42	2	0.41	+	4.91	0.0668	0.518
positive regulation of phospholipase activity (GO:0010518)	42	2	0.41	+	4.91	0.0668	0.518
[truncated: 13,464 more rows]

## Sheet: go_uninjured_c
Analysis Type:	PANTHER Overrepresentation Test (Released 20171205)
Annotation Version and Release Date:	GO Ontology database Released 2018-06-01
Analyzed List:	upload_1 (Mus musculus)
Reference List:	Mus musculus (all genes in database)
Test Type:	FISHER
GO biological process complete	Mus musculus - REFLIST (22262)	upload_1 (149)	upload_1 (expected)	upload_1 (over/under)	upload_1 (fold Enrichment)	upload_1 (raw P-value)	upload_1 (FDR)
muscle structure development (GO:0061061)	465	24	3.11	+	7.71	2.03e-14	3.14e-10
actin filament-based process (GO:0030029)	505	23	3.38	+	6.8	8.93e-13	6.9e-09
actin cytoskeleton organization (GO:0030036)	452	21	3.03	+	6.94	6.69e-12	3.45e-08
mitochondrial ATP synthesis coupled electron transport (GO:0042775)	52	10	0.35	+	28.73	9.95e-12	3.85e-08
ATP synthesis coupled electron transport (GO:0042773)	56	10	0.37	+	26.68	1.91e-11	5.9e-08
oxidative phosphorylation (GO:0006119)	64	10	0.43	+	23.35	6.21e-11	1.6e-07
energy derivation by oxidation of organic compounds (GO:0015980)	193	14	1.29	+	10.84	1.15e-10	2.54e-07
cellular respiration (GO:0045333)	133	12	0.89	+	13.48	2.52e-10	4.88e-07
cytoskeleton organization (GO:0007010)	1018	28	6.81	+	4.11	2.6e-10	4.46e-07
respiratory electron transport chain (GO:0022904)	77	10	0.52	+	19.4	3.21e-10	4.97e-07
electron transport chain (GO:0022900)	81	10	0.54	+	18.45	5.05e-10	7.09e-07
generation of precursor metabolites and energy (GO:0006091)	261	15	1.75	+	8.59	5.2e-10	6.7e-07
purine ribonucleoside monophosphate metabolic process (GO:0009167)	190	13	1.27	+	10.22	1.07e-09	1.27e-06
purine nucleoside monophosphate metabolic process (GO:0009126)	191	13	1.28	+	10.17	1.13e-09	1.25e-06
muscle tissue development (GO:0060537)	328	16	2.2	+	7.29	1.3e-09	1.34e-06
aerobic respiration (GO:0009060)	64	9	0.43	+	21.01	1.34e-09	1.3e-06
ribonucleoside monophosphate metabolic process (GO:0009161)	194	13	1.3	+	10.01	1.36e-09	1.23e-06
circulatory system development (GO:0072359)	879	25	5.88	+	4.25	1.4e-09	1.2e-06
ATP metabolic process (GO:0046034)	163	12	1.09	+	11	2.21e-09	1.8e-06
nucleoside monophosphate metabolic process (GO:0009123)	205	13	1.37	+	9.47	2.55e-09	1.97e-06
anatomical structure development (GO:0048856)	4956	66	33.17	+	1.99	2.61e-09	1.92e-06
developmental process (GO:0032502)	5263	68	35.23	+	1.93	5.26e-09	3.7e-06
striated muscle tissue development (GO:0014706)	312	15	2.09	+	7.18	5.27e-09	3.55e-06
tissue development (GO:0009888)	1592	33	10.66	+	3.1	5.96e-09	3.84e-06
muscle system process (GO:0003012)	225	13	1.51	+	8.63	7.35e-09	4.54e-06
actin filament organization (GO:0007015)	225	13	1.51	+	8.63	7.35e-09	4.37e-06
muscle organ development (GO:0007517)	277	14	1.85	+	7.55	9.6e-09	5.5e-06
purine ribonucleoside triphosphate metabolic process (GO:0009205)	189	12	1.26	+	9.49	1.06e-08	5.84e-06
regulation of actin filament-based process (GO:0032970)	387	16	2.59	+	6.18	1.23e-08	6.57e-06
ribonucleoside triphosphate metabolic process (GO:0009199)	193	12	1.29	+	9.29	1.32e-08	6.79e-06
purine nucleoside triphosphate metabolic process (GO:0009144)	198	12	1.33	+	9.06	1.72e-08	8.6e-06
multicellular organism development (GO:0007275)	4599	61	30.78	+	1.98	2.13e-08	1.03e-05
nucleoside triphosphate metabolic process (GO:0009141)	214	12	1.43	+	8.38	3.89e-08	1.82e-05
muscle contraction (GO:0006936)	176	11	1.18	+	9.34	5.16e-08	2.35e-05
regulation of muscle system process (GO:0090257)	228	12	1.53	+	7.86	7.52e-08	3.32e-05
system development (GO:0048731)	4061	55	27.18	+	2.02	9.41e-08	4.04e-05
cellular process (GO:0009987)	14324	125	95.87	+	1.3	1.74e-07	7.27e-05
muscle cell differentiation (GO:0042692)	253	12	1.69	+	7.09	2.2e-07	8.96e-05
supramolecular fiber organization (GO:0097435)	436	15	2.92	+	5.14	3.56e-07	0.000141
regulation of multicellular organismal process (GO:0051239)	2991	44	20.02	+	2.2	3.74e-07	0.000145
regulation of system process (GO:0044057)	571	17	3.82	+	4.45	4.08e-07	0.000154
regulation of localization (GO:0032879)	2635	40	17.64	+	2.27	6.34e-07	0.000233
animal organ development (GO:0048513)	2958	43	19.8	+	2.17	6.7e-07	0.000241
purine ribonucleotide metabolic process (GO:0009150)	342	13	2.29	+	5.68	7.65e-07	0.000269
ribonucleotide metabolic process (GO:0009259)	352	13	2.36	+	5.52	1.04e-06	0.000359
purine nucleotide metabolic process (GO:0006163)	359	13	2.4	+	5.41	1.29e-06	0.000433
ribose phosphate metabolic process (GO:0019693)	367	13	2.46	+	5.29	1.63e-06	0.000537
positive regulation of cytoskeleton organization (GO:0051495)	203	10	1.36	+	7.36	1.69e-06	0.000543
striated muscle cell differentiation (GO:0051146)	204	10	1.37	+	7.32	1.76e-06	0.000555
regulation of cell differentiation (GO:0045595)	1796	30	12.02	+	2.5	3.06e-06	0.000946
mitochondrial electron transport, cytochrome c to oxygen (GO:0006123)	12	4	0.08	+	49.8	3.21e-06	0.000973
aerobic electron transport chain (GO:0019646)	12	4	0.08	+	49.8	3.21e-06	0.000954
regulation of heart contraction (GO:0008016)	170	9	1.14	+	7.91	3.23e-06	0.000943
nucleotide metabolic process (GO:0009117)	464	14	3.11	+	4.51	3.93e-06	0.00112
purine-containing compound metabolic process (GO:0072521)	401	13	2.68	+	4.84	4.17e-06	0.00117
negative regulation of cellular process (GO:0048523)	4454	54	29.81	+	1.81	4.58e-06	0.00126
nucleoside phosphate metabolic process (GO:0006753)	472	14	3.16	+	4.43	4.75e-06	0.00129
drug metabolic process (GO:0017144)	542	15	3.63	+	4.13	4.84e-06	0.00129
regulation of supramolecular fiber organization (GO:1902903)	344	12	2.3	+	5.21	4.85e-06	0.00127
positive regulation of supramolecular fiber organization (GO:1902905)	181	9	1.21	+	7.43	5.26e-06	0.00136
skeletal muscle tissue development (GO:0007519)	135	8	0.9	+	8.85	5.27e-06	0.00134
heart development (GO:0007507)	550	15	3.68	+	4.07	5.75e-06	0.00143
regulation of developmental process (GO:0050793)	2559	37	17.13	+	2.16	7.06e-06	0.00173
regulation of cellular component movement (GO:0051270)	953	20	6.38	+	3.14	7.27e-06	0.00176
skeletal muscle organ development (GO:0060538)	144	8	0.96	+	8.3	8.26e-06	0.00197
regulation of blood circulation (GO:1903522)	246	10	1.65	+	6.07	8.63e-06	0.00202
electron transport coupled proton transport (GO:0015990)	4	3	0.03	+	> 100	9.89e-06	0.00228
negative regulation of biological process (GO:0048519)	4931	57	33	+	1.73	1.03e-05	0.00235
regulation of muscle hypertrophy (GO:0014743)	71	6	0.48	+	12.63	1.25e-05	0.00281
regulation of transport (GO:0051049)	1812	29	12.13	+	2.39	1.31e-05	0.0029
anatomical structure morphogenesis (GO:0009653)	2104	32	14.08	+	2.27	1.45e-05	0.00317
cell differentiation (GO:0030154)	3560	45	23.83	+	1.89	1.53e-05	0.00329
regulation of molecular function (GO:0065009)	2434	35	16.29	+	2.15	1.58e-05	0.00334
regulation of cytoskeleton organization (GO:0051493)	528	14	3.53	+	3.96	1.62e-05	0.00339
regulation of actin filament-based movement (GO:1903115)	44	5	0.29	+	16.98	1.83e-05	0.00377
nucleobase-containing small molecule metabolic process (GO:0055086)	534	14	3.57	+	3.92	1.83e-05	0.00373
oxidation-reduction process (GO:0055114)	851	18	5.7	+	3.16	1.96e-05	0.00393
regulation of metal ion transport (GO:0010959)	404	12	2.7	+	4.44	2.3e-05	0.00456
regulation of actin cytoskeleton organization (GO:0032956)	342	11	2.29	+	4.81	2.52e-05	0.00494
Notch signaling pathway (GO:0007219)	122	7	0.82	+	8.57	2.53e-05	0.00489
cellular component organization (GO:0016043)	4986	56	33.37	+	1.68	2.93e-05	0.00559
positive regulation of biological process (GO:0048518)	5748	62	38.47	+	1.61	3.04e-05	0.00573
cellular developmental process (GO:0048869)	3647	45	24.41	+	1.84	3.07e-05	0.00572
regulation of cell proliferation (GO:0042127)	1616	26	10.82	+	2.4	4.1e-05	0.00755
epithelial cell differentiation (GO:0030855)	505	13	3.38	+	3.85	4.43e-05	0.00806
heart process (GO:0003015)	92	6	0.62	+	9.74	4.97e-05	0.00893
cardiac muscle tissue development (GO:0048738)	188	8	1.26	+	6.36	5.16e-05	0.00916
regulation of muscle adaptation (GO:0043502)	94	6	0.63	+	9.54	5.57e-05	0.00978
skeletal muscle cell differentiation (GO:0035914)	60	5	0.4	+	12.45	7.28e-05	0.0126
regulation of actin filament organization (GO:0110053)	256	9	1.71	+	5.25	7.29e-05	0.0125
regulation of cation transmembrane transport (GO:1904062)	322	10	2.16	+	4.64	7.88e-05	0.0134
positive regulation of cellular process (GO:0048522)	5135	56	34.37	+	1.63	8.1e-05	0.0136
multicellular organismal process (GO:0032501)	6972	70	46.66	+	1.5	8.42e-05	0.014
vasculature development (GO:0001944)	540	13	3.61	+	3.6	8.58e-05	0.0141
cellular component organization or biogenesis (GO:0071840)	5164	56	34.56	+	1.62	8.61e-05	0.014
response to growth factor (GO:0070848)	395	11	2.64	+	4.16	8.9e-05	0.0143
regulation of multicellular organismal development (GO:2000026)	2033	29	13.61	+	2.13	9.22e-05	0.0147
cardiovascular system development (GO:0072358)	554	13	3.71	+	3.51	0.00011	0.0174
tube development (GO:0035295)	888	17	5.94	+	2.86	0.000112	0.0175
circulatory system process (GO:0003013)	413	11	2.76	+	3.98	0.00013	0.0201
negative regulation of developmental process (GO:0051093)	990	18	6.63	+	2.72	0.000132	0.0202
regulation of cardiac muscle hypertrophy (GO:0010611)	69	5	0.46	+	10.83	0.000135	0.0205
phosphorylation (GO:0016310)	1000	18	6.69	+	2.69	0.000149	0.0224
negative regulation of cell differentiation (GO:0045596)	736	15	4.93	+	3.05	0.00015	0.0222
regulation of cardiac muscle cell contraction (GO:0086004)	37	4	0.25	+	16.15	0.000157	0.0231
negative regulation of biosynthetic process (GO:0009890)	1462	23	9.79	+	2.35	0.000161	0.0235
epithelium development (GO:0060429)	1008	18	6.75	+	2.67	0.000164	0.0237
regulation of cell development (GO:0060284)	1030	18	6.89	+	2.61	0.000213	0.0305
small molecule metabolic process (GO:0044281)	1505	23	10.07	+	2.28	0.000217	0.0308
regulation of striated muscle contraction (GO:0006942)	77	5	0.52	+	9.7	0.00022	0.0309
regulation of ion transport (GO:0043269)	679	14	4.54	+	3.08	0.000223	0.0311
regulation of ion transmembrane transporter activity (GO:0032412)	237	8	1.59	+	5.04	0.000241	0.0333
mitochondrial electron transport, NADH to ubiquinone (GO:0006120)	16	3	0.11	+	28.01	0.000258	0.0353
positive regulation of cell proliferation (GO:0008284)	956	17	6.4	+	2.66	0.000264	0.0358
phosphate-containing compound metabolic process (GO:0006796)	1704	25	11.4	+	2.19	0.000265	0.0357
regulation of cell motility (GO:2000145)	868	16	5.81	+	2.75	0.000274	0.0365
regulation of ion transmembrane transport (GO:0034765)	452	11	3.03	+	3.64	0.000278	0.0368
organophosphate metabolic process (GO:0019637)	781	15	5.23	+	2.87	0.00028	0.0366
negative regulation of cellular biosynthetic process (GO:0031327)	1429	22	9.56	+	2.3	0.000287	0.0373
phosphorus metabolic process (GO:0006793)	1726	25	11.55	+	2.16	0.000293	0.0378
regulation of transmembrane transporter activity (GO:0022898)	245	8	1.64	+	4.88	0.000299	0.0382
response to abiotic stimulus (GO:0009628)	883	16	5.91	+	2.71	0.00033	0.0418
regulation of transmembrane transport (GO:0034762)	549	12	3.67	+	3.27	0.000382	0.048
regulation of transporter activity (GO:0032409)	255	8	1.71	+	4.69	0.000388	0.0483
positive regulation of organelle organization (GO:0010638)	553	12	3.7	+	3.24	0.000407	0.0503
regulation of neurogenesis (GO:0050767)	901	16	6.03	+	2.65	0.00041	0.0503
regulation of nervous system development (GO:0051960)	997	17	6.67	+	2.55	0.000425	0.0517
heart morphogenesis (GO:0003007)	260	8	1.74	+	4.6	0.000439	0.053
negative regulation of macromolecule biosynthetic process (GO:0010558)	1378	21	9.22	+	2.28	0.000453	0.0543
smooth muscle contraction (GO:0006939)	50	4	0.33	+	11.95	0.000458	0.0545
actin-mediated cell contraction (GO:0070252)	50	4	0.33	+	11.95	0.000458	0.0541
positive regulation of sodium ion transmembrane transport (GO:1902307)	20	3	0.13	+	22.41	0.000463	0.0542
response to stress (GO:0006950)	3021	36	20.22	+	1.78	0.000463	0.0538
blood circulation (GO:0008015)	404	10	2.7	+	3.7	0.000464	0.0536
regulation of sodium ion transport (GO:0002028)	92	5	0.62	+	8.12	0.000479	0.0548
regulation of cell migration (GO:0030334)	824	15	5.52	+	2.72	0.000486	0.0552
regulation of neuron differentiation (GO:0045664)	743	14	4.97	+	2.82	0.00054	0.061
regulation of muscle contraction (GO:0006937)	146	6	0.98	+	6.14	0.000546	0.0611
negative regulation of transcription by RNA polymerase II (GO:0000122)	835	15	5.59	+	2.68	0.000556	0.0618
negative regulation of smooth muscle cell proliferation (GO:0048662)	53	4	0.35	+	11.28	0.000564	0.0622
positive regulation of sodium ion export across plasma membrane (GO:1903278)	4	2	0.03	+	74.7	0.000647	0.071
cellular response to corticotropin-releasing hormone stimulus (GO:0071376)	4	2	0.03	+	74.7	0.000647	0.0705
response to corticotropin-releasing hormone (GO:0043435)	4	2	0.03	+	74.7	0.000647	0.07
regulation of locomotion (GO:0040012)	945	16	6.32	+	2.53	0.000679	0.0729
regulation of actin filament bundle assembly (GO:0032231)	100	5	0.67	+	7.47	0.000688	0.0733
regulation of membrane potential (GO:0042391)	426	10	2.85	+	3.51	0.000693	0.0733
positive regulation of cell differentiation (GO:0045597)	1048	17	7.01	+	2.42	0.000737	0.0775
cardiac muscle cell differentiation (GO:0055007)	102	5	0.68	+	7.32	0.000749	0.0782
regulation of muscle cell differentiation (GO:0051147)	156	6	1.04	+	5.75	0.000762	0.0791
blood vessel development (GO:0001568)	512	11	3.43	+	3.21	0.000769	0.0792
positive regulation of cell motility (GO:2000147)	515	11	3.45	+	3.19	0.000805	0.0824
negative regulation of cellular macromolecule biosynthetic process (GO:2000113)	1347	20	9.02	+	2.22	0.000825	0.0839
animal organ morphogenesis (GO:0009887)	963	16	6.45	+	2.48	0.000827	0.0836
negative regulation of cytosolic calcium ion concentration (GO:0051481)	25	3	0.17	+	17.93	0.000835	0.0838
regulation of smooth muscle cell proliferation (GO:0048660)	159	6	1.06	+	5.64	0.000839	0.0837
regulation of sodium ion transmembrane transport (GO:1902305)	60	4	0.4	+	9.96	0.000875	0.0867
regulation of potassium ion transport (GO:0043266)	106	5	0.71	+	7.05	0.000884	0.0871
regulation of sodium ion export across plasma membrane (GO:1903276)	5	2	0.03	+	59.76	0.000902	0.0883
cellular component morphogenesis (GO:0032989)	786	14	5.26	+	2.66	0.000924	0.0898
positive regulation of myoblast differentiation (GO:0045663)	26	3	0.17	+	17.24	0.000927	0.0896
positive regulation of actin filament bundle assembly (GO:0032233)	61	4	0.41	+	9.8	0.000927	0.089
organelle organization (GO:0006996)	2972	35	19.89	+	1.76	0.000968	0.0923
negative regulation of cell development (GO:0010721)	369	9	2.47	+	3.64	0.000987	0.0936
myeloid cell differentiation (GO:0030099)	227	7	1.52	+	4.61	0.000989	0.0933
positive regulation of cellular component movement (GO:0051272)	531	11	3.55	+	3.1	0.00103	0.0962
negative regulation of molecular function (GO:0044092)	985	16	6.59	+	2.43	0.00104	0.0973
regulation of protein binding (GO:0043393)	231	7	1.55	+	4.53	0.00109	0.101
positive regulation of multicellular organismal process (GO:0051240)	1756	24	11.75	+	2.04	0.0011	0.101
angiogenesis (GO:0001525)	301	8	2.01	+	3.97	0.00111	0.101
regulation of cardiac muscle contraction (GO:0055117)	65	4	0.44	+	9.19	0.00116	0.105
response to inorganic substance (GO:0010035)	378	9	2.53	+	3.56	0.00116	0.105
negative regulation of transcription, DNA-templated (GO:0045892)	1162	18	7.78	+	2.31	0.00117	0.105
negative regulation of nucleic acid-templated transcription (GO:1903507)	1165	18	7.8	+	2.31	0.00119	0.106
mammary gland involution (GO:0060056)	6	2	0.04	+	49.8	0.0012	0.106
G-protein coupled receptor signaling pathway involved in heart process (GO:0086103)	6	2	0.04	+	49.8	0.0012	0.106
negative regulation of RNA biosynthetic process (GO:1902679)	1166	18	7.8	+	2.31	0.0012	0.105
positive regulation of macromolecule metabolic process (GO:0010604)	3061	35	20.49	+	1.71	0.00122	0.107
cellular response to growth factor stimulus (GO:0071363)	381	9	2.55	+	3.53	0.00123	0.107
positive regulation of phosphatase activity (GO:0010922)	29	3	0.19	+	15.46	0.00124	0.107
positive regulation of locomotion (GO:0040017)	547	11	3.66	+	3	0.0013	0.111
negative regulation of cellular metabolic process (GO:0031324)	2373	29	15.88	+	1.83	0.0013	0.111
regulation of membrane repolarization (GO:0060306)	30	3	0.2	+	14.94	0.00136	0.115
negative regulation of muscle hypertrophy (GO:0014741)	31	3	0.21	+	14.46	0.00148	0.125
regulation of atrial cardiac muscle cell membrane repolarization (GO:0060372)	7	2	0.05	+	42.69	0.00153	0.129
regulation of membrane repolarization during action potential (GO:0098903)	7	2	0.05	+	42.69	0.00153	0.128
muscle filament sliding (GO:0030049)	7	2	0.05	+	42.69	0.00153	0.127
type I pneumocyte differentiation (GO:0060509)	7	2	0.05	+	42.69	0.00153	0.127
cellular metabolic process (GO:0044237)	7314	68	48.95	+	1.39	0.00154	0.127
response to transforming growth factor beta (GO:0071559)	121	5	0.81	+	6.17	0.00156	0.127
proton transmembrane transport (GO:1902600)	71	4	0.48	+	8.42	0.00158	0.129
actin filament-based movement (GO:0030048)	71	4	0.48	+	8.42	0.00158	0.128
negative regulation of multicellular organismal process (GO:0051241)	1211	18	8.11	+	2.22	0.00159	0.128
energy coupled proton transmembrane transport, against electrochemical gradient (GO:0015988)	32	3	0.21	+	14.01	0.00161	0.129
regulation of osteoblast differentiation (GO:0045667)	123	5	0.82	+	6.07	0.00167	0.133
regulation of transcription by RNA polymerase I (GO:0006356)	33	3	0.22	+	13.58	0.00175	0.139
cardiac muscle hypertrophy (GO:0003300)	33	3	0.22	+	13.58	0.00175	0.138
regulation of endothelial cell proliferation (GO:0001936)	125	5	0.84	+	5.98	0.00179	0.14
regulation of anatomical structure size (GO:0090066)	571	11	3.82	+	2.88	0.00181	0.141
regulation of myosin-light-chain-phosphatase activity (GO:0035507)	8	2	0.05	+	37.35	0.00191	0.148
blood vessel morphogenesis (GO:0048514)	409	9	2.74	+	3.29	0.00197	0.152
striated muscle hypertrophy (GO:0014897)	35	3	0.23	+	12.81	0.00205	0.158
negative regulation of RNA metabolic process (GO:0051253)	1248	18	8.35	+	2.15	0.00207	0.158
regulation of biosynthetic process (GO:0009889)	3758	40	25.15	+	1.59	0.00207	0.158
monovalent inorganic cation transport (GO:0015672)	334	8	2.24	+	3.58	0.0021	0.159
positive regulation of cell migration (GO:0030335)	497	10	3.33	+	3.01	0.00213	0.161
positive regulation of signal transduction (GO:0009967)	1441	20	9.64	+	2.07	0.00214	0.161
negative regulation of nitrogen compound metabolic process (GO:0051172)	2201	27	14.73	+	1.83	0.00216	0.161
regulation of potassium ion transmembrane transport (GO:1901379)	78	4	0.52	+	7.66	0.0022	0.163
cardiocyte differentiation (GO:0035051)	132	5	0.88	+	5.66	0.00225	0.166
lung development (GO:0030324)	195	6	1.31	+	4.6	0.00229	0.169
cardiac ventricle morphogenesis (GO:0003208)	79	4	0.53	+	7.57	0.0023	0.168
lung vasculature development (GO:0060426)	9	2	0.06	+	33.2	0.00232	0.169
actin-myosin filament sliding (GO:0033275)	9	2	0.06	+	33.2	0.00232	0.168
secondary heart field specification (GO:0003139)	9	2	0.06	+	33.2	0.00232	0.168
heart field specification (GO:0003128)	9	2	0.06	+	33.2	0.00232	0.167
regulation of endothelial cell differentiation (GO:0045601)	37	3	0.25	+	12.11	0.00238	0.17
negative regulation of potassium ion transport (GO:0043267)	37	3	0.25	+	12.11	0.00238	0.169
muscle hypertrophy (GO:0014896)	37	3	0.25	+	12.11	0.00238	0.168
positive regulation of cellular component biogenesis (GO:0044089)	506	10	3.39	+	2.95	0.00242	0.171
regulation of cell communication (GO:0010646)	3018	34	20.2	+	1.68	0.00245	0.172
striated muscle cell development (GO:0055002)	135	5	0.9	+	5.53	0.00247	0.173
respiratory tube development (GO:0030323)	198	6	1.33	+	4.53	0.00247	0.172
positive regulation of developmental process (GO:0051094)	1469	20	9.83	+	2.03	0.00248	0.172
cell morphogenesis (GO:0000902)	688	12	4.6	+	2.61	0.00254	0.175
regulation of epithelial cell proliferation (GO:0050678)	345	8	2.31	+	3.46	0.00255	0.175
regulation of signaling (GO:0023051)	3043	34	20.37	+	1.67	0.00256	0.175
tube morphogenesis (GO:0035239)	689	12	4.61	+	2.6	0.00257	0.175
positive regulation of gene expression (GO:0010628)	1868	24	12.5	+	1.92	0.0026	0.176
heart contraction (GO:0060047)	82	4	0.55	+	7.29	0.00261	0.176
negative regulation of ossification (GO:0030279)	82	4	0.55	+	7.29	0.00261	0.176
negative regulation of transport (GO:0051051)	512	10	3.43	+	2.92	0.00263	0.176
negative regulation of nervous system development (GO:0051961)	347	8	2.32	+	3.44	0.00264	0.176
anatomical structure formation involved in morphogenesis (GO:0048646)	883	14	5.91	+	2.37	0.00268	0.178
actin crosslink formation (GO:0051764)	10	2	0.07	+	29.88	0.00277	0.183
cardiac ventricle formation (GO:0003211)	10	2	0.07	+	29.88	0.00277	0.182
regulation of apoptotic process (GO:0042981)	1489	20	9.97	+	2.01	0.00278	0.182
regulation of organelle organization (GO:0033043)	1180	17	7.9	+	2.15	0.00284	0.186
cardiac ventricle development (GO:0003231)	140	5	0.94	+	5.34	0.00287	0.186
positive regulation of sodium ion transport (GO:0010765)	40	3	0.27	+	11.21	0.00293	0.189
regulation of epithelial cell differentiation (GO:0030856)	141	5	0.94	+	5.3	0.00296	0.19
cardiac chamber morphogenesis (GO:0003206)	141	5	0.94	+	5.3	0.00296	0.19
positive regulation of blood circulation (GO:1903524)	85	4	0.57	+	7.03	0.00296	0.189
cell morphogenesis involved in differentiation (GO:0000904)	522	10	3.49	+	2.86	0.00301	0.192
regulation of protein depolymerization (GO:1901879)	86	4	0.58	+	6.95	0.00308	0.195
negative regulation of endothelial cell proliferation (GO:0001937)	41	3	0.27	+	10.93	0.00312	0.197
vascular process in circulatory system (GO:0003018)	208	6	1.39	+	4.31	0.00313	0.197
negative regulation of metabolic process (GO:0009892)	2618	30	17.52	+	1.71	0.00314	0.196
positive regulation of nitrogen compound metabolic process (GO:0051173)	2934	33	19.64	+	1.68	0.00326	0.203
glomerulus morphogenesis (GO:0072102)	11	2	0.07	+	27.17	0.00326	0.203
nerve growth factor signaling pathway (GO:0038180)	11	2	0.07	+	27.17	0.00326	0.202
actin filament network formation (GO:0051639)	11	2	0.07	+	27.17	0.00326	0.201
bleb assembly (GO:0032060)	11	2	0.07	+	27.17	0.00326	0.2
cardiac chamber formation (GO:0003207)	11	2	0.07	+	27.17	0.00326	0.199
lung epithelium development (GO:0060428)	42	3	0.28	+	10.67	0.00333	0.203
regulation of cellular component organization (GO:0051128)	2401	28	16.07	+	1.74	0.00337	0.204
epithelial cell development (GO:0002064)	212	6	1.42	+	4.23	0.00343	0.207
negative regulation of phosphorus metabolic process (GO:0010563)	532	10	3.56	+	2.81	0.00344	0.207
negative regulation of phosphate metabolic process (GO:0045936)	532	10	3.56	+	2.81	0.00344	0.206
glucose metabolic process (GO:0006006)	89	4	0.6	+	6.72	0.00347	0.207
erythrocyte differentiation (GO:0030218)	90	4	0.6	+	6.64	0.0036	0.214
muscle cell development (GO:0055001)	149	5	1	+	5.01	0.00372	0.22
regulation of heart rate (GO:0002027)	91	4	0.61	+	6.57	0.00374	0.221
negative regulation of collagen biosynthetic process (GO:0032966)	12	2	0.08	+	24.9	0.00379	0.223
myoblast migration (GO:0051451)	12	2	0.08	+	24.9	0.00379	0.222
negative regulation of collagen metabolic process (GO:0010713)	12	2	0.08	+	24.9	0.00379	0.221
regulation of type B pancreatic cell proliferation (GO:0061469)	12	2	0.08	+	24.9	0.00379	0.22
negative regulation of muscle adaptation (GO:0014745)	12	2	0.08	+	24.9	0.00379	0.22
regulation of protein autophosphorylation (GO:0031952)	45	3	0.3	+	9.96	0.004	0.231
epithelial cell morphogenesis (GO:0003382)	45	3	0.3	+	9.96	0.004	0.23
positive regulation of neurogenesis (GO:0050769)	544	10	3.64	+	2.75	0.00401	0.23
epithelial cell proliferation (GO:0050673)	93	4	0.62	+	6.43	0.00403	0.23
organonitrogen compound metabolic process (GO:1901564)	4514	45	30.21	+	1.49	0.00407	0.232
positive regulation of glial cell differentiation (GO:0045687)	46	3	0.31	+	9.74	0.00424	0.24
mitochondrial electron transport, ubiquinol to cytochrome c (GO:0006122)	13	2	0.09	+	22.99	0.00436	0.246
negative regulation of protein autophosphorylation (GO:0031953)	13	2	0.09	+	22.99	0.00436	0.245
heart formation (GO:0060914)	13	2	0.09	+	22.99	0.00436	0.244
response to temperature stimulus (GO:0009266)	156	5	1.04	+	4.79	0.00449	0.25
cardiac conduction (GO:0061337)	47	3	0.31	+	9.54	0.00449	0.25
respiratory system development (GO:0060541)	225	6	1.51	+	3.98	0.00454	0.252
regulation of programmed cell death (GO:0043067)	1506	20	10.08	+	1.98	0.00465	0.256
regulation of binding (GO:0051098)	382	8	2.56	+	3.13	0.00465	0.256
cellular component assembly (GO:0022607)	2113	25	14.14	+	1.77	0.00478	0.262
regulation of signal transduction (GO:0009966)	2650	30	17.74	+	1.69	0.00482	0.263
cardiac muscle fiber development (GO:0048739)	14	2	0.09	+	21.34	0.00496	0.27
response to stimulus (GO:0050896)	8244	72	55.18	+	1.3	0.00497	0.269
regulation of cation channel activity (GO:2001257)	160	5	1.07	+	4.67	0.00497	0.269
regulation of cellular process (GO:0050794)	10671	89	71.42	+	1.25	0.00499	0.269
negative regulation of osteoblast differentiation (GO:0045668)	49	3	0.33	+	9.15	0.00502	0.269
regulation of sodium ion transmembrane transporter activity (GO:2000649)	49	3	0.33	+	9.15	0.00502	0.268
regulation of macromolecule biosynthetic process (GO:0010556)	3563	37	23.85	+	1.55	0.00504	0.268
positive regulation of metabolic process (GO:0009893)	3277	35	21.93	+	1.6	0.00504	0.268
striated muscle contraction (GO:0006941)	100	4	0.67	+	5.98	0.00516	0.273
sensory perception of chemical stimulus (GO:0007606)	1197	1	8.01	-	0.12	0.00516	0.272
regulation of biological quality (GO:0065008)	3645	38	24.4	+	1.56	0.00518	0.272
regulation of vascular smooth muscle cell proliferation (GO:1904705)	50	3	0.33	+	8.96	0.00529	0.277
regulation of anatomical structure morphogenesis (GO:0022603)	1041	15	6.97	+	2.15	0.00532	0.278
erythrocyte homeostasis (GO:0034101)	101	4	0.68	+	5.92	0.00534	0.278
actomyosin structure organization (GO:0031032)	101	4	0.68	+	5.92	0.00534	0.277
response to endogenous stimulus (GO:0009719)	1045	15	6.99	+	2.14	0.00546	0.282
positive regulation of RNA metabolic process (GO:0051254)	1562	20	10.45	+	1.91	0.0055	0.283
positive regulation of cellular component organization (GO:0051130)	1214	17	8.13	+	2.09	0.00551	0.283
regulation of cellular biosynthetic process (GO:0031326)	3693	38	24.72	+	1.54	0.00555	0.284
generation of neurons (GO:0048699)	1565	20	10.47	+	1.91	0.00556	0.284
endothelial cell development (GO:0001885)	51	3	0.34	+	8.79	0.00558	0.283
regulation of transcription from RNA polymerase II promoter in response to stress (GO:0043618)	51	3	0.34	+	8.79	0.00558	0.283
regulation of actin filament depolymerization (GO:0030834)	51	3	0.34	+	8.79	0.00558	0.282
membrane repolarization (GO:0086009)	15	2	0.1	+	19.92	0.00559	0.282
positive regulation of cellular metabolic process (GO:0031325)	3057	33	20.46	+	1.61	0.00565	0.284
negative regulation of peptidyl-tyrosine phosphorylation (GO:0050732)	52	3	0.35	+	8.62	0.00587	0.294
positive regulation of dephosphorylation (GO:0035306)	52	3	0.35	+	8.62	0.00587	0.293
negative regulation of nucleobase-containing compound metabolic process (GO:0045934)	1373	18	9.19	+	1.96	0.00589	0.293
negative regulation of neuron apoptotic process (GO:0043524)	168	5	1.12	+	4.45	0.00606	0.3
negative regulation of catalytic activity (GO:0043086)	674	11	4.51	+	2.44	0.00617	0.305
regulation of phosphoprotein phosphatase activity (GO:0043666)	53	3	0.35	+	8.46	0.00617	0.304
regulation of catalytic activity (GO:0050790)	1808	22	12.1	+	1.82	0.00624	0.306
specification of animal organ identity (GO:0010092)	16	2	0.11	+	18.68	0.00626	0.306
cellular response to fluid shear stress (GO:0071498)	16	2	0.11	+	18.68	0.00626	0.305
positive regulation of phosphoprotein phosphatase activity (GO:0032516)	16	2	0.11	+	18.68	0.00626	0.305
positive regulation of astrocyte differentiation (GO:0048711)	16	2	0.11	+	18.68	0.00626	0.304
regulation of cardiac conduction (GO:1903779)	16	2	0.11	+	18.68	0.00626	0.303
mammary gland epithelial cell differentiation (GO:0060644)	16	2	0.11	+	18.68	0.00626	0.302
regulation of neural precursor cell proliferation (GO:2000177)	106	4	0.71	+	5.64	0.00628	0.302
positive regulation of protein binding (GO:0032092)	106	4	0.71	+	5.64	0.00628	0.301
negative regulation of gene expression (GO:0010629)	1595	20	10.68	+	1.87	0.00631	0.301
regulation of vasculature development (GO:1901342)	320	7	2.14	+	3.27	0.00636	0.302
response to wounding (GO:0009611)	321	7	2.15	+	3.26	0.00646	0.306
regulation of protein targeting (GO:1903533)	54	3	0.36	+	8.3	0.00648	0.306
tissue remodeling (GO:0048771)	107	4	0.72	+	5.59	0.00649	0.306
regulation of blood vessel diameter (GO:0097746)	172	5	1.15	+	4.34	0.00666	0.313
regulation of tube diameter (GO:0035296)	172	5	1.15	+	4.34	0.00666	0.312
negative regulation of neurogenesis (GO:0050768)	324	7	2.17	+	3.23	0.00678	0.317
regulation of hydrolase activity (GO:0051336)	961	14	6.43	+	2.18	0.00687	0.32
negative regulation of oxidative stress-induced intrinsic apoptotic signaling pathway (GO:1902176)	17	2	0.11	+	17.58	0.00697	0.324
peptide hormone processing (GO:0016486)	17	2	0.11	+	17.58	0.00697	0.323
cardiac muscle hypertrophy in response to stress (GO:0014898)	17	2	0.11	+	17.58	0.00697	0.322
cardiac muscle adaptation (GO:0014887)	17	2	0.11	+	17.58	0.00697	0.321
muscle hypertrophy in response to stress (GO:0003299)	17	2	0.11	+	17.58	0.00697	0.32
positive regulation of transcription, DNA-templated (GO:0045893)	1468	19	9.83	+	1.93	0.00701	0.321
response to metal ion (GO:0010038)	247	6	1.65	+	3.63	0.00701	0.32
positive regulation of nucleic acid-templated transcription (GO:1903508)	1471	19	9.85	+	1.93	0.00707	0.321
positive regulation of RNA biosynthetic process (GO:1902680)	1472	19	9.85	+	1.93	0.00709	0.321
regulation of protein complex disassembly (GO:0043244)	110	4	0.74	+	5.43	0.00712	0.322
regulation of DNA-templated transcription in response to stress (GO:0043620)	56	3	0.37	+	8	0.00713	0.321
endothelial cell migration (GO:0043542)	56	3	0.37	+	8	0.00713	0.321
lung alveolus development (GO:0048286)	56	3	0.37	+	8	0.00713	0.32
negative regulation of cellular component organization (GO:0051129)	688	11	4.6	+	2.39	0.00713	0.319
regulation of endocytosis (GO:0030100)	248	6	1.66	+	3.61	0.00714	0.318
cellular chemical homeostasis (GO:0055082)	690	11	4.62	+	2.38	0.00728	0.323
negative regulation of macromolecule metabolic process (GO:0010605)	2392	27	16.01	+	1.69	0.00739	0.327
regulation of neuron apoptotic process (GO:0043523)	250	6	1.67	+	3.59	0.00741	0.327
response to oxidative stress (GO:0006979)	331	7	2.22	+	3.16	0.00757	0.333
negative regulation of neuron differentiation (GO:0045665)	252	6	1.69	+	3.56	0.00768	0.337
regulation of megakaryocyte differentiation (GO:0045652)	18	2	0.12	+	16.6	0.00771	0.338
negative regulation of vascular smooth muscle cell proliferation (GO:1904706)	18	2	0.12	+	16.6	0.00771	0.337
cellular response to chemical stimulus (GO:0070887)	2167	25	14.5	+	1.72	0.00778	0.339
regulation of neurotransmitter transport (GO:0051588)	113	4	0.76	+	5.29	0.00779	0.338
positive regulation of macromolecule biosynthetic process (GO:0010557)	1714	21	11.47	+	1.83	0.00788	0.341
positive regulation of apoptotic process (GO:0043065)	603	10	4.04	+	2.48	0.008	0.345
positive regulation of protein polymerization (GO:0032273)	114	4	0.76	+	5.24	0.00802	0.345
carbohydrate derivative metabolic process (GO:1901135)	855	13	5.72	+	2.27	0.00805	0.346
wound healing (GO:0042060)	255	6	1.71	+	3.52	0.00811	0.347
regulation of ATPase activity (GO:0043462)	59	3	0.39	+	7.6	0.00818	0.349
response to peptide hormone (GO:0043434)	256	6	1.71	+	3.5	0.00826	0.352
response to calcium ion (GO:0051592)	115	4	0.77	+	5.2	0.00826	0.351
movement of cell or subcellular component (GO:0006928)	1310	17	8.77	+	1.94	0.0083	0.352
regulation of biological process (GO:0050789)	11314	92	75.72	+	1.21	0.0084	0.355
metabolic process (GO:0008152)	8384	72	56.11	+	1.28	0.00848	0.357
response to angiotensin (GO:1990776)	19	2	0.13	+	15.73	0.00849	0.357
response to hydroperoxide (GO:0033194)	19	2	0.13	+	15.73	0.00849	0.356
positive regulation of actin cytoskeleton reorganization (GO:2000251)	19	2	0.13	+	15.73	0.00849	0.355
positive regulation of fibroblast migration (GO:0010763)	19	2	0.13	+	15.73	0.00849	0.354
platelet formation (GO:0030220)	19	2	0.13	+	15.73	0.00849	0.353
positive regulation of programmed cell death (GO:0043068)	609	10	4.08	+	2.45	0.00853	0.354
circadian regulation of gene expression (GO:0032922)	60	3	0.4	+	7.47	0.00855	0.353
muscle fiber development (GO:0048747)	60	3	0.4	+	7.47	0.00855	0.352
negative regulation of transforming growth factor beta receptor signaling pathway (GO:0030512)	60	3	0.4	+	7.47	0.00855	0.351
regulation of blood vessel size (GO:0050880)	184	5	1.23	+	4.06	0.00871	0.357
positive regulation of nervous system development (GO:0051962)	611	10	4.09	+	2.45	0.00872	0.357
regulation of tube size (GO:0035150)	185	5	1.24	+	4.04	0.0089	0.363
regulation of myoblast differentiation (GO:0045661)	61	3	0.41	+	7.35	0.00892	0.363
primary metabolic process (GO:0044238)	7533	66	50.42	+	1.31	0.00899	0.365
regulation of striated muscle cell differentiation (GO:0051153)	118	4	0.79	+	5.06	0.009	0.364
cardiac chamber development (GO:0003205)	186	5	1.24	+	4.02	0.0091	0.367
cellular ion homeostasis (GO:0006873)	616	10	4.12	+	2.43	0.00919	0.37
positive regulation of cell development (GO:0010720)	616	10	4.12	+	2.43	0.00919	0.369
cation transport (GO:0006812)	714	11	4.78	+	2.3	0.00924	0.37
hexose metabolic process (GO:0019318)	119	4	0.8	+	5.02	0.00925	0.37
cellular sodium ion homeostasis (GO:0006883)	20	2	0.13	+	14.94	0.0093	0.37
cytoplasmic sequestering of protein (GO:0051220)	20	2	0.13	+	14.94	0.0093	0.369
platelet morphogenesis (GO:0036344)	20	2	0.13	+	14.94	0.0093	0.368
regulation of tumor necrosis factor biosynthetic process (GO:0042534)	20	2	0.13	+	14.94	0.0093	0.367
negative regulation of cellular response to transforming growth factor beta stimulus (GO:1903845)	62	3	0.41	+	7.23	0.00931	0.367
myotube differentiation (GO:0014902)	62	3	0.41	+	7.23	0.00931	0.366
regulation of cellular component biogenesis (GO:0044087)	893	13	5.98	+	2.18	0.00963	0.378
actin filament bundle assembly (GO:0051017)	63	3	0.42	+	7.11	0.00971	0.38
sensory perception (GO:0007600)	1580	3	10.57	-	0.28	0.00975	0.381
negative regulation of protein metabolic process (GO:0051248)	1018	14	6.81	+	2.05	0.00987	0.384
regulation of cardiac muscle cell membrane repolarization (GO:0099623)	21	2	0.14	+	14.23	0.0101	0.394
positive regulation of cell communication (GO:0010647)	1623	20	10.86	+	1.84	0.0103	0.399
nitrogen compound metabolic process (GO:0006807)	7037	62	47.1	+	1.32	0.0103	0.399
positive regulation of molecular function (GO:0044093)	1423	18	9.52	+	1.89	0.0104	0.402
positive regulation of signaling (GO:0023056)	1630	20	10.91	+	1.83	0.0105	0.402
regulation of MAPK cascade (GO:0043408)	727	11	4.87	+	2.26	0.0105	0.401
myeloid cell homeostasis (GO:0002262)	124	4	0.83	+	4.82	0.0106	0.406
cellular metal ion homeostasis (GO:0006875)	537	9	3.59	+	2.5	0.0109	0.418
actin filament bundle organization (GO:0061572)	66	3	0.44	+	6.79	0.011	0.417
regulation of phosphate metabolic process (GO:0019220)	1651	20	11.05	+	1.81	0.011	0.417
regulation of phosphorus metabolic process (GO:0051174)	1652	20	11.06	+	1.81	0.011	0.417
ruffle organization (GO:0031529)	22	2	0.15	+	13.58	0.011	0.416
regulation of protein homodimerization activity (GO:0043496)	22	2	0.15	+	13.58	0.011	0.415
entrainment of circadian clock by photoperiod (GO:0043153)	22	2	0.15	+	13.58	0.011	0.414
negative regulation of smooth muscle cell migration (GO:0014912)	22	2	0.15	+	13.58	0.011	0.413
response to fluid shear stress (GO:0034405)	22	2	0.15	+	13.58	0.011	0.412
regulation of cell death (GO:0010941)	1653	20	11.06	+	1.81	0.011	0.412
regulation of blood pressure (GO:0008217)	196	5	1.31	+	3.81	0.0112	0.416
regulation of phosphatase activity (GO:0010921)	126	4	0.84	+	4.74	0.0112	0.415
cellular nitrogen compound metabolic process (GO:0034641)	4192	41	28.06	+	1.46	0.0112	0.416
negative regulation of apoptotic process (GO:0043066)	920	13	6.16	+	2.11	0.0112	0.416
neurogenesis (GO:0022008)	1661	20	11.12	+	1.8	0.0113	0.416
sensory perception of smell (GO:0007608)	1098	1	7.35	-	0.14	0.0113	0.416
cardiac muscle cell development (GO:0055013)	67	3	0.45	+	6.69	0.0114	0.418
regulation of neurotransmitter secretion (GO:0046928)	68	3	0.46	+	6.59	0.0118	0.434
photoperiodism (GO:0009648)	23	2	0.15	+	12.99	0.0119	0.435
regulation of vascular associated smooth muscle cell migration (GO:1904752)	23	2	0.15	+	12.99	0.0119	0.434
muscle cell migration (GO:0014812)	23	2	0.15	+	12.99	0.0119	0.433
positive regulation of transcription by RNA polymerase I (GO:0045943)	23	2	0.15	+	12.99	0.0119	0.432
circadian rhythm (GO:0007623)	129	4	0.86	+	4.63	0.0121	0.437
regulation of wound healing (GO:0061041)	129	4	0.86	+	4.63	0.0121	0.436
cardiac muscle contraction (GO:0060048)	69	3	0.46	+	6.5	0.0123	0.443
negative regulation of protein depolymerization (GO:1901880)	69	3	0.46	+	6.5	0.0123	0.442
negative regulation of programmed cell death (GO:0043069)	935	13	6.26	+	2.08	0.0123	0.442
regulation of cellular macromolecule biosynthetic process (GO:2000112)	3484	35	23.32	+	1.5	0.0125	0.446
gluconeogenesis (GO:0006094)	24	2	0.16	+	12.45	0.0129	0.459
regulation of gliogenesis (GO:0014013)	132	4	0.88	+	4.53	0.013	0.463
cellular response to organic substance (GO:0071310)	1705	20	11.41	+	1.75	0.013	0.464
regulation of cellular localization (GO:0060341)	820	12	5.49	+	2.19	0.0132	0.469
positive regulation of heart rate by epinephrine (GO:0003065)	1	1	0.01	+	> 100	0.0133	0.469
cementum mineralization (GO:0071529)	1	1	0.01	+	> 100	0.0133	0.468
positive regulation of mammary stem cell proliferation (GO:2000103)	1	1	0.01	+	> 100	0.0133	0.467
regulation of mammary stem cell proliferation (GO:2000101)	1	1	0.01	+	> 100	0.0133	0.466
embryonic lung development (GO:1990401)	1	1	0.01	+	> 100	0.0133	0.465
regulation of translational initiation by eIF2 alpha dephosphorylation (GO:0036496)	1	1	0.01	+	> 100	0.0133	0.463
negative regulation of RNA polymerase II transcriptional preinitiation complex assembly (GO:0017055)	1	1	0.01	+	> 100	0.0133	0.462
positive regulation of somatic stem cell division (GO:1904677)	1	1	0.01	+	> 100	0.0133	0.461
regulation of somatic stem cell division (GO:1904675)	1	1	0.01	+	> 100	0.0133	0.46
positive regulation of hepatic stellate cell contraction (GO:0061874)	1	1	0.01	+	> 100	0.0133	0.459
regulation of hepatic stellate cell contraction (GO:0061873)	1	1	0.01	+	> 100	0.0133	0.458
positive regulation of hepatic stellate cell migration (GO:0061870)	1	1	0.01	+	> 100	0.0133	0.457
regulation of hepatic stellate cell migration (GO:0061869)	1	1	0.01	+	> 100	0.0133	0.456
positive regulation of myosin-light-chain-phosphatase activity (GO:0035508)	1	1	0.01	+	> 100	0.0133	0.455
regulation of membrane repolarization during atrial cardiac muscle cell action potential (GO:1905000)	1	1	0.01	+	> 100	0.0133	0.454
negative regulation of matrix metallopeptidase secretion (GO:1904465)	1	1	0.01	+	> 100	0.0133	0.453
negative regulation of peptidyl-tyrosine autophosphorylation (GO:1900085)	1	1	0.01	+	> 100	0.0133	0.452
positive regulation of endoplasmic reticulum stress-induced eIF2 alpha dephosphorylation (GO:1903917)	1	1	0.01	+	> 100	0.0133	0.451
regulation of endoplasmic reticulum stress-induced eIF2 alpha dephosphorylation (GO:1903916)	1	1	0.01	+	> 100	0.0133	0.45
membrane repolarization during SA node cell action potential (GO:0086052)	1	1	0.01	+	> 100	0.0133	0.449
membrane repolarization during bundle of His cell action potential (GO:0086050)	1	1	0.01	+	> 100	0.0133	0.448
negative regulation of skeletal muscle hypertrophy (GO:1904205)	1	1	0.01	+	> 100	0.0133	0.447
negative regulation of bleb assembly (GO:1904171)	1	1	0.01	+	> 100	0.0133	0.446
negative regulation of meiotic cell cycle process involved in oocyte maturation (GO:1904145)	1	1	0.01	+	> 100	0.0133	0.445
membrane to membrane docking (GO:0022614)	1	1	0.01	+	> 100	0.0133	0.444
regulation of excitatory postsynaptic membrane potential involved in skeletal muscle contraction (GO:0014853)	1	1	0.01	+	> 100	0.0133	0.443
regulation of skeletal muscle contraction by neural stimulation via neuromuscular junction (GO:0014852)	1	1	0.01	+	> 100	0.0133	0.442
regulation of branching involved in salivary gland morphogenesis by epithelial-mesenchymal signaling (GO:0060683)	1	1	0.01	+	> 100	0.0133	0.442
sinoatrial valve morphogenesis (GO:0003185)	1	1	0.01	+	> 100	0.0133	0.441
sinoatrial valve development (GO:0003172)	1	1	0.01	+	> 100	0.0133	0.44
primary heart field specification (GO:0003138)	1	1	0.01	+	> 100	0.0133	0.439
biological regulation (GO:0065007)	11924	95	79.81	+	1.19	0.0133	0.44
regulation of ossification (GO:0030278)	206	5	1.38	+	3.63	0.0135	0.446
interaction with symbiont (GO:0051702)	72	3	0.48	+	6.23	0.0137	0.451
neurotrophin signaling pathway (GO:0038179)	25	2	0.17	+	11.95	0.0138	0.454
negative regulation of phosphoprotein phosphatase activity (GO:0032515)	25	2	0.17	+	11.95	0.0138	0.453
negative regulation of potassium ion transmembrane transport (GO:1901380)	25	2	0.17	+	11.95	0.0138	0.452
entrainment of circadian clock (GO:0009649)	25	2	0.17	+	11.95	0.0138	0.451
striated muscle adaptation (GO:0014888)	25	2	0.17	+	11.95	0.0138	0.45
negative regulation of protein tyrosine kinase activity (GO:0061099)	25	2	0.17	+	11.95	0.0138	0.449
negative regulation of cellular protein metabolic process (GO:0032269)	956	13	6.4	+	2.03	0.0141	0.456
regulation of angiogenesis (GO:0045765)	289	6	1.93	+	3.1	0.0142	0.459
positive regulation of gliogenesis (GO:0014015)	73	3	0.49	+	6.14	0.0142	0.459
negative regulation of ERK1 and ERK2 cascade (GO:0070373)	73	3	0.49	+	6.14	0.0142	0.458
cardiac cell development (GO:0055006)	73	3	0.49	+	6.14	0.0142	0.457
negative regulation of cell proliferation (GO:0008285)	660	10	4.42	+	2.26	0.0143	0.457
cellular response to organonitrogen compound (GO:0071417)	376	7	2.52	+	2.78	0.0143	0.458
negative regulation of cellular amide metabolic process (GO:0034249)	137	4	0.92	+	4.36	0.0147	0.469
endothelial cell differentiation (GO:0045446)	74	3	0.5	+	6.06	0.0147	0.469
epithelial cell migration (GO:0010631)	74	3	0.5	+	6.06	0.0147	0.468
positive regulation of cellular biosynthetic process (GO:0031328)	1804	21	12.07	+	1.74	0.0148	0.469
cellular senescence (GO:0090398)	26	2	0.17	+	11.49	0.0148	0.469
negative regulation of neural precursor cell proliferation (GO:2000178)	26	2	0.17	+	11.49	0.0148	0.469
regulation of cardiac muscle cell action potential (GO:0098901)	26	2	0.17	+	11.49	0.0148	0.468
positive regulation of heart rate (GO:0010460)	26	2	0.17	+	11.49	0.0148	0.467
response to chemical (GO:0042221)	3287	33	22	+	1.5	0.0149	0.467
positive regulation of cell death (GO:0010942)	665	10	4.45	+	2.25	0.0149	0.469
regulation of protein phosphorylation (GO:0001932)	1374	17	9.2	+	1.85	0.0153	0.478
cellular component biogenesis (GO:0044085)	2320	25	15.53	+	1.61	0.0154	0.482
heterocycle biosynthetic process (GO:0018130)	2322	25	15.54	+	1.61	0.0155	0.484
epithelium migration (GO:0090132)	76	3	0.51	+	5.9	0.0158	0.49
negative regulation of protein complex disassembly (GO:0043242)	76	3	0.51	+	5.9	0.0158	0.489
hexose biosynthetic process (GO:0019319)	27	2	0.18	+	11.07	0.0158	0.491
blood vessel endothelial cell migration (GO:0043534)	27	2	0.18	+	11.07	0.0158	0.49
positive regulation of transcription from RNA polymerase II promoter in response to stress (GO:0036003)	27	2	0.18	+	11.07	0.0158	0.489
negative regulation of cellular component movement (GO:0051271)	297	6	1.99	+	3.02	0.016	0.493
positive regulation of ion transport (GO:0043270)	298	6	1.99	+	3.01	0.0162	0.499
regulation of protein polymerization (GO:0032271)	216	5	1.45	+	3.46	0.0162	0.498
positive regulation of biosynthetic process (GO:0009891)	1845	21	12.35	+	1.7	0.0163	0.498
regulation of cell junction assembly (GO:1901888)	77	3	0.52	+	5.82	0.0163	0.498
regulation of primary metabolic process (GO:0080090)	5384	49	36.04	+	1.36	0.0163	0.497
positive regulation of transmembrane transport (GO:0034764)	218	5	1.46	+	3.43	0.0168	0.512
regulation of gene expression (GO:0010468)	3897	38	26.08	+	1.46	0.0168	0.511
actin nucleation (GO:0045010)	28	2	0.19	+	10.67	0.0169	0.513
positive regulation of protein targeting to membrane (GO:0090314)	28	2	0.19	+	10.67	0.0169	0.511
negative regulation of neurotransmitter transport (GO:0051589)	28	2	0.19	+	10.67	0.0169	0.511
positive regulation of microtubule polymerization (GO:0031116)	28	2	0.19	+	10.67	0.0169	0.51
response to peptide (GO:1901652)	301	6	2.01	+	2.98	0.017	0.51
carbohydrate metabolic process (GO:0005975)	390	7	2.61	+	2.68	0.0171	0.513
negative regulation of protein phosphorylation (GO:0001933)	391	7	2.62	+	2.67	0.0173	0.519
tissue migration (GO:0090130)	79	3	0.53	+	5.67	0.0174	0.52
positive regulation of cation transmembrane transport (GO:1904064)	145	4	0.97	+	4.12	0.0176	0.526
positive regulation of response to stimulus (GO:0048584)	2186	24	14.63	+	1.64	0.0178	0.531
regulation of oxidative stress-induced intrinsic apoptotic signaling pathway (GO:1902175)	29	2	0.19	+	10.3	0.018	0.535
tricarboxylic acid cycle (GO:0006099)	29	2	0.19	+	10.3	0.018	0.534
negative regulation of cardiac muscle hypertrophy (GO:0010614)	29	2	0.19	+	10.3	0.018	0.533
negative regulation of hydrolase activity (GO:0051346)	395	7	2.64	+	2.65	0.0182	0.537
regulation of neurotransmitter levels (GO:0001505)	306	6	2.05	+	2.93	0.0182	0.537
positive regulation of catalytic activity (GO:0043085)	1067	14	7.14	+	1.96	0.0184	0.542
regulation of glial cell differentiation (GO:0045685)	81	3	0.54	+	5.53	0.0185	0.545
muscle adaptation (GO:0043500)	30	2	0.2	+	9.96	0.0191	0.561
mammary gland development (GO:0030879)	149	4	1	+	4.01	0.0192	0.563
positive regulation of hydrolase activity (GO:0051345)	494	8	3.31	+	2.42	0.0193	0.563
response to hormone (GO:0009725)	592	9	3.96	+	2.27	0.0193	0.562
negative regulation of neuron death (GO:1901215)	227	5	1.52	+	3.29	0.0196	0.571
positive regulation of protein complex assembly (GO:0031334)	227	5	1.52	+	3.29	0.0196	0.569
monosaccharide metabolic process (GO:0005996)	150	4	1	+	3.98	0.0196	0.569
regulation of smooth muscle cell migration (GO:0014910)	83	3	0.56	+	5.4	0.0197	0.571
endothelium development (GO:0003158)	83	3	0.56	+	5.4	0.0197	0.57
[truncated: 14,923 more rows]

## Sheet: uninjured_ss2_signature_genes
A	B	C
Col5a2	Raph1	Rasal2
[truncated: 238 more rows]

## Sheet: go_uninjured_ss2_a
Analysis Type:	PANTHER Overrepresentation Test (Released 20171205)
[truncated: 15,550 more rows]

[truncated: 5 more sheets: go_uninjured_ss2_b, go_uninjured_ss2_c, uninjured+fibrotic_signature_ge, go_uninjured+fibrotic_a, go_uninjured+fibrotic_b]
