# Supplementary material for: Single-Cell Transcriptomics Uncovers Zonation of Function in the Mesenchyme during Liver Fibrosis
Source: Cell Rep. 2019 Nov 12;29(7):1832–1847.e8. doi: 10.1016/j.celrep.2019.10.024 (PMC6856722; doi:10.1016/j.celrep.2019.10.024)
Supplement: Table S3. Gene Modules and Associated Ontology Terms and Transcription Factor Regulons across Pseudotemporal Trajectories, Related to Figures 4 and 6 — This table provides the list of genes associated with each module of differentially expressed genes over the central-associated HSC pseudotemporal trajectory in homeostatic and fibrotic murine hepatic mesenchyme (Figures 4E and 4F), the central-associated HSC pseudotemporal trajectory in acute-injury murine hepatic mesenchyme (Figures 6C and 6D), and the portal-associated HSC pseudotemporal trajectory in acute-injury murine hepatic mesenchyme (Figures 6E and 6F), as well as their associated GO terms. It also provides the list of transcription factor regulons differentially expressed over the central-associated HSC pseudotemporal trajectory in homeostatic and fibrotic murine hepatic mesenchyme and the central-associated quiescent to activated HSC pseudotemporal trajectory in acute-injury murine hepatic mesenchyme (Figures S9C and S9D). [file mmc4.xlsx]

## Sheet: uninjured+fibrotic_module_genes
Module 1	Module 2	Module 3
Rgs5	Col3a1	Fhl2
Cadm3	Serpine2	Eef1b2
Fcna	Col6a3	Vim
Calcrl	Dpt	Serping1
Gm13889	Gsn	Cpxm1
Serinc3	Mdk	Zfos1
Spry1	Wt1	Uqcrh
Gucy1b3	S100a6	Id3
Ecm1	Svep1	Dhrs3
Gstm1	Htra3	Mmp23
Tmem56	Col1a2	Igfbp7
Prdx1	Fam180a	Plac8
Spon2	Inmt	Sparcl1
Aldh2	Emp1	1810058I24Rik
Ubc	Htra1	Gltscr2
Actb	Igf1	Ftl1
Ccnd2	Gas6	Eif3f
Kcnj8	Gpx3	Dkk3
Abcc9	Mfap4	Irf7
Plvap	Col1a1	Eef2
Hhip	Igfbp4	Timp3
Wfdc1	Ltbp2	Naca
Itgb1	Spidr	Plat
Slmap	Alcam	Uba52
Dpysl2	C4b	Mmp2
Angptl6	C3	Mt2
Sept7	Acta2	Mt1
Ntm	Saa3	Gm8730
Anxa2	Bicc1	Gm10073
Pth1r	Ccl19	Tpt1
Vipr1	Pbx1	Gm10076
Ppia	Mgp	Eef1a1
Efemp1	Loxl1	Aebp1
Pfn1	Fbln1	Igfbp3
Ccl2	Scube1	Npm1
Actg1	Plce1	Gnb2l1
Tgfbi	Mgst1	Sparc
Colec11	Cd34	Gm10116
Nfkbia	Mfap2	Ifi27l2a
Calm1	Lcn8	Eif3e
Ifi27	Lgi2	Eif3h
Aard	Ncam1	Gm10020
Tnfrsf11b	Ildr2	Ccdc80
Colec10	Col6a2	Gm9843
Tuba1b	Adamts5	Pim1
Abi3bp	Capn6	AY036118
Adamts1	Plxna4	Cox7a2l
H2-K1	Lcn2	Ppic
H2-D1	Lpl	Fau
Ehd3	Adamtsl1	Eef1g
Calm2	Cpz	Gm9493
Malat1	Myof	Ramp2
Ms4a4d	Gas7	Npc2
Jun	Eln	Pfdn5
Clu	Lox	Olfml3
Srsf2	Lum	Gadd45g
Myl12a	Pdgfrb	Ptgis
Gm12216	Fndc5	Hk2
Nrxn1	Maf	Id2
Rhoa	Timp2	Hspb1
Gnai2	Rcan2	Nr4a1
Cd151	Fxyd6	Use1
Tubb4b	Wnt5a	Tmsb4x
Tuba1a	Gpr39	Plekhf1
Actn4	Nnat	Lbh
Myl9	Col15a1	Gm11808
Rnaset2b	Figf	Thbs1
Tspo	Col27a1	Snhg18
Nt5dc2	Dpep1	Serpina3n
Hsp90b1	Igfbp6	Chst15
Hgf	Wnt4	Tpm1
Ier2	Adamts2	Pabpc1
Gpat2	Mrc2	Ccdc3
Tcf21	Tsc22d3	Ctsk
Cfl1	Ptn	Plagl1
Cd81	Atp1a2	Ly6a
Tinagl1	Fmod	Gdf10
Fermt2	Serpinf1	Tmem119
Rasgrp2	Dmpk	Phlda3
S100a10	Fmo2	Nsa2
Ktn1	Srpx	Adamts4
Egfem1	Smtnl2	Eif3m
Mapt	Tmem150a	Timp1
Rbms3	Prrx1	Bst2
Prelp	Fgl2	Rtn2
Rspo3	Col4a5	Eef1d
Fus	Cyp2e1	Gm26917
Arvcf	Cd63	Serpinh1
Adap2os	Itga8	Fbln5
Ddx5	S100a16	Tnc
Ubb	Colec12	Epb41l4aos
Ctsl	Pid1	Col5a2
Oat	Ak1	2700060E02Rik
Klf2	Tns3	Pdgfra
H2-Q4	Nbl1	Tmem140
AW112010	Clic5	Shisa2
Epas1	Wnt6	Btf3
Dcn	Csrp1	Clta
Crip2	Fabp5	Sdk2
Srsf3	Sned1	Slfn2
Dusp1	Fabp4	Mrap
Hnrnpa2b1	Ajap1	Gm2564
Myo1c	Tcea3	Errfi1
Epor	Sdc1	Osmr
S1pr3	Cgnl1	Gadd45b
Sgk1	Tnfaip2	Eif3k
Eif4g2	Gda	Gm2000
Cxcl10	Ptgfrn	Gm10036
Ednrb	Cpxm2	Snhg12
Marcks	Csdc2	Mpst
Slc9a3r2	Sord	Ankrd55
Eng	Gprc5b	Atoh8
Aldoa	Abracl	Ctsb
Nkd1	Klf9	Ndufa6
Ifitm1	Lyz2	Eif4b
Atp6ap1	Slc7a2	Gabarap
Gnb1	Cyp7b1	Kdelr1
Phlda1	Dclk1	Ifit3
Tmbim6	Lama2	Tsc22d1
Bmp2	Lsp1	Gm10709
Agtr1a	S100a1	Tbx20
Rarres2	Spon1	Atp5g2
Cyp20a1	Larp6	Igbp1
Steap4	Lpin1	Tmem178
Prkar1a	Sox9	Pcbp2
Myl6	Mmp19	Nfil3
Morf4l1	Smoc2	Cdkn2c
Higd1a	Atp1b1	Wdr89
Slc25a5	Vamp5	Gm10600
Mgll	Col6a1	Tspan4
Myo1b	Nrep	Cd200r3
Ttyh1	Mtus2	Gm7676
Sdc3	Gatm	Bcl2l11
Ndn	Clmp	2310022B05Rik
Rpn2	Smim1	Csrp2
Sept4	Dlg2	Mpp6
Ets1	Phldb2	Rgs2
Pltp	Mtss1	Il1r2
Hnrnpk	Dcaf12l1	Bgn
Creb3l3	Fbn2	Kxd1
Esam	Tnfaip6	Oxa1l
Dnajc8	Lbp	Pold4
Disp2	Oxct1	Hist1h1c
Ppp1r14a	Ahnak2	Trim25
Ngfr	Sulf1	Mylk
Pitpna	Ldhb	Ly6e
Cdh2	Gucy2g	Gm6133
Ntn1	Sfrp1	Pi15
Mbnl1	Gas1	Snhg6
Pon2	Lmod1	Shisa3
Canx	Cadm4	Plxdc2
Apoe	Tmem98	Mrpl30
Lhfp	Col12a1	Cmbl
Hspa5	Medag	Klf15
Eif4a1	Cxxc5	Clip3
Lrrc58	Hpca	Isg15
Hs3st3b1	Pex5l	Ctsf
Bok	Itgbl1	Rnase4
Adap2	Tnnt2	C6
Uqcrb	Cntfr	Vstm4
Cnn3	Thbs2	Csprs
Lgmn	Gpnmb	Nav1
Ctbp1	Clec3b	C1qtnf6
Hspa1a	Islr	Pamr1
Park7	Abca8a	Tm4sf1
Adamtsl4	Col6a6	Fblim1
Clec14a	Cox6b2	Hmox1
Ifitm2	Gxylt2	Derl3
Sqrdl	Rgs7bp	Ppp1r3c
Gucy1a3	Col6a5	Sphk1
1700025G04Rik	Tgfb3	Isyna1
H2-Q6		Tmem38b
Dusp3		Sox4
Jund		Dync2li1
Reln		Angptl4
Atp5b		Slc16a2
Ptprt		Ckb
Trp53inp2		Hist1h2bc
Foxf1		Cacnb3
Rnaset2a		Arid5b
Ech1		Matn2
Anxa5		Hexa
Vcp		Ntf3
Tmem109		Rem1
Gpc4		Egr2
Psmb3		Snai2
Tceb2		Cox4i1
Irf1		Ptma
H2-Q7		Hspb2
Degs1		Ccdc163
Gm14964		Unc5b
Apoc1		Rnf122
Trp53i11		Creb3l1
Ece1		Bhlhe40
Clic4		Clec11a
Rsu1		Abat
Msn		Chchd5
Vamp8		Egr1
App		Tgif1
Tap2		Cmtm3
Fam84a		Tgm2
Pdia3		Fundc2
Ctnna1		Cox7c
Acaa2		Kalrn
Psmb10		Klhdc8b
Dse		Casp4
Sqstm1		Myc
Ptger2		Serpina3g
Ltbp4		Mrpl24
Plscr1		Gm10263
Tpm4		Gm10260
Ngf		Msc
Tra2b		Dcx
Raph1		Pla1a
Smtn		Polr1d
Adamts13		P3h2
Cfh		Ccdc85b
Psma2		Sik1
Ran		Atp1b2
Kctd10		Rhobtb1
Scarf2		Map1lc3b
Tmem30a		Fbn1
Tln2		Gm15013
Psmb6		Ifi44
Mat2a		Rbp1
Arhgdia		Mef2c
Csf1		AI413582
Ramp1		Bambi
Churc1		Aldh1a2
Qpct		Hscb
Tax1bp1		Sh3pxd2a
Ptprk		Zbp1
Serinc1		Zfp36l1
Lhx2		Wdr26
Cit		Ssc5d
Ssb		Cct5
Sucnr1		Ogfr
Tm9sf2		Rnf213
Flna		Rarb
Dnaja1		Socs3
Cox6a1		Art4
Plin2		Ctsa
Gcc2		Gm5239
Eif4g3		Cdk1
Tram1		Litaf
Lgals9		Cdkn1c
Vcam1		Cryz
Aldh1a1		Sirt2
Rbx1		Hspe1
Itpripl1		2700094K13Rik
Hsp90aa1		H3f3a
Dusp6		Plscr2
Uqcr11		Rab34
Hmgb1		Rbms2
Ank3		Rasl11b
Emc7		1600014C10Rik
Sectm1a		Palld
Tgoln1		Gm20186
Kdelr2		Gm10269
Xpc		Kcne4
Trf		Bcr
Atp9a		Ctxn1
Ywhae		Col8a1
Gstm2		Hcfc1r1
H3f3b		Eif3l
Gem
Psma7
Calu
Pdia4
Arpc3
Lrrc4c
Nt5e
Syde1
Ndrg2
Gm1673
Slco3a1
Bcap31
Rpn1
Lamb1
Emilin1
Pros1
Lrrn3
Mdh1
Mapre1
Tgfb1
Ptafr
Ccl7
Eif4e3
Msi2
Cyba
Ccrl2
Rabac1
Emp3
Hnrnpf
Sema3d
Inafm2
Ywhaq
Etfb
Rhob
Kif5b
Ccdc47
Oaf
Reck
Taldo1
Ryk
D630033O11Rik
Ptpn9
Cycs
Nfib
Acvr2a
Cnn2
Hspa8
Tmem9b
Tagln2
Cald1
Epha7
Arhgap42
Srpx2
Eif1
Sf3b1
Sdha
Adra2b
Psmb8
Calr
Copb1
Pcnp
U2af1
Vcl
Jup
Pdlim1
Psme2
Des
Pja2
Srsf7
Sfpq
Cks2
Fkbp2
Tmem176a
Txn1
Pkd2
Ranbp1
Tmem176b
Bco1
Ppp1r2
Gdf2
Pdia6
Ssr1
Pkm
Scarb2
Coro1c
Tns2
Gnb2
Kras
Akirin1
Nme1
Cox7a2
1810037I17Rik
Akirin2
Zbtb38
Adgra3
Saraf
Actr2
Hnrnpa3
Arf1
Lims1
Nucks1
Rnd3
Psmb2
Dcdc2a
Sec13
Arhgap24
Emid1
Bcl2
Fam46a
Zfp36l2
Pea15a
Sbds
Flii
Psmc3
Nr1h4
Itga2b
Jak1
Dact1
Cdc42
Mpzl1
Slc12a4
Junb
Hnrnpm
Serinc5
Prss23
Reep5
Rtn4rl1
Xbp1
Rnf7
Arhgap5
Dbi
Rcn2
Mapk3
Son
Tm9sf3
Rbm3
Nrxn3
Hnrnpdl
Cxcl14
Arhgef40
Nr1d1
Ephx1
Gsta4
Hnrnpu
Arhgdib
Ndufa5
Alad
Il34
Dynll2
Plk2
Bzw1
Bnip2
Atp1a1
Pde8b
Cyfip2
Marcksl1
Adm
Cd82
Lbr
Spry2
Amfr
Tln1
Slc29a1
Bcl2l1
Sarnp
Ndufb7
Rerg
Psmd2
Myh9
Rab18
Tubb2a
Anxa6
Sgce
Zeb2
Chpf
Macf1
Psma3
Mesdc2
Aplp2
Pttg1
Postn
Gcgr
Nptn
Sft2d2
Snrpd3
Rraga
Rgs7
Ndufs5
Bmp4
Atp1b3
Lifr
Wdr1
Capns1

## Sheet: go_uninjured+fibrotic_1
Analysis Type:	PANTHER Overrepresentation Test (Released 20181113)
Annotation Version and Release Date:	GO Ontology database Released 2019-01-01
Analyzed List:	upload_1 (Mus musculus)
Reference List:	Mus musculus (all genes in database)
Test Type:	FISHER
Correction:	BONFERRONI
Bonferroni count:	8633
GO biological process complete	Mus musculus - REFLIST (22296)	upload_1 (455)	upload_1 (expected)	upload_1 (over/under)	upload_1 (fold Enrichment)	upload_1 (P-value)
Unclassified (UNCLASSIFIED)	1869	17	38.14	-	0.45	0
regulation of localization (GO:0032879)	2773	149	56.59	+	2.63	7.23e-25
positive regulation of biological process (GO:0048518)	5935	228	121.12	+	1.88	5.51e-22
cellular response to chemical stimulus (GO:0070887)	2244	126	45.79	+	2.75	1.49e-21
regulation of cell motility (GO:2000145)	924	76	18.86	+	4.03	4.3e-20
regulation of cellular component movement (GO:0051270)	1010	79	20.61	+	3.83	9.26e-20
response to chemical (GO:0042221)	3377	156	68.92	+	2.26	1.44e-19
regulation of locomotion (GO:0040012)	1001	78	20.43	+	3.82	2.31e-19
regulation of cell migration (GO:0030334)	875	72	17.86	+	4.03	7.75e-19
cellular process (GO:0009987)	13874	378	283.13	+	1.34	6.29e-18
cellular response to organic substance (GO:0071310)	1750	102	35.71	+	2.86	1.64e-17
positive regulation of cellular process (GO:0048522)	5254	200	107.22	+	1.87	3.01e-17
regulation of developmental process (GO:0050793)	2611	128	53.28	+	2.4	6.65e-17
biological regulation (GO:0065007)	11765	338	240.09	+	1.41	1.2e-16
regulation of biological quality (GO:0065008)	3841	162	78.38	+	2.07	1.91e-16
regulation of biological process (GO:0050789)	11153	325	227.6	+	1.43	3.9e-16
response to organic substance (GO:0010033)	2415	120	49.28	+	2.43	5.72e-16
regulation of cellular component organization (GO:0051128)	2488	122	50.77	+	2.4	8.1e-16
regulation of anatomical structure morphogenesis (GO:0022603)	1055	74	21.53	+	3.44	1.06e-15
regulation of multicellular organismal process (GO:0051239)	3116	139	63.59	+	2.19	2.66e-15
regulation of response to stimulus (GO:0048583)	3831	157	78.18	+	2.01	1.29e-14
regulation of signaling (GO:0023051)	3145	138	64.18	+	2.15	1.48e-14
regulation of multicellular organismal development (GO:2000026)	2095	107	42.75	+	2.5	1.79e-14
regulation of cell communication (GO:0010646)	3130	137	63.87	+	2.14	3.86e-14
developmental process (GO:0032502)	5351	193	109.2	+	1.77	1.33e-13
regulation of cell differentiation (GO:0045595)	1823	96	37.2	+	2.58	2.41e-13
regulation of signal transduction (GO:0009966)	2722	123	55.55	+	2.21	2.6e-13
regulation of molecular function (GO:0065009)	2443	115	49.85	+	2.31	2.93e-13
negative regulation of biological process (GO:0048519)	4989	183	101.81	+	1.8	4.13e-13
positive regulation of cell motility (GO:2000147)	554	49	11.31	+	4.33	6.73e-13
anatomical structure development (GO:0048856)	5070	184	103.46	+	1.78	6.91e-13
positive regulation of locomotion (GO:0040017)	586	50	11.96	+	4.18	1.23e-12
cellular component organization (GO:0016043)	5063	183	103.32	+	1.77	1.65e-12
multicellular organism development (GO:0007275)	4705	174	96.02	+	1.81	1.82e-12
positive regulation of cellular component movement (GO:0051272)	571	49	11.65	+	4.21	2.05e-12
positive regulation of cell communication (GO:0010647)	1671	89	34.1	+	2.61	2.9e-12
regulation of cellular process (GO:0050794)	10456	301	213.38	+	1.41	2.96e-12
positive regulation of cell migration (GO:0030335)	532	47	10.86	+	4.33	3.13e-12
positive regulation of signaling (GO:0023056)	1678	89	34.24	+	2.6	3.39e-12
regulation of protein metabolic process (GO:0051246)	2642	118	53.92	+	2.19	4.09e-12
anatomical structure morphogenesis (GO:0009653)	2144	103	43.75	+	2.35	4.84e-12
tube morphogenesis (GO:0035239)	705	54	14.39	+	3.75	4.99e-12
movement of cell or subcellular component (GO:0006928)	1318	76	26.9	+	2.83	9.64e-12
neurogenesis (GO:0022008)	1706	88	34.81	+	2.53	2.08e-11
cellular component organization or biogenesis (GO:0071840)	5238	184	106.89	+	1.72	2.49e-11
negative regulation of cellular process (GO:0048523)	4470	165	91.22	+	1.81	2.65e-11
system development (GO:0048731)	4142	156	84.53	+	1.85	3.23e-11
positive regulation of molecular function (GO:0044093)	1414	78	28.86	+	2.7	3.73e-11
regulation of cell population proliferation (GO:0042127)	1628	85	33.22	+	2.56	3.73e-11
generation of neurons (GO:0048699)	1605	84	32.75	+	2.56	5e-11
cellular response to stimulus (GO:0051716)	6430	211	131.22	+	1.61	5.16e-11
tube development (GO:0035295)	909	60	18.55	+	3.23	5.94e-11
positive regulation of protein metabolic process (GO:0051247)	1611	84	32.88	+	2.56	6e-11
regulation of cellular protein metabolic process (GO:0032268)	2437	109	49.73	+	2.19	6.5e-11
response to stimulus (GO:0050896)	8242	251	168.2	+	1.49	6.7e-11
regulation of phosphate metabolic process (GO:0019220)	1675	86	34.18	+	2.52	8.72e-11
regulation of phosphorus metabolic process (GO:0051174)	1676	86	34.2	+	2.51	8.85e-11
locomotion (GO:0040011)	1123	67	22.92	+	2.92	1.34e-10
positive regulation of cellular protein metabolic process (GO:0032270)	1507	80	30.75	+	2.6	1.46e-10
positive regulation of response to stimulus (GO:0048584)	2257	103	46.06	+	2.24	1.57e-10
positive regulation of cellular component organization (GO:0051130)	1250	71	25.51	+	2.78	1.99e-10
negative regulation of developmental process (GO:0051093)	1008	62	20.57	+	3.01	4.06e-10
positive regulation of signal transduction (GO:0009967)	1482	78	30.24	+	2.58	4.57e-10
positive regulation of developmental process (GO:0051094)	1502	78	30.65	+	2.54	8.16e-10
regulation of cell development (GO:0060284)	1054	63	21.51	+	2.93	8.37e-10
localization (GO:0051179)	4693	166	95.77	+	1.73	8.64e-10
nervous system development (GO:0007399)	2190	99	44.69	+	2.22	9.36e-10
regulation of transport (GO:0051049)	1899	90	38.75	+	2.32	1.14e-09
regulation of intracellular signal transduction (GO:1902531)	1687	83	34.43	+	2.41	2.25e-09
cellular localization (GO:0051641)	1991	92	40.63	+	2.26	3.37e-09
regulation of cell projection organization (GO:0031344)	756	51	15.43	+	3.31	3.52e-09
regulation of primary metabolic process (GO:0080090)	5145	175	105	+	1.67	3.63e-09
regulation of phosphorylation (GO:0042325)	1515	77	30.92	+	2.49	4.31e-09
regulation of catalytic activity (GO:0050790)	1790	85	36.53	+	2.33	6.18e-09
response to endogenous stimulus (GO:0009719)	1078	62	22	+	2.82	6.61e-09
regulation of plasma membrane bounded cell projection organization (GO:0120035)	747	50	15.24	+	3.28	8.01e-09
positive regulation of transport (GO:0051050)	1054	61	21.51	+	2.84	8.05e-09
positive regulation of multicellular organismal process (GO:0051240)	1866	87	38.08	+	2.28	8.84e-09
cellular developmental process (GO:0048869)	3704	138	75.59	+	1.83	9.1e-09
response to cytokine (GO:0034097)	727	49	14.84	+	3.3	1.09e-08
regulation of macromolecule metabolic process (GO:0060255)	5220	175	106.53	+	1.64	1.17e-08
regulation of metabolic process (GO:0019222)	5679	186	115.89	+	1.6	1.43e-08
cell differentiation (GO:0030154)	3616	135	73.79	+	1.83	1.43e-08
positive regulation of cell differentiation (GO:0045597)	1073	61	21.9	+	2.79	1.65e-08
macromolecule localization (GO:0033036)	2165	95	44.18	+	2.15	1.69e-08
response to stress (GO:0006950)	3053	120	62.3	+	1.93	1.86e-08
cellular response to endogenous stimulus (GO:0071495)	878	54	17.92	+	3.01	2.09e-08
regulation of protein modification process (GO:0031399)	1738	82	35.47	+	2.31	2.32e-08
blood vessel morphogenesis (GO:0048514)	420	36	8.57	+	4.2	2.4e-08
positive regulation of macromolecule metabolic process (GO:0010604)	3140	121	64.08	+	1.89	3.84e-08
negative regulation of multicellular organismal process (GO:0051241)	1275	67	26.02	+	2.58	4.11e-08
regulation of nitrogen compound metabolic process (GO:0051171)	5003	168	102.1	+	1.65	4.22e-08
cell adhesion (GO:0007155)	784	50	16	+	3.13	4.25e-08
regulation of protein phosphorylation (GO:0001932)	1397	71	28.51	+	2.49	4.57e-08
positive regulation of catalytic activity (GO:0043085)	1045	59	21.33	+	2.77	5.19e-08
positive regulation of intracellular signal transduction (GO:1902533)	989	57	20.18	+	2.82	5.72e-08
protein localization (GO:0008104)	1870	85	38.16	+	2.23	6.48e-08
biological adhesion (GO:0022610)	794	50	16.2	+	3.09	6.55e-08
regulation of cell morphogenesis (GO:0022604)	512	39	10.45	+	3.73	8.34e-08
positive regulation of cellular metabolic process (GO:0031325)	3145	120	64.18	+	1.87	1e-07
response to oxygen-containing compound (GO:1901700)	1241	65	25.33	+	2.57	1.01e-07
regulation of nervous system development (GO:0051960)	1034	58	21.1	+	2.75	1.03e-07
regulation of neurogenesis (GO:0050767)	921	54	18.8	+	2.87	1.18e-07
positive regulation of metabolic process (GO:0009893)	3412	127	69.63	+	1.82	1.18e-07
regulation of neuron differentiation (GO:0045664)	754	48	15.39	+	3.12	1.25e-07
regulation of cellular localization (GO:0060341)	926	54	18.9	+	2.86	1.43e-07
positive regulation of phosphorus metabolic process (GO:0010562)	1103	60	22.51	+	2.67	1.43e-07
positive regulation of phosphate metabolic process (GO:0045937)	1103	60	22.51	+	2.67	1.43e-07
blood vessel development (GO:0001568)	522	39	10.65	+	3.66	1.44e-07
regulation of cellular metabolic process (GO:0031323)	5282	173	107.79	+	1.6	1.52e-07
cell-cell adhesion (GO:0098609)	381	33	7.78	+	4.24	1.56e-07
positive regulation of nitrogen compound metabolic process (GO:0051173)	3007	116	61.36	+	1.89	1.66e-07
cellular response to cytokine stimulus (GO:0071345)	627	43	12.8	+	3.36	1.69e-07
regulation of apoptotic process (GO:0042981)	1473	72	30.06	+	2.4	1.72e-07
cellular response to oxygen-containing compound (GO:1901701)	846	51	17.26	+	2.95	1.79e-07
localization of cell (GO:0051674)	933	54	19.04	+	2.84	1.87e-07
cell motility (GO:0048870)	933	54	19.04	+	2.84	1.87e-07
negative regulation of cellular component organization (GO:0051129)	715	46	14.59	+	3.15	2.46e-07
regulation of neuron projection development (GO:0010975)	583	41	11.9	+	3.45	2.47e-07
regulation of programmed cell death (GO:0043067)	1494	72	30.49	+	2.36	2.63e-07
cytoskeleton organization (GO:0007010)	1004	56	20.49	+	2.73	2.96e-07
positive regulation of protein phosphorylation (GO:0001934)	980	55	20	+	2.75	3.63e-07
angiogenesis (GO:0001525)	309	29	6.31	+	4.6	4.69e-07
regulation of cell death (GO:0010941)	1642	76	33.51	+	2.27	5.43e-07
vasculature development (GO:0001944)	549	39	11.2	+	3.48	5.84e-07
positive regulation of phosphorylation (GO:0042327)	1032	56	21.06	+	2.66	7.99e-07
negative regulation of response to stimulus (GO:0048585)	1533	72	31.28	+	2.3	8.77e-07
cardiovascular system development (GO:0072358)	563	39	11.49	+	3.39	1.17e-06
regulation of binding (GO:0051098)	392	32	8	+	4	1.29e-06
sensory perception of smell (GO:0007608)	1121	0	22.88	-	< 0.01	1.56e-06
cellular protein localization (GO:0034613)	1350	66	27.55	+	2.4	1.64e-06
morphogenesis of an epithelium (GO:0002009)	494	36	10.08	+	3.57	1.7e-06
cell migration (GO:0016477)	818	48	16.69	+	2.88	1.73e-06
cellular macromolecule localization (GO:0070727)	1357	66	27.69	+	2.38	1.79e-06
cell morphogenesis (GO:0000902)	708	44	14.45	+	3.05	1.92e-06
positive regulation of cell population proliferation (GO:0008284)	979	53	19.98	+	2.65	2.9e-06
tissue development (GO:0009888)	1620	73	33.06	+	2.21	3.32e-06
cellular component morphogenesis (GO:0032989)	809	47	16.51	+	2.85	3.69e-06
regulation of angiogenesis (GO:0045765)	296	27	6.04	+	4.47	3.92e-06
positive regulation of protein modification process (GO:0031401)	1198	60	24.45	+	2.45	4.3e-06
sensory perception of chemical stimulus (GO:0007606)	1219	1	24.88	-	0.04	5.05e-06
regulation of protein localization (GO:0032880)	1014	54	20.69	+	2.61	5.59e-06
regulation of cellular protein localization (GO:1903827)	518	36	10.57	+	3.41	5.69e-06
actin filament-based process (GO:0030029)	520	36	10.61	+	3.39	6.27e-06
regulation of vasculature development (GO:1901342)	328	28	6.69	+	4.18	7.43e-06
negative regulation of cell development (GO:0010721)	376	30	7.67	+	3.91	8.15e-06
developmental growth involved in morphogenesis (GO:0060560)	129	18	2.63	+	6.84	8.22e-06
neuron projection morphogenesis (GO:0048812)	450	33	9.18	+	3.59	8.59e-06
negative regulation of cell differentiation (GO:0045596)	745	44	15.2	+	2.89	8.6e-06
circulatory system development (GO:0072359)	892	49	18.2	+	2.69	9.06e-06
neuron projection development (GO:0031175)	667	41	13.61	+	3.01	1.11e-05
plasma membrane bounded cell projection morphogenesis (GO:0120039)	455	33	9.29	+	3.55	1.11e-05
negative regulation of cellular component movement (GO:0051271)	313	27	6.39	+	4.23	1.21e-05
cell part morphogenesis (GO:0032990)	484	34	9.88	+	3.44	1.34e-05
cell projection morphogenesis (GO:0048858)	459	33	9.37	+	3.52	1.37e-05
intracellular signal transduction (GO:0035556)	1403	65	28.63	+	2.27	1.39e-05
cell development (GO:0048468)	1707	74	34.84	+	2.12	1.43e-05
anatomical structure formation involved in morphogenesis (GO:0048646)	907	49	18.51	+	2.65	1.53e-05
tissue morphogenesis (GO:0048729)	620	39	12.65	+	3.08	1.56e-05
actin cytoskeleton organization (GO:0030036)	462	33	9.43	+	3.5	1.59e-05
regulation of ion transport (GO:0043269)	713	42	14.55	+	2.89	2.27e-05
cellular component assembly (GO:0022607)	2127	85	43.41	+	1.96	2.87e-05
positive regulation of cell development (GO:0010720)	638	39	13.02	+	3	3.32e-05
negative regulation of cell projection organization (GO:0031345)	201	21	4.1	+	5.12	3.92e-05
cellular response to hormone stimulus (GO:0032870)	409	30	8.35	+	3.59	5.04e-05
regulation of hydrolase activity (GO:0051336)	971	50	19.82	+	2.52	5.23e-05
response to external stimulus (GO:0009605)	1969	80	40.18	+	1.99	5.49e-05
developmental growth (GO:0048589)	436	31	8.9	+	3.48	5.54e-05
cellular homeostasis (GO:0019725)	830	45	16.94	+	2.66	6.67e-05
multicellular organismal process (GO:0032501)	7113	205	145.16	+	1.41	7.04e-05
response to lipid (GO:0033993)	632	38	12.9	+	2.95	8.07e-05
growth (GO:0040007)	444	31	9.06	+	3.42	8.24e-05
negative regulation of cell motility (GO:2000146)	278	24	5.67	+	4.23	9.92e-05
regulation of ERK1 and ERK2 cascade (GO:0070372)	304	25	6.2	+	4.03	0.00012
regulation of leukocyte migration (GO:0002685)	195	20	3.98	+	5.03	0.000122
response to abiotic stimulus (GO:0009628)	901	47	18.39	+	2.56	0.000122
negative regulation of locomotion (GO:0040013)	329	26	6.71	+	3.87	0.000131
regulation of protein binding (GO:0043393)	238	22	4.86	+	4.53	0.000132
positive regulation of apoptotic process (GO:0043065)	617	37	12.59	+	2.94	0.000136
positive regulation of cell projection organization (GO:0031346)	456	31	9.31	+	3.33	0.000147
positive regulation of cell death (GO:0010942)	679	39	13.86	+	2.81	0.000165
positive regulation of programmed cell death (GO:0043068)	622	37	12.69	+	2.91	0.000166
negative regulation of cell communication (GO:0010648)	1265	58	25.82	+	2.25	0.000182
positive regulation of cellular protein localization (GO:1903829)	288	24	5.88	+	4.08	0.000186
negative regulation of signaling (GO:0023057)	1270	58	25.92	+	2.24	0.000198
regulation of immune system process (GO:0002682)	1472	64	30.04	+	2.13	0.000201
regulation of cell morphogenesis involved in differentiation (GO:0010769)	337	26	6.88	+	3.78	0.000207
positive regulation of nervous system development (GO:0051962)	629	37	12.84	+	2.88	0.000218
cell surface receptor signaling pathway (GO:0007166)	1824	74	37.22	+	1.99	0.000222
negative regulation of apoptotic process (GO:0043066)	893	46	18.22	+	2.52	0.00023
response to molecule of bacterial origin (GO:0002237)	292	24	5.96	+	4.03	0.000237
ion homeostasis (GO:0050801)	778	42	15.88	+	2.65	0.000244
organelle organization (GO:0006996)	2950	104	60.2	+	1.73	0.000261
cellular response to organic cyclic compound (GO:0071407)	342	26	6.98	+	3.73	0.000273
regulation of cell-substrate adhesion (GO:0010810)	207	20	4.22	+	4.73	0.000304
response to lipopolysaccharide (GO:0032496)	274	23	5.59	+	4.11	0.000324
response to organic cyclic compound (GO:0014070)	611	36	12.47	+	2.89	0.000326
positive regulation of hydrolase activity (GO:0051345)	502	32	10.24	+	3.12	0.000354
negative regulation of programmed cell death (GO:0043069)	911	46	18.59	+	2.47	0.00037
homeostatic process (GO:0042592)	1592	67	32.49	+	2.06	0.000373
regulation of MAPK cascade (GO:0043408)	731	40	14.92	+	2.68	0.000376
positive regulation of neurogenesis (GO:0050769)	562	34	11.47	+	2.96	0.000436
negative regulation of nervous system development (GO:0051961)	351	26	7.16	+	3.63	0.000443
cellular component biogenesis (GO:0044085)	2334	87	47.63	+	1.83	0.000464
epithelial tube morphogenesis (GO:0060562)	353	26	7.2	+	3.61	0.000492
synapse organization (GO:0050808)	258	22	5.27	+	4.18	0.000497
negative regulation of neurogenesis (GO:0050768)	329	25	6.71	+	3.72	0.000507
negative regulation of signal transduction (GO:0009968)	1145	53	23.37	+	2.27	0.000514
cell junction organization (GO:0034330)	173	18	3.53	+	5.1	0.000529
epithelium development (GO:0060429)	1018	49	20.77	+	2.36	0.000553
plasma membrane bounded cell projection organization (GO:0120036)	1018	49	20.77	+	2.36	0.000553
cell morphogenesis involved in differentiation (GO:0000904)	544	33	11.1	+	2.97	0.00065
response to hormone (GO:0009725)	602	35	12.29	+	2.85	0.00069
regulation of organelle organization (GO:0033043)	1221	55	24.92	+	2.21	0.000705
negative regulation of cell migration (GO:0030336)	265	22	5.41	+	4.07	0.000769
positive regulation of ion transport (GO:0043270)	313	24	6.39	+	3.76	0.0008
mitotic cell cycle (GO:0000278)	495	31	10.1	+	3.07	0.00084
positive regulation of immune system process (GO:0002684)	1053	50	21.49	+	2.33	0.000857
positive regulation of leukocyte migration (GO:0002687)	140	16	2.86	+	5.6	0.00089
maintenance of protein location (GO:0045185)	104	14	2.12	+	6.6	0.000909
morphogenesis of a branching structure (GO:0001763)	202	19	4.12	+	4.61	0.000987
neuron development (GO:0048666)	814	42	16.61	+	2.53	0.000991
animal organ development (GO:0048513)	2991	103	61.04	+	1.69	0.00102
establishment of localization in cell (GO:0051649)	1407	60	28.71	+	2.09	0.00105
positive regulation of binding (GO:0051099)	203	19	4.14	+	4.59	0.00106
cell projection organization (GO:0030030)	1069	50	21.82	+	2.29	0.00108
positive regulation of neuron differentiation (GO:0045666)	450	29	9.18	+	3.16	0.00125
regulation of animal organ morphogenesis (GO:2000027)	207	19	4.22	+	4.5	0.0014
proteasomal ubiquitin-independent protein catabolic process (GO:0010499)	24	8	0.49	+	16.33	0.00143
axonogenesis (GO:0007409)	328	24	6.69	+	3.59	0.00179
negative regulation of cell death (GO:0060548)	1019	48	20.79	+	2.31	0.00191
regulation of ion transmembrane transport (GO:0034765)	460	29	9.39	+	3.09	0.00193
cell communication (GO:0007154)	5171	155	105.53	+	1.47	0.00195
axon development (GO:0061564)	355	25	7.24	+	3.45	0.00197
chemotaxis (GO:0006935)	463	29	9.45	+	3.07	0.00219
morphogenesis of a branching epithelium (GO:0061138)	192	18	3.92	+	4.59	0.00222
positive regulation of ion transmembrane transport (GO:0034767)	171	17	3.49	+	4.87	0.00223
mesenchymal cell differentiation (GO:0048762)	151	16	3.08	+	5.19	0.00229
signal transduction (GO:0007165)	4772	145	97.38	+	1.49	0.00231
cell morphogenesis involved in neuron differentiation (GO:0048667)	412	27	8.41	+	3.21	0.00248
taxis (GO:0042330)	466	29	9.51	+	3.05	0.00248
regulation of metal ion transport (GO:0010959)	414	27	8.45	+	3.2	0.00271
developmental cell growth (GO:0048588)	97	13	1.98	+	6.57	0.00272
regulation of cell adhesion (GO:0030155)	671	36	13.69	+	2.63	0.00287
neuron differentiation (GO:0030182)	1005	47	20.51	+	2.29	0.00296
cellular chemical homeostasis (GO:0055082)	703	37	14.35	+	2.58	0.00306
positive regulation of gene expression (GO:0010628)	1923	73	39.24	+	1.86	0.00338
cellular response to lipid (GO:0071396)	419	27	8.55	+	3.16	0.00339
cell growth (GO:0016049)	100	13	2.04	+	6.37	0.00373
chemical homeostasis (GO:0048878)	1077	49	21.98	+	2.23	0.0042
response to nitrogen compound (GO:1901698)	804	40	16.41	+	2.44	0.00426
branching morphogenesis of an epithelial tube (GO:0048754)	161	16	3.29	+	4.87	0.00505
metal ion homeostasis (GO:0055065)	630	34	12.86	+	2.64	0.00543
response to organonitrogen compound (GO:0010243)	708	37	14.45	+	2.56	0.00555
positive regulation of neuron projection development (GO:0010976)	352	24	7.18	+	3.34	0.00591
regulation of membrane potential (GO:0042391)	433	27	8.84	+	3.06	0.00618
regulation of response to stress (GO:0080134)	1268	54	25.88	+	2.09	0.00623
negative regulation of neuron differentiation (GO:0045665)	255	20	5.2	+	3.84	0.00682
maintenance of location (GO:0051235)	166	16	3.39	+	4.72	0.00734
cell junction assembly (GO:0034329)	126	14	2.57	+	5.44	0.00761
regulation of transmembrane transport (GO:0034762)	552	31	11.26	+	2.75	0.00781
positive regulation of intracellular transport (GO:0032388)	189	17	3.86	+	4.41	0.00814
regulation of response to external stimulus (GO:0032101)	731	37	14.92	+	2.48	0.00868
regulation of anatomical structure size (GO:0090066)	555	31	11.33	+	2.74	0.0087
positive regulation of protein binding (GO:0032092)	109	13	2.22	+	5.84	0.00906
signaling (GO:0023052)	5044	149	102.93	+	1.45	0.00923
cation homeostasis (GO:0055080)	697	36	14.22	+	2.53	0.00925
supramolecular fiber organization (GO:0097435)	444	27	9.06	+	2.98	0.00974
multi-organism process (GO:0051704)	2119	77	43.24	+	1.78	0.00984
negative regulation of neuron projection development (GO:0010977)	171	16	3.49	+	4.59	0.0105
establishment of localization (GO:0051234)	3581	114	73.08	+	1.56	0.0107
establishment or maintenance of cell polarity (GO:0007163)	194	17	3.96	+	4.29	0.0114
protein complex oligomerization (GO:0051259)	563	31	11.49	+	2.7	0.0116
inorganic ion homeostasis (GO:0098771)	712	36	14.53	+	2.48	0.0126
positive regulation of angiogenesis (GO:0045766)	175	16	3.57	+	4.48	0.0139
regulation of pathway-restricted SMAD protein phosphorylation (GO:0060393)	62	10	1.27	+	7.9	0.0142
transport (GO:0006810)	3445	110	70.3	+	1.56	0.0143
positive regulation of cation transmembrane transport (GO:1904064)	155	15	3.16	+	4.74	0.0154
actin filament organization (GO:0007015)	223	18	4.55	+	3.96	0.0166
regulation of epithelial cell proliferation (GO:0050678)	349	23	7.12	+	3.23	0.0174
regulation of establishment of protein localization (GO:0070201)	725	36	14.8	+	2.43	0.0175
regulation of mononuclear cell migration (GO:0071675)	49	9	1	+	9	0.0182
regulation of transferase activity (GO:0051338)	818	39	16.69	+	2.34	0.0188
immune system process (GO:0002376)	2240	79	45.71	+	1.73	0.0189
response to growth factor (GO:0070848)	405	25	8.26	+	3.02	0.019
regulation of protein transport (GO:0051223)	695	35	14.18	+	2.47	0.0193
axon extension (GO:0048675)	36	8	0.73	+	10.89	0.0196
establishment of protein localization (GO:0045184)	1283	53	26.18	+	2.02	0.0207
neuron projection extension (GO:1990138)	65	10	1.33	+	7.54	0.0208
regulation of RNA splicing (GO:0043484)	139	14	2.84	+	4.94	0.0221
regulation of apoptotic signaling pathway (GO:2001233)	409	25	8.35	+	3	0.0223
regulation of cell growth (GO:0001558)	412	25	8.41	+	2.97	0.0252
cell cycle process (GO:0022402)	740	36	15.1	+	2.38	0.026
mitotic cell cycle process (GO:1903047)	413	25	8.43	+	2.97	0.0263
regulation of cation transmembrane transport (GO:1904062)	332	22	6.78	+	3.25	0.0266
regulation of intracellular transport (GO:0032386)	442	26	9.02	+	2.88	0.0273
regulation of growth (GO:0040008)	710	35	14.49	+	2.42	0.0281
cell-cell junction organization (GO:0045216)	122	13	2.49	+	5.22	0.0285
regulation of cell cycle (GO:0051726)	939	42	19.16	+	2.19	0.0315
cellular response to growth factor stimulus (GO:0071363)	390	24	7.96	+	3.02	0.0318
mesenchyme development (GO:0060485)	211	17	4.31	+	3.95	0.0327
regulation of multi-organism process (GO:0043900)	391	24	7.98	+	3.01	0.0331
positive regulation of cell-substrate adhesion (GO:0010811)	124	13	2.53	+	5.14	0.0336
regulation of mRNA splicing, via spliceosome (GO:0048024)	105	12	2.14	+	5.6	0.0352
regulation of synapse organization (GO:0050807)	261	19	5.33	+	3.57	0.0356
modulation of chemical synaptic transmission (GO:0050804)	507	28	10.35	+	2.71	0.0358
regulation of cellular component biogenesis (GO:0044087)	909	41	18.55	+	2.21	0.0365
regulation of trans-synaptic signaling (GO:0099177)	508	28	10.37	+	2.7	0.0371
regulation of intrinsic apoptotic signaling pathway (GO:2001242)	168	15	3.43	+	4.38	0.0385
positive regulation of multi-organism process (GO:0043902)	168	15	3.43	+	4.38	0.0385
regulation of proteolysis (GO:0030162)	689	34	14.06	+	2.42	0.0386
regulation of kinase activity (GO:0043549)	722	35	14.73	+	2.38	0.0387
positive regulation of biosynthetic process (GO:0009891)	1907	69	38.92	+	1.77	0.0403
cellular response to organonitrogen compound (GO:0071417)	396	24	8.08	+	2.97	0.0406
postsynapse organization (GO:0099173)	88	11	1.8	+	6.13	0.0406
cell death (GO:0008219)	876	40	17.88	+	2.24	0.0418
metabolic process (GO:0008152)	7153	193	145.97	+	1.32	0.0418
cytokinesis (GO:0000910)	89	11	1.82	+	6.06	0.0448
positive regulation of vasculature development (GO:1904018)	193	16	3.94	+	4.06	0.0449
positive regulation of endocytosis (GO:0045807)	172	15	3.51	+	4.27	0.0501
positive regulation of cell adhesion (GO:0045785)	402	24	8.2	+	2.93	0.0516
negative regulation of cell population proliferation (GO:0008285)	670	33	13.67	+	2.41	0.0559
regulation of epithelial cell migration (GO:0010632)	221	17	4.51	+	3.77	0.058
maintenance of protein location in cell (GO:0032507)	74	10	1.51	+	6.62	0.059
regulation of synapse structure or activity (GO:0050803)	271	19	5.53	+	3.44	0.0591
cellular metal ion homeostasis (GO:0006875)	552	29	11.26	+	2.57	0.0602
apoptotic process (GO:0006915)	801	37	16.35	+	2.26	0.0612
regulation of intracellular protein transport (GO:0033157)	223	17	4.55	+	3.74	0.0648
regulation of mitochondrial membrane potential (GO:0051881)	75	10	1.53	+	6.53	0.0657
regulation of cellular response to stress (GO:0080135)	645	32	13.16	+	2.43	0.0699
central nervous system development (GO:0007417)	807	37	16.47	+	2.25	0.0703
protein-containing complex subunit organization (GO:0043933)	1495	57	30.51	+	1.87	0.0708
amide transport (GO:0042886)	1245	50	25.41	+	1.97	0.0724
cellular cation homeostasis (GO:0030003)	611	31	12.47	+	2.49	0.0731
regulation of protein localization to membrane (GO:1905475)	178	15	3.63	+	4.13	0.0735
enzyme linked receptor protein signaling pathway (GO:0007167)	528	28	10.78	+	2.6	0.0736
regulation of peptide transport (GO:0090087)	736	35	15.02	+	2.33	0.0749
positive regulation of transmembrane transport (GO:0034764)	226	17	4.61	+	3.69	0.0763
positive regulation of protein transport (GO:0051222)	414	24	8.45	+	2.84	0.0821
response to wounding (GO:0009611)	331	21	6.75	+	3.11	0.0833
muscle structure development (GO:0061061)	473	26	9.65	+	2.69	0.0855
programmed cell death (GO:0012501)	838	38	17.1	+	2.22	0.0867
regulation of system process (GO:0044057)	580	30	11.84	+	2.53	0.0882
negative regulation of phosphorylation (GO:0042326)	445	25	9.08	+	2.75	0.0893
regulation of protein kinase activity (GO:0045859)	656	32	13.39	+	2.39	0.092
response to biotic stimulus (GO:0009607)	1047	44	21.37	+	2.06	0.094
regulation of cell size (GO:0008361)	206	16	4.2	+	3.81	0.0964
negative regulation of metabolic process (GO:0009892)	2655	87	54.18	+	1.61	0.0969
cyclic-nucleotide-mediated signaling (GO:0019935)	160	14	3.27	+	4.29	0.0987
cellular ion homeostasis (GO:0006873)	625	31	12.75	+	2.43	0.0989
peptide transport (GO:0015833)	1226	49	25.02	+	1.96	0.102
regulation of gene expression (GO:0010468)	3598	110	73.43	+	1.5	0.103
sensory perception (GO:0007600)	1605	11	32.75	-	0.34	0.105
negative regulation of phosphorus metabolic process (GO:0010563)	540	28	11.02	+	2.54	0.109
negative regulation of phosphate metabolic process (GO:0045936)	540	28	11.02	+	2.54	0.109
defense response (GO:0006952)	1299	51	26.51	+	1.92	0.109
positive regulation of animal organ morphogenesis (GO:0110110)	99	11	2.02	+	5.44	0.113
head development (GO:0060322)	665	32	13.57	+	2.36	0.116
regulation of cellular component size (GO:0032535)	395	23	8.06	+	2.85	0.118
regulation of chemotaxis (GO:0050920)	210	16	4.29	+	3.73	0.12
maintenance of location in cell (GO:0051651)	100	11	2.04	+	5.39	0.123
positive regulation of pathway-restricted SMAD protein phosphorylation (GO:0010862)	48	8	0.98	+	8.17	0.127
positive regulation of proteolysis (GO:0045862)	314	20	6.41	+	3.12	0.128
protein transport (GO:0015031)	1199	48	24.47	+	1.96	0.129
cellular response to nitrogen compound (GO:1901699)	456	25	9.31	+	2.69	0.132
positive regulation of MAPK cascade (GO:0043410)	516	27	10.53	+	2.56	0.133
transforming growth factor beta receptor signaling pathway (GO:0007179)	82	10	1.67	+	5.98	0.134
positive regulation of transcription by RNA polymerase II (GO:0045944)	1203	48	24.55	+	1.96	0.135
symbiont process (GO:0044403)	213	16	4.35	+	3.68	0.142
positive regulation of intrinsic apoptotic signaling pathway (GO:2001244)	65	9	1.33	+	6.78	0.143
inflammatory response (GO:0006954)	430	24	8.78	+	2.74	0.148
negative regulation of molecular function (GO:0044092)	991	42	20.22	+	2.08	0.153
positive regulation of cellular biosynthetic process (GO:0031328)	1867	66	38.1	+	1.73	0.157
negative regulation of intracellular signal transduction (GO:1902532)	521	27	10.63	+	2.54	0.157
intracellular transport (GO:0046907)	1166	47	23.79	+	1.98	0.157
brain development (GO:0007420)	610	30	12.45	+	2.41	0.158
telencephalon development (GO:0021537)	240	17	4.9	+	3.47	0.158
positive regulation of establishment of protein localization (GO:1904951)	432	24	8.82	+	2.72	0.159
cell-cell junction assembly (GO:0007043)	84	10	1.71	+	5.83	0.162
positive regulation of intracellular protein transport (GO:0090316)	124	12	2.53	+	4.74	0.165
negative regulation of mitochondrion organization (GO:0010823)	50	8	1.02	+	7.84	0.166
regulation of calcium ion transport (GO:0051924)	267	18	5.45	+	3.3	0.168
regulation of cell shape (GO:0008360)	146	13	2.98	+	4.36	0.17
positive regulation of ERK1 and ERK2 cascade (GO:0070374)	217	16	4.43	+	3.61	0.176
response to interferon-gamma (GO:0034341)	125	12	2.55	+	4.7	0.178
regulation of catabolic process (GO:0009894)	800	36	16.33	+	2.21	0.179
protein-containing complex assembly (GO:0065003)	1310	51	26.73	+	1.91	0.182
positive regulation of reactive oxygen species metabolic process (GO:2000379)	105	11	2.14	+	5.13	0.187
regulation of reactive oxygen species metabolic process (GO:2000377)	194	15	3.96	+	3.79	0.19
negative regulation of vasculature development (GO:1901343)	126	12	2.57	+	4.67	0.192
protein folding (GO:0006457)	148	13	3.02	+	4.3	0.194
modification of morphology or physiology of other organism involved in symbiotic interaction (GO:0051817)	86	10	1.76	+	5.7	0.195
cytoskeleton-dependent cytokinesis (GO:0061640)	86	10	1.76	+	5.7	0.195
positive regulation of macromolecule biosynthetic process (GO:0010557)	1765	63	36.02	+	1.75	0.206
positive regulation of response to external stimulus (GO:0032103)	298	19	6.08	+	3.12	0.206
regulation of sprouting angiogenesis (GO:1903670)	69	9	1.41	+	6.39	0.22
regulation of viral process (GO:0050792)	173	14	3.53	+	3.97	0.222
embryo development (GO:0009790)	1087	44	22.18	+	1.98	0.228
regulation of muscle contraction (GO:0006937)	151	13	3.08	+	4.22	0.236
regulation of blood pressure (GO:0008217)	198	15	4.04	+	3.71	0.237
nitrogen compound transport (GO:0071705)	1483	55	30.26	+	1.82	0.237
regulation of vesicle-mediated transport (GO:0060627)	559	28	11.41	+	2.45	0.249
regulation of actin filament-based process (GO:0032970)	388	22	7.92	+	2.78	0.265
regulation of endothelial cell migration (GO:0010594)	153	13	3.12	+	4.16	0.269
cell cycle (GO:0007049)	1169	46	23.86	+	1.93	0.279
regulation of cytoskeleton organization (GO:0051493)	528	27	10.78	+	2.51	0.297
negative regulation of angiogenesis (GO:0016525)	111	11	2.27	+	4.86	0.3
renal system process (GO:0003014)	91	10	1.86	+	5.38	0.303
negative regulation of apoptotic signaling pathway (GO:2001234)	228	16	4.65	+	3.44	0.308
positive regulation of immune effector process (GO:0002699)	254	17	5.18	+	3.28	0.311
cellular response to stress (GO:0033554)	1393	52	28.43	+	1.83	0.33
positive regulation of cell morphogenesis involved in differentiation (GO:0010770)	180	14	3.67	+	3.81	0.334
lung morphogenesis (GO:0060425)	56	8	1.14	+	7	0.345
cellular metabolic process (GO:0044237)	6282	169	128.2	+	1.32	0.346
learning or memory (GO:0007611)	283	18	5.78	+	3.12	0.346
positive regulation of cell growth (GO:0030307)	181	14	3.69	+	3.79	0.353
regulation of cellular protein catabolic process (GO:1903362)	232	16	4.73	+	3.38	0.375
negative regulation of blood vessel morphogenesis (GO:2000181)	114	11	2.33	+	4.73	0.375
positive regulation of chemotaxis (GO:0050921)	136	12	2.78	+	4.32	0.384
cell-cell adhesion via plasma-membrane adhesion molecules (GO:0098742)	183	14	3.73	+	3.75	0.395
Rho protein signal transduction (GO:0007266)	75	9	1.53	+	5.88	0.399
negative regulation of cellular metabolic process (GO:0031324)	2384	78	48.65	+	1.6	0.406
forebrain development (GO:0030900)	371	21	7.57	+	2.77	0.409
positive regulation by host of viral process (GO:0044794)	16	5	0.33	+	15.31	0.422
regulation of cellular catabolic process (GO:0031329)	675	31	13.77	+	2.25	0.423
regulation of symbiosis, encompassing mutualism through parasitism (GO:0043903)	209	15	4.27	+	3.52	0.423
microtubule-based process (GO:0007017)	632	30	12.9	+	2.33	0.428
negative regulation of macromolecule metabolic process (GO:0010605)	2398	78	48.94	+	1.59	0.429
regulation of endocytosis (GO:0030100)	288	18	5.88	+	3.06	0.429
negative regulation of protein phosphorylation (GO:0001933)	402	22	8.2	+	2.68	0.437
regulation of peptidase activity (GO:0052547)	403	22	8.22	+	2.68	0.452
RNA transport (GO:0050658)	139	12	2.84	+	4.23	0.467
nucleic acid transport (GO:0050657)	139	12	2.84	+	4.23	0.467
cellular response to calcium ion (GO:0071277)	77	9	1.57	+	5.73	0.481
second-messenger-mediated signaling (GO:0019932)	291	18	5.94	+	3.03	0.487
transmembrane receptor protein serine/threonine kinase signaling pathway (GO:0007178)	187	14	3.82	+	3.67	0.491
negative regulation of kinase activity (GO:0033673)	212	15	4.33	+	3.47	0.493
response to steroid hormone (GO:0048545)	163	13	3.33	+	3.91	0.494
cellular response to steroid hormone stimulus (GO:0071383)	97	10	1.98	+	5.05	0.499
response to metal ion (GO:0010038)	265	17	5.41	+	3.14	0.511
gliogenesis (GO:0042063)	213	15	4.35	+	3.45	0.518
negative regulation of protein modification process (GO:0031400)	557	27	11.37	+	2.38	0.525
regulation of endoplasmic reticulum stress-induced intrinsic apoptotic signaling pathway (GO:1902235)	29	6	0.59	+	10.14	0.53
establishment of RNA localization (GO:0051236)	141	12	2.88	+	4.17	0.531
regulation of odontogenesis of dentin-containing tooth (GO:0042487)	17	5	0.35	+	14.41	0.537
response to drug (GO:0042493)	745	33	15.2	+	2.17	0.542
response to other organism (GO:0051707)	1022	41	20.86	+	1.97	0.572
protein localization to membrane (GO:0072657)	410	22	8.37	+	2.63	0.575
cellular response to transforming growth factor beta stimulus (GO:0071560)	120	11	2.45	+	4.49	0.577
extracellular structure organization (GO:0043062)	268	17	5.47	+	3.11	0.582
response to external biotic stimulus (GO:0043207)	1024	41	20.9	+	1.96	0.585
organic substance metabolic process (GO:0071704)	6693	177	136.59	+	1.3	0.588
regulation of mRNA processing (GO:0050684)	143	12	2.92	+	4.11	0.602
regulation of cellular response to growth factor stimulus (GO:0090287)	269	17	5.49	+	3.1	0.608
protein catabolic process (GO:0030163)	613	29	12.51	+	2.32	0.621
regulation of odontogenesis (GO:0042481)	30	6	0.61	+	9.8	0.626
cellular response to peptide (GO:1901653)	217	15	4.43	+	3.39	0.631
cellular response to interferon-gamma (GO:0071346)	100	10	2.04	+	4.9	0.631
positive regulation of protein localization to membrane (GO:1905477)	101	10	2.06	+	4.85	0.682
nucleobase-containing compound transport (GO:0015931)	169	13	3.45	+	3.77	0.696
mitotic cytokinesis (GO:0000281)	63	8	1.29	+	6.22	0.734
epithelial tube branching involved in lung morphogenesis (GO:0060441)	31	6	0.63	+	9.48	0.734
regulation of biosynthetic process (GO:0009889)	3459	103	70.59	+	1.46	0.737
interspecies interaction between organisms (GO:0044419)	274	17	5.59	+	3.04	0.751
regulation of transmembrane transporter activity (GO:0022898)	247	16	5.04	+	3.17	0.752
positive regulation of cellular component biogenesis (GO:0044089)	501	25	10.22	+	2.45	0.755
response to virus (GO:0009615)	221	15	4.51	+	3.33	0.764
positive regulation of nucleobase-containing compound metabolic process (GO:0045935)	1803	62	36.79	+	1.69	0.766
regulation of calcium ion transport into cytosol (GO:0010522)	103	10	2.1	+	4.76	0.793
positive regulation of organelle organization (GO:0010638)	574	27	11.71	+	2.3	0.798
regulation of extent of cell growth (GO:0061387)	125	11	2.55	+	4.31	0.81
actin filament bundle assembly (GO:0051017)	64	8	1.31	+	6.13	0.811
antigen processing and presentation of peptide antigen via MHC class I (GO:0002474)	47	7	0.96	+	7.3	0.83
neuron apoptotic process (GO:0051402)	47	7	0.96	+	7.3	0.83
cellular catabolic process (GO:0044248)	1482	53	30.24	+	1.75	0.831
positive regulation of superoxide anion generation (GO:0032930)	19	5	0.39	+	12.9	0.839
cellular response to drug (GO:0035690)	277	17	5.65	+	3.01	0.851
proteasome-mediated ubiquitin-dependent protein catabolic process (GO:0043161)	277	17	5.65	+	3.01	0.851
negative regulation of nitrogen compound metabolic process (GO:0051172)	2206	72	45.02	+	1.6	0.854
proteasomal protein catabolic process (GO:0010498)	305	18	6.22	+	2.89	0.856
response to transforming growth factor beta (GO:0071559)	126	11	2.57	+	4.28	0.866
regulation of nucleobase-containing compound metabolic process (GO:0019219)	3278	98	66.89	+	1.46	0.909
regulation of protein serine/threonine kinase activity (GO:0071900)	424	22	8.65	+	2.54	0.913
cellular response to metal ion (GO:0071248)	150	12	3.06	+	3.92	0.92
protein heterooligomerization (GO:0051291)	150	12	3.06	+	3.92	0.92
RNA splicing (GO:0008380)	307	18	6.27	+	2.87	0.925
heterophilic cell-cell adhesion via plasma membrane cell adhesion molecules (GO:0007157)	48	7	0.98	+	7.15	0.935
positive regulation of leukocyte chemotaxis (GO:0002690)	85	9	1.73	+	5.19	0.966
regulation of endothelial cell proliferation (GO:0001936)	128	11	2.61	+	4.21	0.986
regulation of superoxide metabolic process (GO:0090322)	33	6	0.67	+	8.91	0.996
ion transmembrane transport (GO:0034220)	578	9	11.8	-	0.76	1
respiratory burst involved in defense response (GO:0002679)	5	0	0.1	-	< 0.01	1
response to lead ion (GO:0010288)	10	2	0.2	+	9.8	1
positive regulation of chronic inflammatory response (GO:0002678)	5	0	0.1	-	< 0.01	1
negative regulation of chronic inflammatory response (GO:0002677)	6	0	0.12	-	< 0.01	1
heat acclimation (GO:0010286)	4	0	0.08	-	< 0.01	1
regulation of chronic inflammatory response (GO:0002676)	11	0	0.22	-	< 0.01	1
positive regulation of acute inflammatory response (GO:0002675)	35	1	0.71	+	1.4	1
negative regulation of acute inflammatory response (GO:0002674)	13	0	0.27	-	< 0.01	1
regulation of acute inflammatory response (GO:0002673)	51	2	1.04	+	1.92	1
carbohydrate transmembrane transport (GO:0034219)	27	0	0.55	-	< 0.01	1
protein hexamerization (GO:0034214)	10	3	0.2	+	14.7	1
quinolinate catabolic process (GO:0034213)	1	0	0.02	-	< 0.01	1
positive regulation of T cell anergy (GO:0002669)	4	0	0.08	-	< 0.01	1
negative regulation of T cell anergy (GO:0002668)	1	0	0.02	-	< 0.01	1
regulation of T cell anergy (GO:0002667)	7	0	0.14	-	< 0.01	1
positive regulation of T cell tolerance induction (GO:0002666)	7	0	0.14	-	< 0.01	1
negative regulation of T cell tolerance induction (GO:0002665)	1	0	0.02	-	< 0.01	1
regulation of T cell tolerance induction (GO:0002664)	11	0	0.22	-	< 0.01	1
detoxification of copper ion (GO:0010273)	6	1	0.12	+	8.17	1
positive regulation of B cell tolerance induction (GO:0002663)	2	0	0.04	-	< 0.01	1
regulation of B cell tolerance induction (GO:0002661)	2	0	0.04	-	< 0.01	1
positive regulation of peripheral tolerance induction (GO:0002660)	2	0	0.04	-	< 0.01	1
amyloid-beta formation (GO:0034205)	7	0	0.14	-	< 0.01	1
lipid translocation (GO:0034204)	42	3	0.86	+	3.5	1
glycolipid translocation (GO:0034203)	1	0	0.02	-	< 0.01	1
response to oleic acid (GO:0034201)	2	0	0.04	-	< 0.01	1
response to selenium ion (GO:0010269)	6	0	0.12	-	< 0.01	1
regulation of peripheral tolerance induction (GO:0002658)	2	0	0.04	-	< 0.01	1
SCF complex assembly (GO:0010265)	2	0	0.04	-	< 0.01	1
positive regulation of tolerance induction dependent upon immune response (GO:0002654)	2	0	0.04	-	< 0.01	1
regulation of tolerance induction dependent upon immune response (GO:0002652)	3	0	0.06	-	< 0.01	1
positive regulation of tolerance induction to self antigen (GO:0002651)	1	0	0.02	-	< 0.01	1
animal organ senescence (GO:0010260)	1	0	0.02	-	< 0.01	1
positive regulation of chromatin assembly or disassembly (GO:0045799)	3	0	0.06	-	< 0.01	1
positive regulation of intestinal cholesterol absorption (GO:0045797)	1	0	0.02	-	< 0.01	1
negative regulation of intestinal cholesterol absorption (GO:0045796)	2	0	0.04	-	< 0.01	1
positive regulation of cell volume (GO:0045795)	1	0	0.02	-	< 0.01	1
negative regulation of cell volume (GO:0045794)	7	0	0.14	-	< 0.01	1
positive regulation of cell size (GO:0045793)	17	1	0.35	+	2.88	1
negative regulation of cell size (GO:0045792)	13	2	0.27	+	7.54	1
multicellular organism aging (GO:0010259)	41	0	0.84	-	< 0.01	1
regulation of tolerance induction to self antigen (GO:0002649)	2	0	0.04	-	< 0.01	1
positive regulation of central tolerance induction (GO:0002648)	1	0	0.02	-	< 0.01	1
NADH dehydrogenase complex assembly (GO:0010257)	42	3	0.86	+	3.5	1
endomembrane system organization (GO:0010256)	343	11	7	+	1.57	1
regulation of central tolerance induction (GO:0002646)	1	0	0.02	-	< 0.01	1
glucose mediated signaling pathway (GO:0010255)	3	0	0.06	-	< 0.01	1
positive regulation of tolerance induction (GO:0002645)	10	0	0.2	-	< 0.01	1
negative regulation of tolerance induction (GO:0002644)	2	0	0.04	-	< 0.01	1
regulation of tolerance induction (GO:0002643)	19	1	0.39	+	2.58	1
positive regulation of immunoglobulin biosynthetic process (GO:0002642)	1	0	0.02	-	< 0.01	1
regulation of immunoglobulin biosynthetic process (GO:0002640)	1	0	0.02	-	< 0.01	1
positive regulation of cell cycle (GO:0045787)	357	15	7.29	+	2.06	1
negative regulation of cell cycle (GO:0045786)	402	17	8.2	+	2.07	1
positive regulation of bone resorption (GO:0045780)	27	1	0.55	+	1.81	1
positive regulation of immunoglobulin production (GO:0002639)	49	3	1	+	3	1
establishment or maintenance of transmembrane electrochemical gradient (GO:0010248)	3	0	0.06	-	< 0.01	1
negative regulation of immunoglobulin production (GO:0002638)	13	1	0.27	+	3.77	1
regulation of immunoglobulin production (GO:0002637)	73	4	1.49	+	2.69	1
positive regulation of germinal center formation (GO:0002636)	5	0	0.1	-	< 0.01	1
negative regulation of germinal center formation (GO:0002635)	2	0	0.04	-	< 0.01	1
regulation of germinal center formation (GO:0002634)	10	0	0.2	-	< 0.01	1
negative regulation of granuloma formation (GO:0002632)	1	0	0.02	-	< 0.01	1
regulation of granuloma formation (GO:0002631)	1	0	0.02	-	< 0.01	1
negative regulation of bone resorption (GO:0045779)	15	1	0.31	+	3.27	1
positive regulation of ossification (GO:0045778)	97	7	1.98	+	3.54	1
positive regulation of blood pressure (GO:0045777)	53	5	1.08	+	4.62	1
negative regulation of blood pressure (GO:0045776)	60	3	1.22	+	2.45	1
positive regulation of axon extension (GO:0045773)	54	5	1.1	+	4.54	1
positive regulation of asymmetric cell division (GO:0045770)	1	0	0.02	-	< 0.01	1
negative regulation of T cell antigen processing and presentation (GO:0002626)	1	0	0.02	-	< 0.01	1
regulation of T cell antigen processing and presentation (GO:0002625)	2	0	0.04	-	< 0.01	1
vascular transport (GO:0010232)	1	0	0.02	-	< 0.01	1
negative regulation of asymmetric cell division (GO:0045769)	1	0	0.02	-	< 0.01	1
positive regulation of cellular amino acid metabolic process (GO:0045764)	3	2	0.06	+	32.67	1
negative regulation of cellular amino acid metabolic process (GO:0045763)	2	0	0.04	-	< 0.01	1
positive regulation of adenylate cyclase activity (GO:0045762)	14	0	0.29	-	< 0.01	1
regulation of adenylate cyclase activity (GO:0045761)	32	0	0.65	-	< 0.01	1
positive regulation of action potential (GO:0045760)	15	1	0.31	+	3.27	1
response to lithium ion (GO:0010226)	14	0	0.29	-	< 0.01	1
response to UV-C (GO:0010225)	14	0	0.29	-	< 0.01	1
response to UV-B (GO:0010224)	17	2	0.35	+	5.76	1
negative regulation of action potential (GO:0045759)	10	0	0.2	-	< 0.01	1
negative regulation of Toll signaling pathway (GO:0045751)	2	0	0.04	-	< 0.01	1
maintenance of DNA methylation (GO:0010216)	7	0	0.14	-	< 0.01	1
positive regulation of dendritic cell antigen processing and presentation (GO:0002606)	6	0	0.12	-	< 0.01	1
negative regulation of dendritic cell antigen processing and presentation (GO:0002605)	1	0	0.02	-	< 0.01	1
regulation of dendritic cell antigen processing and presentation (GO:0002604)	7	0	0.14	-	< 0.01	1
response to ionizing radiation (GO:0010212)	125	6	2.55	+	2.35	1
regulation of hexokinase activity (GO:1903299)	11	0	0.22	-	< 0.01	1
negative regulation of hypoxia-induced intrinsic apoptotic signaling pathway (GO:1903298)	5	1	0.1	+	9.8	1
regulation of hypoxia-induced intrinsic apoptotic signaling pathway (GO:1903297)	5	1	0.1	+	9.8	1
positive regulation of Notch signaling pathway (GO:0045747)	40	1	0.82	+	1.23	1
positive regulation of glutamate secretion, neurotransmission (GO:1903296)	4	0	0.08	-	< 0.01	1
negative regulation of Notch signaling pathway (GO:0045746)	34	2	0.69	+	2.88	1
positive regulation of G protein-coupled receptor signaling pathway (GO:0045745)	36	1	0.73	+	1.36	1
regulation of glutamate secretion, neurotransmission (GO:1903294)	4	0	0.08	-	< 0.01	1
negative regulation of G protein-coupled receptor signaling pathway (GO:0045744)	53	2	1.08	+	1.85	1
positive regulation of fibroblast growth factor receptor signaling pathway (GO:0045743)	8	1	0.16	+	6.13	1
protein localization to Golgi membrane (GO:1903292)	3	0	0.06	-	< 0.01	1
positive regulation of epidermal growth factor receptor signaling pathway (GO:0045742)	26	0	0.53	-	< 0.01	1
positive regulation of epidermal growth factor-activated receptor activity (GO:0045741)	10	0	0.2	-	< 0.01	1
positive regulation of DNA replication (GO:0045740)	43	2	0.88	+	2.28	1
positive regulation of DNA repair (GO:0045739)	64	1	1.31	-	0.77	1
positive regulation of potassium ion import across plasma membrane (GO:1903288)	7	1	0.14	+	7	1
negative regulation of DNA repair (GO:0045738)	27	0	0.55	-	< 0.01	1
arginine catabolic process to proline (GO:0019493)	1	1	0.02	+	49	1
positive regulation of cyclin-dependent protein serine/threonine kinase activity (GO:0045737)	24	2	0.49	+	4.08	1
regulation of potassium ion import (GO:1903286)	8	1	0.16	+	6.13	1
negative regulation of cyclin-dependent protein serine/threonine kinase activity (GO:0045736)	23	0	0.47	-	< 0.01	1
positive regulation of hydrogen peroxide catabolic process (GO:1903285)	1	0	0.02	-	< 0.01	1
positive regulation of glutathione peroxidase activity (GO:1903284)	1	0	0.02	-	< 0.01	1
regulation of glutathione peroxidase activity (GO:1903282)	1	0	0.02	-	< 0.01	1
positive regulation of protein catabolic process (GO:0045732)	206	12	4.2	+	2.85	1
positive regulation of calcium:sodium antiporter activity (GO:1903281)	2	0	0.04	-	< 0.01	1
negative regulation of calcium:sodium antiporter activity (GO:1903280)	1	0	0.02	-	< 0.01	1
respiratory burst (GO:0045730)	13	1	0.27	+	3.77	1
response to glucagon (GO:0033762)	7	1	0.14	+	7	1
cerebral cortex radially oriented cell migration (GO:0021799)	37	4	0.76	+	5.3	1
forebrain dorsal/ventral pattern formation (GO:0021798)	7	0	0.14	-	< 0.01	1
forebrain anterior/posterior pattern specification (GO:0021797)	4	0	0.08	-	< 0.01	1
cerebral cortex regionalization (GO:0021796)	9	1	0.18	+	5.44	1
cerebral cortex cell migration (GO:0021795)	55	5	1.12	+	4.45	1
thalamus development (GO:0021794)	13	0	0.27	-	< 0.01	1
chemorepulsion of branchiomotor axon (GO:0021793)	1	0	0.02	-	< 0.01	1
regulation of calcium:sodium antiporter activity (GO:1903279)	3	0	0.06	-	< 0.01	1
positive regulation of sodium ion export across plasma membrane (GO:1903278)	4	1	0.08	+	12.25	1
beta-alanine catabolic process (GO:0019484)	1	0	0.02	-	< 0.01	1
respiratory burst after phagocytosis (GO:0045728)	2	0	0.04	-	< 0.01	1
negative regulation of sodium ion export across plasma membrane (GO:1903277)	1	0	0.02	-	< 0.01	1
beta-alanine biosynthetic process (GO:0019483)	1	0	0.02	-	< 0.01	1
positive regulation of translation (GO:0045727)	113	6	2.31	+	2.6	1
regulation of sodium ion export across plasma membrane (GO:1903276)	5	1	0.1	+	9.8	1
beta-alanine metabolic process (GO:0019482)	4	0	0.08	-	< 0.01	1
positive regulation of integrin biosynthetic process (GO:0045726)	3	0	0.06	-	< 0.01	1
L-alanine catabolic process, by transamination (GO:0019481)	1	0	0.02	-	< 0.01	1
positive regulation of glycogen biosynthetic process (GO:0045725)	17	0	0.35	-	< 0.01	1
positive regulation of cilium assembly (GO:0045724)	28	1	0.57	+	1.75	1
positive regulation of fatty acid biosynthetic process (GO:0045723)	22	0	0.45	-	< 0.01	1
positive regulation of gluconeogenesis (GO:0045722)	17	0	0.35	-	< 0.01	1
negative regulation of gluconeogenesis (GO:0045721)	18	0	0.37	-	< 0.01	1
negative regulation of integrin biosynthetic process (GO:0045720)	2	0	0.04	-	< 0.01	1
ribosome localization (GO:0033750)	13	1	0.27	+	3.77	1
branchiomotor neuron axon guidance (GO:0021785)	6	0	0.12	-	< 0.01	1
postganglionic parasympathetic fiber development (GO:0021784)	2	0	0.04	-	< 0.01	1
preganglionic parasympathetic fiber development (GO:0021783)	18	0	0.37	-	< 0.01	1
glial cell development (GO:0021782)	100	4	2.04	+	1.96	1
D-amino acid catabolic process (GO:0019478)	2	0	0.04	-	< 0.01	1
glial cell fate commitment (GO:0021781)	14	0	0.29	-	< 0.01	1
L-lysine catabolic process (GO:0019477)	2	0	0.04	-	< 0.01	1
glial cell fate specification (GO:0021780)	5	0	0.1	-	< 0.01	1
negative regulation of glycogen biosynthetic process (GO:0045719)	5	0	0.1	-	< 0.01	1
L-lysine catabolic process to acetyl-CoA (GO:0019474)	1	0	0.02	-	< 0.01	1
negative regulation of fatty acid biosynthetic process (GO:0045717)	12	0	0.24	-	< 0.01	1
positive regulation of low-density lipoprotein particle receptor biosynthetic process (GO:0045716)	2	1	0.04	+	24.5	1
positive regulation of tumor necrosis factor-mediated signaling pathway (GO:1903265)	8	0	0.16	-	< 0.01	1
4-hydroxyproline metabolic process (GO:0019471)	12	0	0.24	-	< 0.01	1
negative regulation of low-density lipoprotein particle receptor biosynthetic process (GO:0045715)	3	0	0.06	-	< 0.01	1
4-hydroxyproline catabolic process (GO:0019470)	1	0	0.02	-	< 0.01	1
regulation of low-density lipoprotein particle receptor biosynthetic process (GO:0045714)	7	1	0.14	+	7	1
low-density lipoprotein particle receptor biosynthetic process (GO:0045713)	1	0	0.02	-	< 0.01	1
oligodendrocyte cell fate commitment (GO:0021779)	5	0	0.1	-	< 0.01	1
oligodendrocyte cell fate specification (GO:0021778)	5	0	0.1	-	< 0.01	1
smoothened signaling pathway involved in spinal cord motor neuron cell fate specification (GO:0021776)	3	0	0.06	-	< 0.01	1
smoothened signaling pathway involved in ventral spinal cord interneuron specification (GO:0021775)	3	0	0.06	-	< 0.01	1
striatal medium spiny neuron differentiation (GO:0021773)	3	0	0.06	-	< 0.01	1
olfactory bulb development (GO:0021772)	37	1	0.76	+	1.32	1
lateral geniculate nucleus development (GO:0021771)	1	0	0.02	-	< 0.01	1
exon-exon junction complex disassembly (GO:1903259)	1	0	0.02	-	< 0.01	1
glycine decarboxylation via glycine cleavage system (GO:0019464)	3	0	0.06	-	< 0.01	1
ectoderm and mesoderm interaction (GO:0007499)	1	0	0.02	-	< 0.01	1
mesoderm development (GO:0007498)	103	9	2.1	+	4.28	1
multi-ciliated epithelial cell differentiation (GO:1903251)	7	0	0.14	-	< 0.01	1
posterior midgut development (GO:0007497)	1	1	0.02	+	49	1
visceral mesoderm-endoderm interaction involved in midgut development (GO:0007495)	1	0	0.02	-	< 0.01	1
midgut development (GO:0007494)	5	2	0.1	+	19.6	1
endodermal cell fate determination (GO:0007493)	2	0	0.04	-	< 0.01	1
endoderm development (GO:0007492)	63	2	1.29	+	1.56	1
orbitofrontal cortex development (GO:0021769)	2	0	0.04	-	< 0.01	1
nucleus accumbens development (GO:0021768)	1	0	0.02	-	< 0.01	1
mammillary body development (GO:0021767)	2	1	0.04	+	24.5	1
hippocampus development (GO:0021766)	75	4	1.53	+	2.61	1
amygdala development (GO:0021764)	5	0	0.1	-	< 0.01	1
subthalamic nucleus development (GO:0021763)	1	0	0.02	-	< 0.01	1
substantia nigra development (GO:0021762)	2	0	0.04	-	< 0.01	1
limbic system development (GO:0021761)	99	5	2.02	+	2.47	1
negative regulation of citrulline biosynthetic process (GO:1903249)	1	0	0.02	-	< 0.01	1
regulation of citrulline biosynthetic process (GO:1903248)	1	0	0.02	-	< 0.01	1
L-cysteine catabolic process to taurine (GO:0019452)	2	0	0.04	-	< 0.01	1
positive regulation of cardiac muscle hypertrophy in response to stress (GO:1903244)	2	0	0.04	-	< 0.01	1
negative regulation of cardiac muscle hypertrophy in response to stress (GO:1903243)	6	0	0.12	-	< 0.01	1
regulation of cardiac muscle hypertrophy in response to stress (GO:1903242)	9	0	0.18	-	< 0.01	1
U2-type prespliceosome assembly (GO:1903241)	2	0	0.04	-	< 0.01	1
globus pallidus development (GO:0021759)	2	0	0.04	-	< 0.01	1
striatum development (GO:0021756)	17	0	0.35	-	< 0.01	1
facial nucleus development (GO:0021754)	2	0	0.04	-	< 0.01	1
pronephric nephron tubule development (GO:0039020)	2	0	0.04	-	< 0.01	1
L-cysteine catabolic process to hypotaurine (GO:0019449)	1	0	0.02	-	< 0.01	1
L-cysteine catabolic process (GO:0019448)	3	0	0.06	-	< 0.01	1
vestibular nucleus development (GO:0021750)	2	0	0.04	-	< 0.01	1
positive regulation of leukocyte tethering or rolling (GO:1903238)	6	1	0.12	+	8.17	1
negative regulation of leukocyte tethering or rolling (GO:1903237)	3	0	0.06	-	< 0.01	1
regulation of leukocyte tethering or rolling (GO:1903236)	9	1	0.18	+	5.44	1
tryptophan catabolic process to acetyl-CoA (GO:0019442)	2	0	0.04	-	< 0.01	1
tryptophan catabolic process to kynurenine (GO:0019441)	5	0	0.1	-	< 0.01	1
regulation of calcium ion-dependent exocytosis of neurotransmitter (GO:1903233)	2	0	0.04	-	< 0.01	1
melanosome assembly (GO:1903232)	5	0	0.1	-	< 0.01	1
pronephric nephron development (GO:0039019)	3	0	0.06	-	< 0.01	1
pattern specification involved in pronephros development (GO:0039017)	2	0	0.04	-	< 0.01	1
cochlear nucleus development (GO:0021747)	4	1	0.08	+	12.25	1
aromatic compound catabolic process (GO:0019439)	319	11	6.51	+	1.69	1
aromatic compound biosynthetic process (GO:0019438)	767	23	15.65	+	1.47	1
embryonic skeletal joint development (GO:0072498)	15	1	0.31	+	3.27	1
principal sensory nucleus of trigeminal nerve development (GO:0021740)	2	1	0.04	+	24.5	1
mesenchymal stem cell differentiation (GO:0072497)	2	0	0.04	-	< 0.01	1
triglyceride catabolic process (GO:0019433)	15	1	0.31	+	3.27	1
triglyceride biosynthetic process (GO:0019432)	17	1	0.35	+	2.88	1
negative regulation of endodermal cell differentiation (GO:1903225)	4	0	0.08	-	< 0.01	1
regulation of endodermal cell differentiation (GO:1903224)	6	0	0.12	-	< 0.01	1
removal of superoxide radicals (GO:0019430)	12	1	0.24	+	4.08	1
positive regulation of oxidative stress-induced neuron death (GO:1903223)	6	0	0.12	-	< 0.01	1
regulation of rhodopsin gene expression (GO:0007468)	3	0	0.06	-	< 0.01	1
DNA integration (GO:0015074)	4	0	0.08	-	< 0.01	1
pronephric nephron tubule morphogenesis (GO:0039008)	1	0	0.02	-	< 0.01	1
pronephric nephron morphogenesis (GO:0039007)	1	0	0.02	-	< 0.01	1
phospholipid efflux (GO:0033700)	11	1	0.22	+	4.45	1
pronephric field specification (GO:0039003)	2	0	0.04	-	< 0.01	1
midbrain-hindbrain boundary maturation (GO:0021732)	1	0	0.02	-	< 0.01	1
allantoin biosynthetic process (GO:0019428)	1	0	0.02	-	< 0.01	1
ammonium transmembrane transport (GO:0072488)	6	0	0.12	-	< 0.01	1
acetyl-CoA biosynthetic process from acetate (GO:0019427)	2	0	0.04	-	< 0.01	1
trigeminal sensory nucleus development (GO:0021730)	2	1	0.04	+	24.5	1
negative regulation of protein processing involved in protein targeting to mitochondrion (GO:1903217)	1	0	0.02	-	< 0.01	1
regulation of protein processing involved in protein targeting to mitochondrion (GO:1903216)	1	0	0.02	-	< 0.01	1
negative regulation of protein targeting to mitochondrion (GO:1903215)	6	0	0.12	-	< 0.01	1
regulation of protein targeting to mitochondrion (GO:1903214)	19	0	0.39	-	< 0.01	1
positive regulation of the force of heart contraction by chemical signal (GO:0003099)	4	0	0.08	-	< 0.01	1
renal water transport (GO:0003097)	5	0	0.1	-	< 0.01	1
renal sodium ion transport (GO:0003096)	5	0	0.1	-	< 0.01	1
glomerular filtration (GO:0003094)	9	0	0.18	-	< 0.01	1
regulation of glomerular filtration (GO:0003093)	12	1	0.24	+	4.08	1
renal water homeostasis (GO:0003091)	9	0	0.18	-	< 0.01	1
medullary reticular formation development (GO:0021723)	1	0	0.02	-	< 0.01	1
superior olivary nucleus maturation (GO:0021722)	2	0	0.04	-	< 0.01	1
sulfide oxidation (GO:0019418)	1	0	0.02	-	< 0.01	1
sulfur oxidation (GO:0019417)	1	0	0.02	-	< 0.01	1
positive regulation of oxidative stress-induced cell death (GO:1903209)	17	2	0.35	+	5.76	1
negative regulation of hydrogen peroxide-induced neuron death (GO:1903208)	7	1	0.14	+	7	1
regulation of hydrogen peroxide-induced neuron death (GO:1903207)	7	1	0.14	+	7	1
acetate biosynthetic process (GO:0019413)	2	0	0.04	-	< 0.01	1
negative regulation of hydrogen peroxide-induced cell death (GO:1903206)	25	4	0.51	+	7.84	1
regulation of hydrogen peroxide-induced cell death (GO:1903205)	33	4	0.67	+	5.94	1
negative regulation of oxidative stress-induced neuron death (GO:1903204)	23	1	0.47	+	2.13	1
regulation of oxidative stress-induced neuron death (GO:1903203)	31	1	0.63	+	1.58	1
negative regulation of oxidative stress-induced cell death (GO:1903202)	51	4	1.04	+	3.84	1
regulation of oxidative stress-induced cell death (GO:1903201)	73	5	1.49	+	3.36	1
positive regulation of L-dopa decarboxylase activity (GO:1903200)	1	1	0.02	+	49	1
hindgut morphogenesis (GO:0007442)	8	1	0.16	+	6.13	1
foregut morphogenesis (GO:0007440)	12	1	0.24	+	4.08	1
negative regulation of systemic arterial blood pressure (GO:0003085)	27	2	0.55	+	3.63	1
positive regulation of systemic arterial blood pressure (GO:0003084)	22	3	0.45	+	6.68	1
negative regulation of renal output by angiotensin (GO:0003083)	1	1	0.02	+	49	1
superior olivary nucleus development (GO:0021718)	2	0	0.04	-	< 0.01	1
regulation of systemic arterial blood pressure by renin-angiotensin (GO:0003081)	28	4	0.57	+	7	1
positive regulation of behavioral fear response (GO:2000987)	7	0	0.14	-	< 0.01	1
dolichol biosynthetic process (GO:0019408)	2	0	0.04	-	< 0.01	1
negative regulation of behavioral fear response (GO:2000986)	1	0	0.02	-	< 0.01	1
hexitol catabolic process (GO:0019407)	1	0	0.02	-	< 0.01	1
hexitol biosynthetic process (GO:0019406)	1	0	0.02	-	< 0.01	1
negative regulation of ATP citrate synthase activity (GO:2000984)	1	0	0.02	-	< 0.01	1
alditol catabolic process (GO:0019405)	3	0	0.06	-	< 0.01	1
regulation of ATP citrate synthase activity (GO:2000983)	1	0	0.02	-	< 0.01	1
positive regulation of inner ear receptor cell differentiation (GO:2000982)	1	0	0.02	-	< 0.01	1
negative regulation of inner ear receptor cell differentiation (GO:2000981)	4	0	0.08	-	< 0.01	1
galactitol metabolic process (GO:0019402)	1	0	0.02	-	< 0.01	1
regulation of inner ear receptor cell differentiation (GO:2000980)	10	0	0.2	-	< 0.01	1
alditol biosynthetic process (GO:0019401)	6	0	0.12	-	< 0.01	1
alditol metabolic process (GO:0019400)	22	0	0.45	-	< 0.01	1
ectodermal digestive tract development (GO:0007439)	2	1	0.04	+	24.5	1
mesenchymal-epithelial cell signaling involved in lung development (GO:0060496)	1	0	0.02	-	< 0.01	1
salivary gland morphogenesis (GO:0007435)	31	1	0.63	+	1.58	1
cell-cell signaling involved in lung development (GO:0060495)	1	0	0.02	-	< 0.01	1
lung induction (GO:0060492)	3	0	0.06	-	< 0.01	1
salivary gland development (GO:0007431)	35	2	0.71	+	2.8	1
regulation of cell projection assembly (GO:0060491)	184	10	3.75	+	2.66	1
lateral sprouting involved in lung morphogenesis (GO:0060490)	2	0	0.04	-	< 0.01	1
regulation of systemic arterial blood pressure (GO:0003073)	118	10	2.41	+	4.15	1
renal control of peripheral vascular resistance involved in regulation of systemic arterial blood pressure (GO:0003072)	6	1	0.12	+	8.17	1
cerebellar granule cell differentiation (GO:0021707)	10	1	0.2	+	4.9	1
renal system process involved in regulation of systemic arterial blood pressure (GO:0003071)	24	4	0.49	+	8.17	1
regulation of systemic arterial blood pressure by neurotransmitter (GO:0003070)	1	0	0.02	-	< 0.01	1
positive regulation of forebrain neuron differentiation (GO:2000979)	1	0	0.02	-	< 0.01	1
locus ceruleus development (GO:0021703)	1	0	0.02	-	< 0.01	1
negative regulation of forebrain neuron differentiation (GO:2000978)	3	0	0.06	-	< 0.01	1
cerebellar Purkinje cell differentiation (GO:0021702)	13	0	0.27	-	< 0.01	1
regulation of forebrain neuron differentiation (GO:2000977)	5	0	0.1	-	< 0.01	1
developmental maturation (GO:0021700)	242	11	4.94	+	2.23	1
positive regulation of pro-B cell differentiation (GO:2000975)	1	0	0.02	-	< 0.01	1
negative regulation of pro-B cell differentiation (GO:2000974)	3	0	0.06	-	< 0.01	1
regulation of pro-B cell differentiation (GO:2000973)	8	0	0.16	-	< 0.01	1
negative regulation of detection of glucose (GO:2000971)	1	0	0.02	-	< 0.01	1
regulation of detection of glucose (GO:2000970)	1	0	0.02	-	< 0.01	1
planar dichotomous subdivision of terminal units involved in lung branching morphogenesis (GO:0060489)	2	0	0.04	-	< 0.01	1
orthogonal dichotomous subdivision of terminal units involved in lung branching morphogenesis (GO:0060488)	2	0	0.04	-	< 0.01	1
lung epithelial cell differentiation (GO:0060487)	32	2	0.65	+	3.06	1
Clara cell differentiation (GO:0060486)	4	1	0.08	+	12.25	1
lung-associated mesenchyme development (GO:0060484)	10	0	0.2	-	< 0.01	1
sensory organ development (GO:0007423)	559	17	11.41	+	1.49	1
peripheral nervous system development (GO:0007422)	70	2	1.43	+	1.4	1
lobar bronchus development (GO:0060482)	5	0	0.1	-	< 0.01	1
lobar bronchus epithelium development (GO:0060481)	4	0	0.08	-	< 0.01	1
acetylcholine-mediated vasodilation involved in regulation of systemic arterial blood pressure (GO:0003069)	1	0	0.02	-	< 0.01	1
lung goblet cell differentiation (GO:0060480)	3	0	0.06	-	< 0.01	1
regulation of systemic arterial blood pressure by acetylcholine (GO:0003068)	1	0	0.02	-	< 0.01	1
positive regulation of heart rate by epinephrine (GO:0003065)	1	0	0.02	-	< 0.01	1
regulation of heart rate by chemical signal (GO:0003062)	3	0	0.06	-	< 0.01	1
positive regulation of the force of heart contraction by norepinephrine (GO:0003061)	1	0	0.02	-	< 0.01	1
positive regulation of AMPA receptor activity (GO:2000969)	9	1	0.18	+	5.44	1
lung cell differentiation (GO:0060479)	33	2	0.67	+	2.97	1
ventral midline development (GO:0007418)	4	0	0.08	-	< 0.01	1
acrosomal vesicle exocytosis (GO:0060478)	2	0	0.04	-	< 0.01	1
synapse assembly (GO:0007416)	72	7	1.47	+	4.76	1
positive regulation of flagellated sperm motility involved in capacitation (GO:0060474)	3	0	0.06	-	< 0.01	1
axonal fasciculation (GO:0007413)	25	1	0.51	+	1.96	1
axon target recognition (GO:0007412)	4	0	0.08	-	< 0.01	1
axon guidance (GO:0007411)	204	12	4.16	+	2.88	1
positive regulation of the force of heart contraction by epinephrine (GO:0003059)	1	0	0.02	-	< 0.01	1
positive regulation of cytosolic calcium ion concentration involved in egg activation (GO:0060470)	1	0	0.02	-	< 0.01	1
regulation of the force of heart contraction by chemical signal (GO:0003057)	7	0	0.14	-	< 0.01	1
regulation of vascular smooth muscle contraction (GO:0003056)	8	3	0.16	+	18.38	1
angiotensin-mediated drinking behavior (GO:0003051)	3	0	0.06	-	< 0.01	1
regulation of systemic arterial blood pressure by atrial natriuretic peptide (GO:0003050)	2	0	0.04	-	< 0.01	1
signal transduction involved in mitotic G2 DNA damage checkpoint (GO:0072434)	1	0	0.02	-	< 0.01	1
signal transduction involved in mitotic G1 DNA damage checkpoint (GO:0072431)	12	0	0.24	-	< 0.01	1
prevention of polyspermy (GO:0060468)	4	0	0.08	-	< 0.01	1
negative regulation of fertilization (GO:0060467)	7	0	0.14	-	< 0.01	1
negative regulation of neuroblast proliferation (GO:0007406)	8	2	0.16	+	12.25	1
heparan sulfate proteoglycan biosynthetic process, enzymatic modification (GO:0015015)	5	0	0.1	-	< 0.01	1
activation of meiosis involved in egg activation (GO:0060466)	2	0	0.04	-	< 0.01	1
neuroblast proliferation (GO:0007405)	32	1	0.65	+	1.53	1
heparan sulfate proteoglycan biosynthetic process, polysaccharide chain biosynthetic process (GO:0015014)	7	0	0.14	-	< 0.01	1
pharynx development (GO:0060465)	2	0	0.04	-	< 0.01	1
lung lobe formation (GO:0060464)	1	0	0.02	-	< 0.01	1
glial cell fate determination (GO:0007403)	3	0	0.06	-	< 0.01	1
heparan sulfate proteoglycan biosynthetic process (GO:0015012)	25	1	0.51	+	1.96	1
lung lobe morphogenesis (GO:0060463)	9	1	0.18	+	5.44	1
ganglion mother cell fate determination (GO:0007402)	1	0	0.02	-	< 0.01	1
lung lobe development (GO:0060462)	9	1	0.18	+	5.44	1
right lung morphogenesis (GO:0060461)	1	1	0.02	+	49	1
neuroblast fate determination (GO:0007400)	1	0	0.02	-	< 0.01	1
left lung morphogenesis (GO:0060460)	3	0	0.06	-	< 0.01	1
regulation of systemic arterial blood pressure mediated by a chemical signal (GO:0003044)	51	5	1.04	+	4.8	1
phenol-containing compound biosynthetic process (GO:0046189)	39	2	0.8	+	2.51	1
acetaldehyde biosynthetic process (GO:0046186)	1	0	0.02	-	< 0.01	1
aldehyde catabolic process (GO:0046185)	14	0	0.29	-	< 0.01	1
response to intra-S DNA damage checkpoint signaling (GO:0072429)	4	0	0.08	-	< 0.01	1
aldehyde biosynthetic process (GO:0046184)	11	1	0.22	+	4.45	1
signal transduction involved in intra-S DNA damage checkpoint (GO:0072428)	1	0	0.02	-	< 0.01	1
signal transduction involved in G2 DNA damage checkpoint (GO:0072425)	12	0	0.24	-	< 0.01	1
response to DNA damage checkpoint signaling (GO:0072423)	6	0	0.12	-	< 0.01	1
signal transduction involved in DNA damage checkpoint (GO:0072422)	28	0	0.57	-	< 0.01	1
detection of DNA damage stimulus involved in DNA damage checkpoint (GO:0072421)	1	0	0.02	-	< 0.01	1
left lung development (GO:0060459)	4	0	0.08	-	< 0.01	1
right lung development (GO:0060458)	2	1	0.04	+	24.5	1
negative regulation of digestive system process (GO:0060457)	21	0	0.43	-	< 0.01	1
positive regulation of digestive system process (GO:0060456)	19	1	0.39	+	2.58	1
somatic sex determination (GO:0018993)	2	0	0.04	-	< 0.01	1
negative regulation of gastric acid secretion (GO:0060455)	8	0	0.16	-	< 0.01	1
germ-line sex determination (GO:0018992)	3	0	0.06	-	< 0.01	1
positive regulation of gastric acid secretion (GO:0060454)	3	0	0.06	-	< 0.01	1
regulation of gastric acid secretion (GO:0060453)	12	0	0.24	-	< 0.01	1
positive regulation of cardiac muscle contraction (GO:0060452)	12	1	0.24	+	4.08	1
positive regulation of hindgut contraction (GO:0060450)	2	0	0.04	-	< 0.01	1
detection of oxygen (GO:0003032)	3	1	0.06	+	16.33	1
D-gluconate catabolic process (GO:0046177)	1	0	0.02	-	< 0.01	1
aldonic acid catabolic process (GO:0046176)	1	0	0.02	-	< 0.01	1
polyol catabolic process (GO:0046174)	21	0	0.43	-	< 0.01	1
polyol biosynthetic process (GO:0046173)	53	2	1.08	+	1.85	1
signal transduction involved in mitotic cell cycle checkpoint (GO:0072413)	14	0	0.29	-	< 0.01	1
bud elongation involved in lung branching (GO:0060449)	7	3	0.14	+	21	1
dichotomous subdivision of terminal units involved in lung branching (GO:0060448)	3	0	0.06	-	< 0.01	1
bud outgrowth involved in lung branching (GO:0060447)	4	0	0.08	-	< 0.01	1
branching involved in salivary gland morphogenesis (GO:0060445)	20	0	0.41	-	< 0.01	1
branching involved in mammary gland duct morphogenesis (GO:0060444)	26	3	0.53	+	5.65	1
mitochondrial large ribosomal subunit assembly (GO:1902775)	3	0	0.06	-	< 0.01	1
mammary gland morphogenesis (GO:0060443)	53	5	1.08	+	4.62	1
late endosome to lysosome transport (GO:1902774)	4	0	0.08	-	< 0.01	1
branching involved in prostate gland morphogenesis (GO:0060442)	13	1	0.27	+	3.77	1
detection of hypoxic conditions in blood by carotid body chemoreceptor signaling (GO:0003029)	1	0	0.02	-	< 0.01	1
trachea formation (GO:0060440)	7	2	0.14	+	14	1
positive regulation of choline O-acetyltransferase activity (GO:1902771)	1	0	0.02	-	< 0.01	1
regulation of systemic arterial blood pressure by carotid body chemoreceptor signaling (GO:0003027)	1	0	0.02	-	< 0.01	1
regulation of systemic arterial blood pressure by aortic arch baroreceptor feedback (GO:0003026)	1	0	0.02	-	< 0.01	1
regulation of systemic arterial blood pressure by baroreceptor feedback (GO:0003025)	7	0	0.14	-	< 0.01	1
glycerol-3-phosphate catabolic process (GO:0046168)	3	0	0.06	-	< 0.01	1
glycerol-3-phosphate biosynthetic process (GO:0046167)	4	0	0.08	-	< 0.01	1
glyceraldehyde-3-phosphate biosynthetic process (GO:0046166)	2	0	0.04	-	< 0.01	1
alcohol biosynthetic process (GO:0046165)	96	5	1.96	+	2.55	1
alcohol catabolic process (GO:0046164)	40	1	0.82	+	1.23	1
heme a metabolic process (GO:0046160)	2	0	0.04	-	< 0.01	1
activation of protein kinase A activity (GO:0034199)	3	0	0.06	-	< 0.01	1
cellular response to amino acid starvation (GO:0034198)	42	2	0.86	+	2.33	1
response to DNA integrity checkpoint signaling (GO:0072402)	6	0	0.12	-	< 0.01	1
trichloroethylene metabolic process (GO:0018979)	1	0	0.02	-	< 0.01	1
triglyceride transport (GO:0034197)	4	0	0.08	-	< 0.01	1
signal transduction involved in DNA integrity checkpoint (GO:0072401)	28	0	0.57	-	< 0.01	1
acylglycerol transport (GO:0034196)	4	0	0.08	-	< 0.01	1
trachea morphogenesis (GO:0060439)	12	2	0.24	+	8.17	1
trachea development (GO:0060438)	22	3	0.45	+	6.68	1
regulation of choline O-acetyltransferase activity (GO:1902769)	1	0	0.02	-	< 0.01	1
lung growth (GO:0060437)	7	1	0.14	+	7	1
bronchiole morphogenesis (GO:0060436)	1	0	0.02	-	< 0.01	1
isoprenoid biosynthetic process via mevalonate (GO:1902767)	2	0	0.04	-	< 0.01	1
bronchiole development (GO:0060435)	3	1	0.06	+	16.33	1
bronchus morphogenesis (GO:0060434)	2	0	0.04	-	< 0.01	1
bronchus development (GO:0060433)	10	1	0.2	+	4.9	1
lung pattern specification process (GO:0060432)	1	0	0.02	-	< 0.01	1
primary lung bud formation (GO:0060431)	2	0	0.04	-	< 0.01	1
lung saccule development (GO:0060430)	11	0	0.22	-	< 0.01	1
vascular process in circulatory system (GO:0003018)	196	12	4	+	3	1
lymph circulation (GO:0003017)	1	0	0.02	-	< 0.01	1
respiratory system process (GO:0003016)	16	1	0.33	+	3.06	1
heart process (GO:0003015)	95	2	1.94	+	1.03	1
circulatory system process (GO:0003013)	406	20	8.29	+	2.41	1
muscle system process (GO:0003012)	233	7	4.75	+	1.47	1
involuntary skeletal muscle contraction (GO:0003011)	4	0	0.08	-	< 0.01	1
voluntary skeletal muscle contraction (GO:0003010)	2	0	0.04	-	< 0.01	1
mRNA methylation (GO:0080009)	13	0	0.27	-	< 0.01	1
rhodopsin metabolic process (GO:0046154)	1	0	0.02	-	< 0.01	1
positive regulation of sterol import (GO:2000911)	4	0	0.08	-	< 0.01	1
negative regulation of sterol import (GO:2000910)	1	0	0.02	-	< 0.01	1
positive regulation of maintenance of mitotic sister chromatid cohesion (GO:0034184)	5	0	0.1	-	< 0.01	1
lung epithelium development (GO:0060428)	44	3	0.9	+	3.34	1
negative regulation of maintenance of mitotic sister chromatid cohesion (GO:0034183)	3	0	0.06	-	< 0.01	1
lung connective tissue development (GO:0060427)	1	0	0.02	-	< 0.01	1
propylene metabolic process (GO:0018964)	1	0	0.02	-	< 0.01	1
regulation of maintenance of mitotic sister chromatid cohesion (GO:0034182)	8	0	0.16	-	< 0.01	1
lung vasculature development (GO:0060426)	9	2	0.18	+	10.89	1
positive regulation of toll-like receptor 13 signaling pathway (GO:0034181)	1	0	0.02	-	< 0.01	1
4-nitrophenol metabolic process (GO:0018960)	1	0	0.02	-	< 0.01	1
nuclear pore organization (GO:0006999)	14	0	0.29	-	< 0.01	1
positive regulation of heart growth (GO:0060421)	45	0	0.92	-	< 0.01	1
skeletal muscle contraction (GO:0003009)	26	0	0.53	-	< 0.01	1
nuclear envelope organization (GO:0006998)	39	0	0.8	-	< 0.01	1
regulation of heart growth (GO:0060420)	79	1	1.61	-	0.62	1
positive regulation of cell cycle G2/M phase transition (GO:1902751)	31	1	0.63	+	1.58	1
system process (GO:0003008)	2521	54	51.45	+	1.05	1
nucleus organization (GO:0006997)	120	1	2.45	-	0.41	1
negative regulation of cell cycle G2/M phase transition (GO:1902750)	52	0	1.06	-	< 0.01	1
heart morphogenesis (GO:0003007)	264	11	5.39	+	2.04	1
developmental process involved in reproduction (GO:0003006)	733	23	14.96	+	1.54	1
cellular response to nitrogen starvation (GO:0006995)	10	0	0.2	-	< 0.01	1
regionalization (GO:0003002)	344	11	7.02	+	1.57	1
response to sterol depletion (GO:0006991)	9	0	0.18	-	< 0.01	1
positive regulation of transcription from RNA polymerase II promoter involved in unfolded protein response (GO:0006990)	3	1	0.06	+	16.33	1
pigment catabolic process (GO:0046149)	4	0	0.08	-	< 0.01	1
pigment biosynthetic process (GO:0046148)	43	1	0.88	+	1.14	1
regulation of sterol import (GO:2000909)	6	0	0.12	-	< 0.01	1
tetrahydrobiopterin metabolic process (GO:0046146)	8	0	0.16	-	< 0.01	1
D-alanine family amino acid metabolic process (GO:0046144)	1	0	0.02	-	< 0.01	1
regulation of toll-like receptor 13 signaling pathway (GO:0034179)	1	0	0.02	-	< 0.01	1
toll-like receptor 13 signaling pathway (GO:0034178)	1	0	0.02	-	< 0.01	1
phenol-containing compound metabolic process (GO:0018958)	83	4	1.69	+	2.36	1
heart growth (GO:0060419)	37	1	0.76	+	1.32	1
regulation of cell cycle G2/M phase transition (GO:1902749)	96	1	1.96	-	0.51	1
positive regulation of lens fiber cell differentiation (GO:1902748)	1	1	0.02	+	49	1
response to growth hormone (GO:0060416)	13	1	0.27	+	3.77	1
negative regulation of lens fiber cell differentiation (GO:1902747)	1	0	0.02	-	< 0.01	1
muscle tissue morphogenesis (GO:0060415)	86	4	1.76	+	2.28	1
regulation of lens fiber cell differentiation (GO:1902746)	4	1	0.08	+	12.25	1
imidazole-containing compound catabolic process (GO:0052805)	6	0	0.12	-	< 0.01	1
aorta smooth muscle tissue morphogenesis (GO:0060414)	3	0	0.06	-	< 0.01	1
positive regulation of lamellipodium organization (GO:1902745)	30	4	0.61	+	6.53	1
atrial septum morphogenesis (GO:0060413)	17	1	0.35	+	2.88	1
negative regulation of lamellipodium organization (GO:1902744)	5	1	0.1	+	9.8	1
imidazole-containing compound metabolic process (GO:0052803)	10	1	0.2	+	4.9	1
ventricular septum morphogenesis (GO:0060412)	44	2	0.9	+	2.23	1
regulation of lamellipodium organization (GO:1902743)	45	4	0.92	+	4.36	1
cardiac septum morphogenesis (GO:0060411)	79	3	1.61	+	1.86	1
apoptotic process involved in development (GO:1902742)	27	0	0.55	-	< 0.01	1
positive regulation of interferon-alpha secretion (GO:1902741)	11	1	0.22	+	4.45	1
response to unfolded protein (GO:0006986)	93	8	1.9	+	4.22	1
ER-nucleus signaling pathway (GO:0006984)	23	2	0.47	+	4.26	1
ER overload response (GO:0006983)	13	2	0.27	+	7.54	1
response to lipid hydroperoxide (GO:0006982)	2	0	0.04	-	< 0.01	1
negative regulation of vitamin metabolic process (GO:0046137)	6	0	0.12	-	< 0.01	1
positive regulation of vitamin metabolic process (GO:0046136)	4	0	0.08	-	< 0.01	1
pyrimidine nucleoside catabolic process (GO:0046135)	7	0	0.14	-	< 0.01	1
pyrimidine ribonucleoside catabolic process (GO:0046133)	5	0	0.1	-	< 0.01	1
pyrimidine ribonucleoside metabolic process (GO:0046131)	5	0	0.1	-	< 0.01	1
purine ribonucleoside catabolic process (GO:0046130)	8	0	0.16	-	< 0.01	1
positive regulation of toll-like receptor 9 signaling pathway (GO:0034165)	5	0	0.1	-	< 0.01	1
positive regulation of acetylcholine metabolic process (GO:0060409)	3	0	0.06	-	< 0.01	1
negative regulation of toll-like receptor 9 signaling pathway (GO:0034164)	2	0	0.04	-	< 0.01	1
regulation of acetylcholine metabolic process (GO:0060408)	4	0	0.08	-	< 0.01	1
regulation of interferon-alpha secretion (GO:1902739)	11	1	0.22	+	4.45	1
regulation of toll-like receptor 9 signaling pathway (GO:0034163)	7	0	0.14	-	< 0.01	1
negative regulation of penile erection (GO:0060407)	1	0	0.02	-	< 0.01	1
toll-like receptor 9 signaling pathway (GO:0034162)	6	1	0.12	+	8.17	1
positive regulation of penile erection (GO:0060406)	9	1	0.18	+	5.44	1
regulation of penile erection (GO:0060405)	11	1	0.22	+	4.45	1
axonemal microtubule depolymerization (GO:0060404)	1	0	0.02	-	< 0.01	1
calcium ion transport into cytosol (GO:0060402)	69	1	1.41	-	0.71	1
response to oxidative stress (GO:0006979)	339	18	6.92	+	2.6	1
cytosolic calcium ion transport (GO:0060401)	81	1	1.65	-	0.6	1
positive regulation of chondrocyte proliferation (GO:1902732)	7	0	0.14	-	< 0.01	1
DNA damage response, signal transduction by p53 class mediator resulting in transcription of p21 class mediator (GO:0006978)	12	0	0.24	-	< 0.01	1
negative regulation of growth hormone receptor signaling pathway (GO:0060400)	2	0	0.04	-	< 0.01	1
negative regulation of chondrocyte proliferation (GO:1902731)	3	0	0.06	-	< 0.01	1
DNA damage response, signal transduction by p53 class mediator resulting in cell cycle arrest (GO:0006977)	11	0	0.22	-	< 0.01	1
positive regulation of proteoglycan biosynthetic process (GO:1902730)	4	0	0.08	-	< 0.01	1
DNA damage induced protein phosphorylation (GO:0006975)	6	1	0.12	+	8.17	1
cellular response to DNA damage stimulus (GO:0006974)	654	18	13.35	+	1.35	1
hyperosmotic response (GO:0006972)	17	0	0.35	-	< 0.01	1
hypotonic response (GO:0006971)	8	0	0.16	-	< 0.01	1
response to osmotic stress (GO:0006970)	60	1	1.22	-	0.82	1
purine ribonucleoside biosynthetic process (GO:0046129)	20	2	0.41	+	4.9	1
purine ribonucleoside metabolic process (GO:0046128)	57	4	1.16	+	3.44	1
pyrimidine deoxyribonucleoside catabolic process (GO:0046127)	1	0	0.02	-	< 0.01	1
pyrimidine deoxyribonucleoside metabolic process (GO:0046125)	4	0	0.08	-	< 0.01	1
purine deoxyribonucleoside catabolic process (GO:0046124)	2	0	0.04	-	< 0.01	1
purine deoxyribonucleoside metabolic process (GO:0046122)	3	0	0.06	-	< 0.01	1
deoxyribonucleoside catabolic process (GO:0046121)	4	0	0.08	-	< 0.01	1
toll-like receptor 8 signaling pathway (GO:0034158)	1	0	0.02	-	< 0.01	1
positive regulation of toll-like receptor 7 signaling pathway (GO:0034157)	3	0	0.06	-	< 0.01	1
regulation of toll-like receptor 7 signaling pathway (GO:0034155)	3	0	0.06	-	< 0.01	1
toll-like receptor 7 signaling pathway (GO:0034154)	4	0	0.08	-	< 0.01	1
positive regulation of growth factor dependent skeletal muscle satellite cell proliferation (GO:1902728)	2	0	0.04	-	< 0.01	1
toll-like receptor 6 signaling pathway (GO:0034150)	1	0	0.02	-	< 0.01	1
negative regulation of satellite cell differentiation (GO:1902725)	3	1	0.06	+	16.33	1
naphthalene metabolic process (GO:0018931)	2	0	0.04	-	< 0.01	1
positive regulation of skeletal muscle satellite cell proliferation (GO:1902724)	2	0	0.04	-	< 0.01	1
negative regulation of skeletal muscle satellite cell proliferation (GO:1902723)	3	1	0.06	+	16.33	1
positive regulation of prolactin secretion (GO:1902722)	3	0	0.06	-	< 0.01	1
cellular defense response (GO:0006968)	14	0	0.29	-	< 0.01	1
negative regulation of prolactin secretion (GO:1902721)	1	1	0.02	+	49	1
positive regulation of biosynthetic process of antibacterial peptides active against Gram-positive bacteria (GO:0006965)	1	0	0.02	-	< 0.01	1
positive regulation of antibacterial peptide biosynthetic process (GO:0006963)	1	0	0.02	-	< 0.01	1
guanosine catabolic process (GO:0046115)	1	0	0.02	-	< 0.01	1
nucleobase catabolic process (GO:0046113)	9	0	0.18	-	< 0.01	1
nucleobase biosynthetic process (GO:0046112)	15	0	0.31	-	< 0.01	1
xanthine biosynthetic process (GO:0046111)	1	0	0.02	-	< 0.01	1
xanthine metabolic process (GO:0046110)	6	0	0.12	-	< 0.01	1
negative regulation of toll-like receptor 5 signaling pathway (GO:0034148)	1	0	0.02	-	< 0.01	1
regulation of toll-like receptor 5 signaling pathway (GO:0034147)	1	0	0.02	-	< 0.01	1
toll-like receptor 5 signaling pathway (GO:0034146)	1	0	0.02	-	< 0.01	1
positive regulation of toll-like receptor 4 signaling pathway (GO:0034145)	10	1	0.2	+	4.9	1
negative regulation of toll-like receptor 4 signaling pathway (GO:0034144)	8	1	0.16	+	6.13	1
regulation of toll-like receptor 4 signaling pathway (GO:0034143)	20	2	0.41	+	4.9	1
multivesicular body sorting pathway (GO:0071985)	31	1	0.63	+	1.58	1
mandelate metabolic process (GO:0018924)	1	0	0.02	-	< 0.01	1
toll-like receptor 4 signaling pathway (GO:0034142)	15	2	0.31	+	6.53	1
positive regulation of toll-like receptor 3 signaling pathway (GO:0034141)	7	0	0.14	-	< 0.01	1
negative regulation of toll-like receptor 3 signaling pathway (GO:0034140)	3	0	0.06	-	< 0.01	1
positive regulation of interferon-gamma secretion (GO:1902715)	10	0	0.2	-	< 0.01	1
negative regulation of interferon-gamma secretion (GO:1902714)	5	2	0.1	+	19.6	1
regulation of interferon-gamma secretion (GO:1902713)	14	2	0.29	+	7	1
humoral immune response (GO:0006959)	374	8	7.63	+	1.05	1
complement activation, classical pathway (GO:0006958)	215	0	4.39	-	< 0.01	1
complement activation, alternative pathway (GO:0006957)	10	1	0.2	+	4.9	1
complement activation (GO:0006956)	227	3	4.63	-	0.65	1
immune response (GO:0006955)	1370	45	27.96	+	1.61	1
acute-phase response (GO:0006953)	32	1	0.65	+	1.53	1
uridine metabolic process (GO:0046108)	1	0	0.02	-	< 0.01	1
thymidine metabolic process (GO:0046104)	3	0	0.06	-	< 0.01	1
inosine biosynthetic process (GO:0046103)	3	0	0.06	-	< 0.01	1
inosine metabolic process (GO:0046102)	4	0	0.08	-	< 0.01	1
positive regulation of antigen processing and presentation of peptide antigen via MHC class I (GO:0002591)	1	1	0.02	+	49	1
hypoxanthine biosynthetic process (GO:0046101)	3	0	0.06	-	< 0.01	1
negative regulation of antigen processing and presentation of peptide antigen via MHC class I (GO:0002590)	2	0	0.04	-	< 0.01	1
hypoxanthine metabolic process (GO:0046100)	4	0	0.08	-	< 0.01	1
regulation of toll-like receptor 3 signaling pathway (GO:0034139)	9	0	0.18	-	< 0.01	1
toll-like receptor 3 signaling pathway (GO:0034138)	9	1	0.18	+	5.44	1
positive regulation of toll-like receptor 2 signaling pathway (GO:0034137)	7	3	0.14	+	21	1
negative regulation of toll-like receptor 2 signaling pathway (GO:0034136)	5	0	0.1	-	< 0.01	1
fluorene metabolic process (GO:0018917)	1	0	0.02	-	< 0.01	1
regulation of toll-like receptor 2 signaling pathway (GO:0034135)	11	3	0.22	+	13.36	1
nitrobenzene metabolic process (GO:0018916)	4	1	0.08	+	12.25	1
toll-like receptor 2 signaling pathway (GO:0034134)	5	0	0.1	-	< 0.01	1
cell gliding (GO:0071976)	1	0	0.02	-	< 0.01	1
toll-like receptor 1 signaling pathway (GO:0034130)	1	0	0.02	-	< 0.01	1
extracellular exosome assembly (GO:0071971)	1	0	0.02	-	< 0.01	1
syncytium formation (GO:0006949)	34	1	0.69	+	1.44	1
induction by virus of host cell-cell fusion (GO:0006948)	1	0	0.02	-	< 0.01	1
regulation of striated muscle contraction (GO:0006942)	82	5	1.67	+	2.99	1
striated muscle contraction (GO:0006941)	99	2	2.02	-	0.99	1
regulation of antigen processing and presentation of peptide antigen via MHC class I (GO:0002589)	3	1	0.06	+	16.33	1
regulation of smooth muscle contraction (GO:0006940)	65	7	1.33	+	5.28	1
positive regulation of antigen processing and presentation of peptide antigen via MHC class II (GO:0002588)	2	0	0.04	-	< 0.01	1
negative regulation of antigen processing and presentation of peptide antigen via MHC class II (GO:0002587)	2	0	0.04	-	< 0.01	1
regulation of antigen processing and presentation of peptide antigen via MHC class II (GO:0002586)	4	0	0.08	-	< 0.01	1
positive regulation of antigen processing and presentation of peptide antigen (GO:0002585)	3	1	0.06	+	16.33	1
negative regulation of antigen processing and presentation of peptide antigen (GO:0002584)	4	0	0.08	-	< 0.01	1
response to ozone (GO:0010193)	1	0	0.02	-	< 0.01	1
regulation of antigen processing and presentation of peptide antigen (GO:0002583)	7	1	0.14	+	7	1
positive regulation of antigen processing and presentation of peptide or polysaccharide antigen via MHC class II (GO:0002582)	2	0	0.04	-	< 0.01	1
negative regulation of antigen processing and presentation of peptide or polysaccharide antigen via MHC class II (GO:0002581)	3	0	0.06	-	< 0.01	1
regulation of antigen processing and presentation of peptide or polysaccharide antigen via MHC class II (GO:0002580)	5	0	0.1	-	< 0.01	1
negative regulation of MyD88-independent toll-like receptor signaling pathway (GO:0034128)	1	0	0.02	-	< 0.01	1
regulation of MyD88-independent toll-like receptor signaling pathway (GO:0034127)	2	0	0.04	-	< 0.01	1
negative regulation of MyD88-dependent toll-like receptor signaling pathway (GO:0034125)	2	0	0.04	-	< 0.01	1
regulation of MyD88-dependent toll-like receptor signaling pathway (GO:0034124)	4	1	0.08	+	12.25	1
positive regulation of toll-like receptor signaling pathway (GO:0034123)	24	3	0.49	+	6.13	1
ether metabolic process (GO:0018904)	18	2	0.37	+	5.44	1
negative regulation of toll-like receptor signaling pathway (GO:0034122)	33	1	0.67	+	1.48	1
regulation of toll-like receptor signaling pathway (GO:0034121)	60	5	1.22	+	4.08	1
establishment or maintenance of cell polarity regulating cell shape (GO:0071963)	2	0	0.04	-	< 0.01	1
positive regulation of erythrocyte aggregation (GO:0034120)	1	0	0.02	-	< 0.01	1
mitotic sister chromatid cohesion, centromeric (GO:0071962)	3	0	0.06	-	< 0.01	1
dichloromethane metabolic process (GO:0018900)	1	0	0.02	-	< 0.01	1
smooth muscle contraction (GO:0006939)	51	1	1.04	-	0.96	1
muscle contraction (GO:0006936)	179	5	3.65	+	1.37	1
negative regulation of cell adhesion involved in substrate-bound cell migration (GO:0006933)	4	0	0.08	-	< 0.01	1
substrate-dependent cell migration, cell attachment to substrate (GO:0006931)	2	0	0.04	-	< 0.01	1
vitamin E biosynthetic process (GO:0010189)	1	1	0.02	+	49	1
positive regulation of antigen processing and presentation (GO:0002579)	11	1	0.22	+	4.45	1
substrate-dependent cell migration, cell extension (GO:0006930)	8	1	0.16	+	6.13	1
negative regulation of antigen processing and presentation (GO:0002578)	5	0	0.1	-	< 0.01	1
regulation of antigen processing and presentation (GO:0002577)	17	1	0.35	+	2.88	1
platelet degranulation (GO:0002576)	7	0	0.14	-	< 0.01	1
basophil chemotaxis (GO:0002575)	1	0	0.02	-	< 0.01	1
myeloid leukocyte differentiation (GO:0002573)	110	8	2.24	+	3.56	1
sugar mediated signaling pathway (GO:0010182)	3	0	0.06	-	< 0.01	1
pro-T cell differentiation (GO:0002572)	2	0	0.04	-	< 0.01	1
negative regulation of erythrocyte aggregation (GO:0034119)	1	0	0.02	-	< 0.01	1
regulation of erythrocyte aggregation (GO:0034118)	2	0	0.04	-	< 0.01	1
positive regulation of heterotypic cell-cell adhesion (GO:0034116)	14	0	0.29	-	< 0.01	1
negative regulation of heterotypic cell-cell adhesion (GO:0034115)	11	0	0.22	-	< 0.01	1
regulation of heterotypic cell-cell adhesion (GO:0034114)	25	0	0.51	-	< 0.01	1
heterotypic cell-cell adhesion (GO:0034113)	28	3	0.57	+	5.25	1
recycling endosome to Golgi transport (GO:0071955)	2	1	0.04	+	24.5	1
positive regulation of homotypic cell-cell adhesion (GO:0034112)	6	1	0.12	+	8.17	1
chemokine (C-C motif) ligand 11 production (GO:0071954)	2	0	0.04	-	< 0.01	1
negative regulation of homotypic cell-cell adhesion (GO:0034111)	18	0	0.37	-	< 0.01	1
regulation of homotypic cell-cell adhesion (GO:0034110)	29	1	0.59	+	1.69	1
conversion of methionyl-tRNA to N-formyl-methionyl-tRNA (GO:0071951)	1	0	0.02	-	< 0.01	1
substrate-dependent cell migration (GO:0006929)	25	1	0.51	+	1.96	1
inflammatory cell apoptotic process (GO:0006925)	6	0	0.12	-	< 0.01	1
activation-induced cell death of T cells (GO:0006924)	6	0	0.12	-	< 0.01	1
cellular component disassembly involved in execution phase of apoptosis (GO:0006921)	20	1	0.41	+	2.45	1
somatic diversification of T cell receptor genes (GO:0002568)	5	0	0.1	-	< 0.01	1
somatic diversification of immune receptors via somatic mutation (GO:0002566)	15	0	0.31	-	< 0.01	1
embryonic body morphogenesis (GO:0010172)	10	0	0.2	-	< 0.01	1
somatic diversification of immune receptors via germline recombination within a single locus (GO:0002562)	36	0	0.73	-	< 0.01	1
body morphogenesis (GO:0010171)	57	1	1.16	-	0.86	1
basophil degranulation (GO:0002561)	1	0	0.02	-	< 0.01	1
basophil mediated immunity (GO:0002560)	1	0	0.02	-	< 0.01	1
homotypic cell-cell adhesion (GO:0034109)	41	2	0.84	+	2.39	1
negative regulation of erythrocyte clearance (GO:0034107)	1	0	0.02	-	< 0.01	1
regulation of erythrocyte clearance (GO:0034106)	1	0	0.02	-	< 0.01	1
positive regulation of tissue remodeling (GO:0034105)	40	1	0.82	+	1.23	1
protein deubiquitination involved in ubiquitin-dependent protein catabolic process (GO:0071947)	5	0	0.1	-	< 0.01	1
negative regulation of tissue remodeling (GO:0034104)	24	1	0.49	+	2.04	1
regulation of tissue remodeling (GO:0034103)	83	2	1.69	+	1.18	1
erythrocyte homeostasis (GO:0034101)	101	4	2.06	+	1.94	1
nitrogen cycle metabolic process (GO:0071941)	10	0	0.2	-	< 0.01	1
activation of cysteine-type endopeptidase activity involved in apoptotic process (GO:0006919)	72	5	1.47	+	3.4	1
autophagy (GO:0006914)	203	8	4.14	+	1.93	1
nucleocytoplasmic transport (GO:0006913)	184	10	3.75	+	2.66	1
phagocytosis, engulfment (GO:0006911)	222	1	4.53	-	0.22	1
phagocytosis, recognition (GO:0006910)	202	0	4.12	-	< 0.01	1
wax metabolic process (GO:0010166)	3	0	0.06	-	< 0.01	1
response to X-ray (GO:0010165)	25	2	0.51	+	3.92	1
serotonin secretion by platelet (GO:0002554)	3	0	0.06	-	< 0.01	1
histamine secretion by mast cell (GO:0002553)	5	0	0.1	-	< 0.01	1
serotonin secretion by mast cell (GO:0002552)	1	0	0.02	-	< 0.01	1
mast cell chemotaxis (GO:0002551)	5	0	0.1	-	< 0.01	1
formation of animal organ boundary (GO:0010160)	1	0	0.02	-	< 0.01	1
vitamin A import (GO:0071939)	3	0	0.06	-	< 0.01	1
vitamin A transport (GO:0071938)	3	0	0.06	-	< 0.01	1
thiamine transmembrane transport (GO:0071934)	2	0	0.04	-	< 0.01	1
replication fork reversal (GO:0071932)	1	0	0.02	-	< 0.01	1
positive regulation of transcription involved in G1/S transition of mitotic cell cycle (GO:0071931)	2	0	0.04	-	< 0.01	1
negative regulation of transcription involved in G1/S transition of mitotic cell cycle (GO:0071930)	3	0	0.06	-	< 0.01	1
phagocytosis (GO:0006909)	308	5	6.29	-	0.8	1
pinocytosis (GO:0006907)	11	1	0.22	+	4.45	1
vesicle fusion (GO:0006906)	66	1	1.35	-	0.74	1
vesicle docking involved in exocytosis (GO:0006904)	41	2	0.84	+	2.39	1
vesicle targeting (GO:0006903)	32	0	0.65	-	< 0.01	1
vesicle coating (GO:0006901)	11	0	0.22	-	< 0.01	1
specification of animal organ position (GO:0010159)	3	1	0.06	+	16.33	1
vesicle budding from membrane (GO:0006900)	51	4	1.04	+	3.84	1
monocyte chemotaxis (GO:0002548)	33	2	0.67	+	2.97	1
response to chlorate (GO:0010157)	1	0	0.02	-	< 0.01	1
regulation of proton transport (GO:0010155)	21	1	0.43	+	2.33	1
chronic inflammatory response (GO:0002544)	6	0	0.12	-	< 0.01	1
activation of blood coagulation via clotting cascade (GO:0002543)	1	0	0.02	-	< 0.01	1
Factor XII activation (GO:0002542)	1	0	0.02	-	< 0.01	1
activation of plasma proteins involved in acute inflammatory response (GO:0002541)	1	0	0.02	-	< 0.01	1
leukotriene production involved in inflammatory response (GO:0002540)	2	0	0.04	-	< 0.01	1
positive regulation of glial cell differentiation (GO:0045687)	47	3	0.96	+	3.13	1
negative regulation of glial cell differentiation (GO:0045686)	33	1	0.67	+	1.48	1
regulation of glial cell differentiation (GO:0045685)	82	5	1.67	+	2.99	1
alpha-tubulin acetylation (GO:0071929)	2	0	0.04	-	< 0.01	1
positive regulation of epidermis development (GO:0045684)	37	2	0.76	+	2.65	1
negative regulation of epidermis development (GO:0045683)	21	1	0.43	+	2.33	1
regulation of epidermis development (GO:0045682)	79	3	1.61	+	1.86	1
endocannabinoid signaling pathway (GO:0071926)	2	0	0.04	-	< 0.01	1
regulation of cohesin loading (GO:0071922)	5	0	0.1	-	< 0.01	1
cohesin loading (GO:0071921)	2	0	0.04	-	< 0.01	1
prostaglandin production involved in inflammatory response (GO:0002539)	1	0	0.02	-	< 0.01	1
arachidonic acid metabolite production involved in inflammatory response (GO:0002538)	3	0	0.06	-	< 0.01	1
nitric oxide production involved in inflammatory response (GO:0002537)	2	0	0.04	-	< 0.01	1
respiratory burst involved in inflammatory response (GO:0002536)	1	0	0.02	-	< 0.01	1
cytokine production involved in inflammatory response (GO:0002534)	3	0	0.06	-	< 0.01	1
farnesyl diphosphate biosynthetic process, mevalonate pathway (GO:0010142)	2	0	0.04	-	< 0.01	1
production of molecular mediator involved in inflammatory response (GO:0002532)	21	0	0.43	-	< 0.01	1
urea transmembrane transport (GO:0071918)	2	0	0.04	-	< 0.01	1
positive regulation of osteoclast differentiation (GO:0045672)	31	2	0.63	+	3.16	1
negative regulation of osteoclast differentiation (GO:0045671)	28	0	0.57	-	< 0.01	1
regulation of osteoclast differentiation (GO:0045670)	72	2	1.47	+	1.36	1
determination of liver left/right asymmetry (GO:0071910)	6	1	0.12	+	8.17	1
pyrimidine deoxyribonucleotide salvage (GO:0010139)	1	0	0.02	-	< 0.01	1
pyrimidine ribonucleotide salvage (GO:0010138)	1	0	0.02	-	< 0.01	1
regulation of vascular permeability involved in acute inflammatory response (GO:0002528)	4	0	0.08	-	< 0.01	1
acute inflammatory response (GO:0002526)	65	2	1.33	+	1.51	1
acute inflammatory response to non-antigenic stimulus (GO:0002525)	1	0	0.02	-	< 0.01	1
hypersensitivity (GO:0002524)	5	0	0.1	-	< 0.01	1
proline catabolic process to glutamate (GO:0010133)	3	0	0.06	-	< 0.01	1
leukocyte migration involved in inflammatory response (GO:0002523)	17	1	0.35	+	2.88	1
leukocyte migration involved in immune response (GO:0002522)	1	0	0.02	-	< 0.01	1
leukocyte differentiation (GO:0002521)	359	12	7.33	+	1.64	1
positive regulation of osteoblast differentiation (GO:0045669)	67	7	1.37	+	5.12	1
immune system development (GO:0002520)	725	22	14.8	+	1.49	1
negative regulation of osteoblast differentiation (GO:0045668)	49	0	1	-	< 0.01	1
regulation of osteoblast differentiation (GO:0045667)	126	8	2.57	+	3.11	1
determination of stomach left/right asymmetry (GO:0071909)	1	0	0.02	-	< 0.01	1
determination of intestine left/right asymmetry (GO:0071908)	1	0	0.02	-	< 0.01	1
positive regulation of myoblast differentiation (GO:0045663)	27	1	0.55	+	1.81	1
determination of digestive tract left/right asymmetry (GO:0071907)	7	0	0.14	-	< 0.01	1
negative regulation of myoblast differentiation (GO:0045662)	31	4	0.63	+	6.32	1
regulation of myoblast differentiation (GO:0045661)	62	5	1.27	+	3.95	1
positive regulation of neutrophil differentiation (GO:0045660)	1	0	0.02	-	< 0.01	1
positive regulation of protein serine/threonine kinase activity (GO:0071902)	278	13	5.67	+	2.29	1
negative regulation of protein serine/threonine kinase activity (GO:0071901)	109	9	2.22	+	4.05	1
neurofilament bundle assembly (GO:0033693)	3	0	0.06	-	< 0.01	1
cellular polysaccharide biosynthetic process (GO:0033692)	37	1	0.76	+	1.32	1
positive regulation of osteoblast proliferation (GO:0033690)	14	1	0.29	+	3.5	1
natural killer cell tolerance induction (GO:0002519)	2	0	0.04	-	< 0.01	1
lymphocyte chemotaxis across high endothelial venule (GO:0002518)	2	0	0.04	-	< 0.01	1
T cell tolerance induction (GO:0002517)	2	0	0.04	-	< 0.01	1
phenylacetate catabolic process (GO:0010124)	3	0	0.06	-	< 0.01	1
B cell tolerance induction (GO:0002514)	1	0	0.02	-	< 0.01	1
tolerance induction to self antigen (GO:0002513)	4	1	0.08	+	12.25	1
arginine catabolic process to proline via ornithine (GO:0010121)	1	1	0.02	+	49	1
negative regulation of neutrophil differentiation (GO:0045659)	2	0	0.04	-	< 0.01	1
regulation of neutrophil differentiation (GO:0045658)	3	0	0.06	-	< 0.01	1
positive regulation of monocyte differentiation (GO:0045657)	9	3	0.18	+	16.33	1
negative regulation of monocyte differentiation (GO:0045656)	7	0	0.14	-	< 0.01	1
regulation of monocyte differentiation (GO:0045655)	16	3	0.33	+	9.19	1
positive regulation of megakaryocyte differentiation (GO:0045654)	8	0	0.16	-	< 0.01	1
negative regulation of megakaryocyte differentiation (GO:0045653)	5	0	0.1	-	< 0.01	1
regulation of megakaryocyte differentiation (GO:0045652)	19	0	0.39	-	< 0.01	1
positive regulation of macrophage differentiation (GO:0045651)	14	3	0.29	+	10.5	1
negative regulation of macrophage differentiation (GO:0045650)	6	0	0.12	-	< 0.01	1
negative regulation of osteoblast proliferation (GO:0033689)	9	1	0.18	+	5.44	1
regulation of osteoblast proliferation (GO:0033688)	25	3	0.51	+	5.88	1
osteoblast proliferation (GO:0033687)	3	1	0.06	+	16.33	1
positive regulation of luteinizing hormone secretion (GO:0033686)	3	0	0.06	-	< 0.01	1
negative regulation of luteinizing hormone secretion (GO:0033685)	5	0	0.1	-	< 0.01	1
regulation of luteinizing hormone secretion (GO:0033684)	8	0	0.16	-	< 0.01	1
nucleotide-excision repair, DNA incision (GO:0033683)	9	0	0.18	-	< 0.01	1
central tolerance induction to self antigen (GO:0002509)	1	0	0.02	-	< 0.01	1
central tolerance induction (GO:0002508)	2	0	0.04	-	< 0.01	1
tolerance induction (GO:0002507)	13	1	0.27	+	3.77	1
antigen processing and presentation of peptide or polysaccharide antigen via MHC class II (GO:0002504)	16	0	0.33	-	< 0.01	1
peptide antigen assembly with MHC class II protein complex (GO:0002503)	1	0	0.02	-	< 0.01	1
peptide antigen assembly with MHC class I protein complex (GO:0002502)	1	1	0.02	+	49	1
peptide antigen assembly with MHC protein complex (GO:0002501)	2	1	0.04	+	24.5	1
regulation of macrophage differentiation (GO:0045649)	20	3	0.41	+	7.35	1
regulation of L-dopa decarboxylase activity (GO:1903198)	1	1	0.02	+	49	1
positive regulation of erythrocyte differentiation (GO:0045648)	25	2	0.51	+	3.92	1
positive regulation of L-dopa biosynthetic process (GO:1903197)	1	1	0.02	+	49	1
negative regulation of erythrocyte differentiation (GO:0045647)	14	0	0.29	-	< 0.01	1
regulation of erythrocyte differentiation (GO:0045646)	48	2	0.98	+	2.04	1
regulation of L-dopa biosynthetic process (GO:1903195)	1	1	0.02	+	49	1
positive regulation of eosinophil differentiation (GO:0045645)	2	1	0.04	+	24.5	1
regulation of eosinophil differentiation (GO:0045643)	2	1	0.04	+	24.5	1
positive regulation of kinase activity (GO:0033674)	471	19	9.61	+	1.98	1
glyoxal metabolic process (GO:1903189)	1	1	0.02	+	49	1
fatty acid oxidation (GO:0019395)	68	2	1.39	+	1.44	1
positive regulation of myeloid cell differentiation (GO:0045639)	97	9	1.98	+	4.55	1
negative regulation of myeloid cell differentiation (GO:0045638)	85	2	1.73	+	1.15	1
regulation of myeloid cell differentiation (GO:0045637)	200	11	4.08	+	2.7	1
positive regulation of melanocyte differentiation (GO:0045636)	5	2	0.1	+	19.6	1
glucuronoside catabolic process (GO:0019391)	2	0	0.04	-	< 0.01	1
regulation of melanocyte differentiation (GO:0045634)	7	2	0.14	+	14	1
positive regulation of mechanoreceptor differentiation (GO:0045633)	1	0	0.02	-	< 0.01	1
regulation of SUMO transferase activity (GO:1903182)	1	0	0.02	-	< 0.01	1
negative regulation of mechanoreceptor differentiation (GO:0045632)	4	0	0.08	-	< 0.01	1
positive regulation of dopamine biosynthetic process (GO:1903181)	3	2	0.06	+	32.67	1
regulation of mechanoreceptor differentiation (GO:0045631)	10	0	0.2	-	< 0.01	1
positive regulation of T-helper 2 cell differentiation (GO:0045630)	7	0	0.14	-	< 0.01	1
negative regulation by symbiont of host apoptotic process (GO:0033668)	3	1	0.06	+	16.33	1
cerebellar cortex maturation (GO:0021699)	3	0	0.06	-	< 0.01	1
cerebellar cortex structural organization (GO:0021698)	3	0	0.06	-	< 0.01	1
cerebellar cortex formation (GO:0021697)	27	1	0.55	+	1.81	1
cerebellar cortex morphogenesis (GO:0021696)	39	1	0.8	+	1.26	1
cerebellar cortex development (GO:0021695)	60	2	1.22	+	1.63	1
cerebellar Purkinje cell layer formation (GO:0021694)	14	0	0.29	-	< 0.01	1
cerebellar Purkinje cell layer structural organization (GO:0021693)	2	0	0.04	-	< 0.01	1
glucuronoside metabolic process (GO:0019389)	3	0	0.06	-	< 0.01	1
cerebellar Purkinje cell layer morphogenesis (GO:0021692)	18	0	0.37	-	< 0.01	1
galactose catabolic process (GO:0019388)	7	0	0.14	-	< 0.01	1
cerebellar Purkinje cell layer maturation (GO:0021691)	2	0	0.04	-	< 0.01	1
regulation of dopamine biosynthetic process (GO:1903179)	3	2	0.06	+	32.67	1
negative regulation of T-helper 2 cell differentiation (GO:0045629)	6	1	0.12	+	8.17	1
positive regulation of tyrosine 3-monooxygenase activity (GO:1903178)	1	1	0.02	+	49	1
regulation of T-helper 2 cell differentiation (GO:0045628)	13	1	0.27	+	3.77	1
positive regulation of T-helper 1 cell differentiation (GO:0045627)	8	1	0.16	+	6.13	1
regulation of tyrosine 3-monooxygenase activity (GO:1903176)	1	1	0.02	+	49	1
negative regulation of T-helper 1 cell differentiation (GO:0045626)	3	0	0.06	-	< 0.01	1
regulation of T-helper 1 cell differentiation (GO:0045625)	12	1	0.24	+	4.08	1
positive regulation of T-helper cell differentiation (GO:0045624)	21	1	0.43	+	2.33	1
fatty alcohol metabolic process (GO:1903173)	2	0	0.04	-	< 0.01	1
negative regulation of T-helper cell differentiation (GO:0045623)	20	1	0.41	+	2.45	1
regulation of T-helper cell differentiation (GO:0045622)	36	1	0.73	+	1.36	1
positive regulation of lymphocyte differentiation (GO:0045621)	106	6	2.16	+	2.77	1
negative regulation of calcium ion transmembrane transport (GO:1903170)	35	4	0.71	+	5.6	1
negative regulation of lymphocyte differentiation (GO:0045620)	53	2	1.08	+	1.85	1
cerebellar molecular layer formation (GO:0021688)	1	0	0.02	-	< 0.01	1
cerebellar molecular layer morphogenesis (GO:0021687)	2	0	0.04	-	< 0.01	1
cerebellar granular layer maturation (GO:0021686)	1	0	0.02	-	< 0.01	1
cerebellar granular layer structural organization (GO:0021685)	1	0	0.02	-	< 0.01	1
cerebellar granular layer formation (GO:0021684)	10	1	0.2	+	4.9	1
cerebellar granular layer morphogenesis (GO:0021683)	12	1	0.24	+	4.08	1
nerve maturation (GO:0021682)	1	0	0.02	-	< 0.01	1
cerebellar granular layer development (GO:0021681)	16	1	0.33	+	3.06	1
glycolipid catabolic process (GO:0019377)	14	0	0.29	-	< 0.01	1
cerebellar Purkinje cell layer development (GO:0021680)	32	1	0.65	+	1.53	1
galactolipid catabolic process (GO:0019376)	3	0	0.06	-	< 0.01	1
regulation of calcium ion transmembrane transport (GO:1903169)	155	11	3.16	+	3.48	1
galactolipid biosynthetic process (GO:0019375)	5	0	0.1	-	< 0.01	1
regulation of lymphocyte differentiation (GO:0045619)	176	8	3.59	+	2.23	1
positive regulation of pyrroline-5-carboxylate reductase activity (GO:1903168)	1	1	0.02	+	49	1
galactolipid metabolic process (GO:0019374)	10	0	0.2	-	< 0.01	1
positive regulation of keratinocyte differentiation (GO:0045618)	14	1	0.29	+	3.5	1
regulation of pyrroline-5-carboxylate reductase activity (GO:1903167)	1	1	0.02	+	49	1
epoxygenase P450 pathway (GO:0019373)	31	0	0.63	-	< 0.01	1
negative regulation of keratinocyte differentiation (GO:0045617)	9	0	0.18	-	< 0.01	1
cellular response to polycyclic arene (GO:1903166)	1	0	0.02	-	< 0.01	1
lipoxygenase pathway (GO:0019372)	9	0	0.18	-	< 0.01	1
regulation of keratinocyte differentiation (GO:0045616)	31	1	0.63	+	1.58	1
response to polycyclic arene (GO:1903165)	1	0	0.02	-	< 0.01	1
cyclooxygenase pathway (GO:0019371)	3	0	0.06	-	< 0.01	1
leukotriene biosynthetic process (GO:0019370)	13	0	0.27	-	< 0.01	1
cerebellar molecular layer development (GO:0021679)	3	0	0.06	-	< 0.01	1
third ventricle development (GO:0021678)	4	0	0.08	-	< 0.01	1
nerve development (GO:0021675)	79	3	1.61	+	1.86	1
lysobisphosphatidic acid metabolic process (GO:2001311)	1	0	0.02	-	< 0.01	1
arachidonic acid metabolic process (GO:0019369)	57	1	1.16	-	0.86	1
fatty acid elongation, unsaturated fatty acid (GO:0019368)	7	0	0.14	-	< 0.01	1
fatty acid elongation, saturated fatty acid (GO:0019367)	7	0	0.14	-	< 0.01	1
lateral ventricle development (GO:0021670)	12	1	0.24	+	4.08	1
pyridine nucleotide salvage (GO:0019365)	1	0	0.02	-	< 0.01	1
positive regulation of inner ear auditory receptor cell differentiation (GO:0045609)	1	0	0.02	-	< 0.01	1
pyridine nucleotide catabolic process (GO:0019364)	6	0	0.12	-	< 0.01	1
negative regulation of inner ear auditory receptor cell differentiation (GO:0045608)	3	0	0.06	-	< 0.01	1
pyridine nucleotide biosynthetic process (GO:0019363)	60	2	1.22	+	1.63	1
regulation of inner ear auditory receptor cell differentiation (GO:0045607)	10	0	0.2	-	< 0.01	1
pyridine nucleotide metabolic process (GO:0019362)	109	5	2.22	+	2.25	1
positive regulation of epidermal cell differentiation (GO:0045606)	22	2	0.45	+	4.45	1
negative regulation of epidermal cell differentiation (GO:0045605)	14	0	0.29	-	< 0.01	1
regulation of epidermal cell differentiation (GO:0045604)	53	2	1.08	+	1.85	1
positive regulation of endothelial cell differentiation (GO:0045603)	16	2	0.33	+	6.13	1
ectoderm development (GO:0007398)	15	0	0.31	-	< 0.01	1
negative regulation of endothelial cell differentiation (GO:0045602)	10	1	0.2	+	4.9	1
regulation of endothelial cell differentiation (GO:0045601)	36	3	0.73	+	4.08	1
positive regulation of fat cell differentiation (GO:0045600)	61	5	1.24	+	4.02	1
positive regulation of cell-cell adhesion mediated by integrin (GO:0033634)	6	0	0.12	-	< 0.01	1
negative regulation of cell-cell adhesion mediated by integrin (GO:0033633)	2	0	0.04	-	< 0.01	1
regulation of cell-cell adhesion mediated by integrin (GO:0033632)	11	0	0.22	-	< 0.01	1
cell-cell adhesion mediated by integrin (GO:0033631)	4	0	0.08	-	< 0.01	1
positive regulation of cell adhesion mediated by integrin (GO:0033630)	19	0	0.39	-	< 0.01	1
lipoxin B4 biosynthetic process (GO:2001306)	1	0	0.02	-	< 0.01	1
lipoxin B4 metabolic process (GO:2001304)	1	0	0.02	-	< 0.01	1
rhombomere 5 formation (GO:0021666)	1	0	0.02	-	< 0.01	1
lipoxin A4 biosynthetic process (GO:2001303)	2	0	0.04	-	< 0.01	1
lipoxin A4 metabolic process (GO:2001302)	2	0	0.04	-	< 0.01	1
rhombomere 5 morphogenesis (GO:0021664)	1	0	0.02	-	< 0.01	1
lipoxin biosynthetic process (GO:2001301)	2	0	0.04	-	< 0.01	1
lipoxin metabolic process (GO:2001300)	2	0	0.04	-	< 0.01	1
nicotinamide nucleotide biosynthetic process (GO:0019359)	57	2	1.16	+	1.72	1
nicotinate nucleotide salvage (GO:0019358)	1	0	0.02	-	< 0.01	1
nicotinate nucleotide biosynthetic process (GO:0019357)	1	0	0.02	-	< 0.01	1
rhombomere 3 formation (GO:0021660)	1	0	0.02	-	< 0.01	1
nicotinamide nucleotide biosynthetic process from aspartate (GO:0019355)	3	0	0.06	-	< 0.01	1
negative regulation of autophagy of mitochondrion (GO:1903147)	8	1	0.16	+	6.13	1
protoporphyrinogen IX biosynthetic process from glutamate (GO:0019353)	1	0	0.02	-	< 0.01	1
regulation of autophagy of mitochondrion (GO:1903146)	33	1	0.67	+	1.48	1
pattern specification process (GO:0007389)	442	14	9.02	+	1.55	1
positive regulation of establishment of endothelial barrier (GO:1903142)	5	0	0.1	-	< 0.01	1
negative regulation of establishment of endothelial barrier (GO:1903141)	1	1	0.02	+	49	1
regulation of establishment of endothelial barrier (GO:1903140)	12	1	0.24	+	4.08	1
compartment pattern specification (GO:0007386)	4	0	0.08	-	< 0.01	1
negative regulation of cell adhesion mediated by integrin (GO:0033629)	7	0	0.14	-	< 0.01	1
regulation of cell adhesion mediated by integrin (GO:0033628)	40	0	0.82	-	< 0.01	1
cell adhesion mediated by integrin (GO:0033627)	26	1	0.53	+	1.88	1
positive regulation of integrin activation by cell surface receptor linked signal transduction (GO:0033626)	2	0	0.04	-	< 0.01	1
positive regulation of integrin activation (GO:0033625)	10	0	0.2	-	< 0.01	1
negative regulation of integrin activation (GO:0033624)	2	0	0.04	-	< 0.01	1
regulation of integrin activation (GO:0033623)	15	0	0.31	-	< 0.01	1
integrin activation (GO:0033622)	9	2	0.18	+	10.89	1
rhombomere 3 morphogenesis (GO:0021658)	2	0	0.04	-	< 0.01	1
dolichol metabolic process (GO:0019348)	5	0	0.1	-	< 0.01	1
vestibulocochlear nerve formation (GO:0021650)	4	0	0.08	-	< 0.01	1
transsulfuration (GO:0019346)	4	0	0.08	-	< 0.01	1
cysteine biosynthetic process (GO:0019344)	5	0	0.1	-	< 0.01	1
cysteine biosynthetic process via cystathionine (GO:0019343)	2	0	0.04	-	< 0.01	1
dibenzo-p-dioxin catabolic process (GO:0019341)	1	0	0.02	-	< 0.01	1
segment specification (GO:0007379)	15	0	0.31	-	< 0.01	1
mononuclear cell differentiation (GO:1903131)	14	2	0.29	+	7	1
membrane protein proteolysis (GO:0033619)	30	2	0.61	+	3.27	1
mitochondrial respiratory chain complex IV assembly (GO:0033617)	19	0	0.39	-	< 0.01	1
ventral midline determination (GO:0007371)	1	0	0.02	-	< 0.01	1
mitochondrial proton-transporting ATP synthase complex assembly (GO:0033615)	5	0	0.1	-	< 0.01	1
vestibulocochlear nerve structural organization (GO:0021649)	2	0	0.04	-	< 0.01	1
vestibulocochlear nerve morphogenesis (GO:0021648)	6	0	0.12	-	< 0.01	1
vagus nerve morphogenesis (GO:0021644)	2	0	0.04	-	< 0.01	1
trochlear nerve formation (GO:0021642)	1	0	0.02	-	< 0.01	1
phenol-containing compound catabolic process (GO:0019336)	10	0	0.2	-	< 0.01	1
response to cell cycle checkpoint signaling (GO:0072396)	6	0	0.12	-	< 0.01	1
signal transduction involved in cell cycle checkpoint (GO:0072395)	28	0	0.57	-	< 0.01	1
detection of stimulus involved in cell cycle checkpoint (GO:0072394)	1	0	0.02	-	< 0.01	1
microtubule anchoring at microtubule organizing center (GO:0072393)	12	0	0.24	-	< 0.01	1
negative regulation of centriole-centriole cohesion (GO:1903126)	1	0	0.02	-	< 0.01	1
negative regulation of thioredoxin peroxidase activity by peptidyl-threonine phosphorylation (GO:1903125)	1	0	0.02	-	< 0.01	1
negative regulation of thioredoxin peroxidase activity (GO:1903124)	1	0	0.02	-	< 0.01	1
regulation of thioredoxin peroxidase activity (GO:1903123)	1	0	0.02	-	< 0.01	1
gastrulation (GO:0007369)	143	7	2.92	+	2.4	1
negative regulation of TRAIL-activated apoptotic signaling pathway (GO:1903122)	1	1	0.02	+	49	1
determination of left/right symmetry (GO:0007368)	120	5	2.45	+	2.04	1
regulation of TRAIL-activated apoptotic signaling pathway (GO:1903121)	4	1	0.08	+	12.25	1
oxalate metabolic process (GO:0033609)	1	0	0.02	-	< 0.01	1
chemokine receptor transport within lipid bilayer (GO:0033606)	1	0	0.02	-	< 0.01	1
positive regulation of catecholamine secretion (GO:0033605)	20	0	0.41	-	< 0.01	1
negative regulation of catecholamine secretion (GO:0033604)	18	0	0.37	-	< 0.01	1
positive regulation of dopamine secretion (GO:0033603)	11	0	0.22	-	< 0.01	1
negative regulation of dopamine secretion (GO:0033602)	5	0	0.1	-	< 0.01	1
positive regulation of mammary gland epithelial cell proliferation (GO:0033601)	9	0	0.18	-	< 0.01	1
negative regulation of mammary gland epithelial cell proliferation (GO:0033600)	6	0	0.12	-	< 0.01	1
trochlear nerve morphogenesis (GO:0021639)	1	0	0.02	-	< 0.01	1
trigeminal nerve structural organization (GO:0021637)	5	0	0.1	-	< 0.01	1
trigeminal nerve morphogenesis (GO:0021636)	5	0	0.1	-	< 0.01	1
optic nerve structural organization (GO:0021633)	2	0	0.04	-	< 0.01	1
flavin adenine dinucleotide catabolic process (GO:0072389)	1	1	0.02	+	49	1
optic nerve morphogenesis (GO:0021631)	6	0	0.12	-	< 0.01	1
flavin adenine dinucleotide biosynthetic process (GO:0072388)	1	0	0.02	-	< 0.01	1
flavin adenine dinucleotide metabolic process (GO:0072387)	2	1	0.04	+	24.5	1
plus-end-directed organelle transport along microtubule (GO:0072386)	4	1	0.08	+	12.25	1
protein localization to actin cytoskeleton (GO:1903119)	3	0	0.06	-	< 0.01	1
minus-end-directed organelle transport along microtubule (GO:0072385)	5	0	0.1	-	< 0.01	1
urate homeostasis (GO:1903118)	1	0	0.02	-	< 0.01	1
organelle transport along microtubule (GO:0072384)	71	4	1.45	+	2.76	1
pentose catabolic process (GO:0019323)	4	0	0.08	-	< 0.01	1
plus-end-directed vesicle transport along microtubule (GO:0072383)	4	1	0.08	+	12.25	1
positive regulation of actin filament-based movement (GO:1903116)	5	0	0.1	-	< 0.01	1
pentose biosynthetic process (GO:0019322)	2	0	0.04	-	< 0.01	1
minus-end-directed vesicle transport along microtubule (GO:0072382)	2	0	0.04	-	< 0.01	1
regulation of actin filament-based movement (GO:1903115)	47	3	0.96	+	3.13	1
pentose metabolic process (GO:0019321)	14	0	0.29	-	< 0.01	1
hexose catabolic process (GO:0019320)	20	0	0.41	-	< 0.01	1
thorax and anterior abdomen determination (GO:0007356)	3	0	0.06	-	< 0.01	1
zygotic determination of anterior/posterior axis, embryo (GO:0007354)	5	0	0.1	-	< 0.01	1
zygotic specification of dorsal/ventral axis (GO:0007352)	2	0	0.04	-	< 0.01	1
tripartite regional subdivision (GO:0007351)	13	0	0.27	-	< 0.01	1
blastoderm segmentation (GO:0007350)	17	0	0.35	-	< 0.01	1
olfactory nerve structural organization (GO:0021629)	1	0	0.02	-	< 0.01	1
olfactory nerve morphogenesis (GO:0021627)	1	0	0.02	-	< 0.01	1
central nervous system maturation (GO:0021626)	8	0	0.16	-	< 0.01	1
oculomotor nerve formation (GO:0021623)	2	0	0.04	-	< 0.01	1
hexose biosynthetic process (GO:0019319)	27	0	0.55	-	< 0.01	1
oculomotor nerve morphogenesis (GO:0021622)	2	0	0.04	-	< 0.01	1
hexose metabolic process (GO:0019318)	122	3	2.49	+	1.2	1
blood coagulation, fibrin clot formation (GO:0072378)	10	0	0.2	-	< 0.01	1
amylopectin metabolic process (GO:2000896)	1	0	0.02	-	< 0.01	1
blood coagulation, common pathway (GO:0072377)	1	0	0.02	-	< 0.01	1
protein activation cascade (GO:0072376)	14	0	0.29	-	< 0.01	1
positive regulation of mitochondrial transcription (GO:1903109)	3	0	0.06	-	< 0.01	1
regulation of mitochondrial transcription (GO:1903108)	3	0	0.06	-	< 0.01	1
inositol catabolic process (GO:0019310)	1	0	0.02	-	< 0.01	1
cellularization (GO:0007349)	1	0	0.02	-	< 0.01	1
regulation of mitotic cell cycle (GO:0007346)	497	24	10.14	+	2.37	1
egg activation (GO:0007343)	9	0	0.18	-	< 0.01	1
fusion of sperm to egg plasma membrane involved in single fertilization (GO:0007342)	14	0	0.29	-	< 0.01	1
penetration of zona pellucida (GO:0007341)	9	0	0.18	-	< 0.01	1
acrosome reaction (GO:0007340)	17	0	0.35	-	< 0.01	1
hypoglossal nerve morphogenesis (GO:0021618)	1	0	0.02	-	< 0.01	1
glossopharyngeal nerve morphogenesis (GO:0021615)	4	0	0.08	-	< 0.01	1
mannose catabolic process (GO:0019309)	1	0	0.02	-	< 0.01	1
facial nerve structural organization (GO:0021612)	10	0	0.2	-	< 0.01	1
regulation of lipid transport by positive regulation of transcription from RNA polymerase II promoter (GO:0072369)	2	1	0.04	+	24.5	1
regulation of lipid transport by negative regulation of transcription from RNA polymerase II promoter (GO:0072368)	2	0	0.04	-	< 0.01	1
facial nerve morphogenesis (GO:0021610)	12	0	0.24	-	< 0.01	1
regulation of lipid transport by regulation of transcription from RNA polymerase II promoter (GO:0072367)	4	1	0.08	+	12.25	1
regulation of cellular ketone metabolic process by positive regulation of transcription from RNA polymerase II promoter (GO:0072366)	1	0	0.02	-	< 0.01	1
regulation of cellular ketone metabolic process by negative regulation of transcription from RNA polymerase II promoter (GO:0072365)	1	0	0.02	-	< 0.01	1
regulation of cellular ketone metabolic process by regulation of transcription from RNA polymerase II promoter (GO:0072364)	2	0	0.04	-	< 0.01	1
D-ribose catabolic process (GO:0019303)	1	0	0.02	-	< 0.01	1
regulation of glycolytic process by positive regulation of transcription from RNA polymerase II promoter (GO:0072363)	2	0	0.04	-	< 0.01	1
regulation of glycolytic process by negative regulation of transcription from RNA polymerase II promoter (GO:0072362)	1	0	0.02	-	< 0.01	1
positive regulation of dipeptide transport (GO:2000880)	2	0	0.04	-	< 0.01	1
regulation of glycolytic process by regulation of transcription from RNA polymerase II promoter (GO:0072361)	3	0	0.06	-	< 0.01	1
binding of sperm to zona pellucida (GO:0007339)	38	1	0.78	+	1.29	1
positive regulation of growth hormone receptor signaling pathway (GO:0060399)	3	0	0.06	-	< 0.01	1
single fertilization (GO:0007338)	125	2	2.55	-	0.78	1
regulation of growth hormone receptor signaling pathway (GO:0060398)	5	0	0.1	-	< 0.01	1
JAK-STAT cascade involved in growth hormone signaling pathway (GO:0060397)	4	0	0.08	-	< 0.01	1
growth hormone receptor signaling pathway (GO:0060396)	10	0	0.2	-	< 0.01	1
SMAD protein signal transduction (GO:0060395)	64	5	1.31	+	3.83	1
negative regulation of pathway-restricted SMAD protein phosphorylation (GO:0060394)	13	3	0.27	+	11.31	1
negative regulation of SMAD protein signal transduction (GO:0060392)	5	0	0.1	-	< 0.01	1
positive regulation of SMAD protein signal transduction (GO:0060391)	13	2	0.27	+	7.54	1
regulation of SMAD protein signal transduction (GO:0060390)	23	2	0.47	+	4.26	1
cranial nerve structural organization (GO:0021604)	13	0	0.27	-	< 0.01	1
cranial nerve formation (GO:0021603)	8	0	0.16	-	< 0.01	1
positive regulation of oligopeptide transport (GO:2000878)	2	0	0.04	-	< 0.01	1
cranial nerve morphogenesis (GO:0021602)	30	0	0.61	-	< 0.01	1
chromosome passenger complex localization to kinetochore (GO:0072356)	2	0	0.04	-	< 0.01	1
histone H3-T3 phosphorylation (GO:0072355)	2	0	0.04	-	< 0.01	1
positive regulation of progesterone secretion (GO:2000872)	2	0	0.04	-	< 0.01	1
regulation of progesterone secretion (GO:2000870)	3	0	0.06	-	< 0.01	1
tricarboxylic acid metabolic process (GO:0072350)	36	2	0.73	+	2.72	1
pathway-restricted SMAD protein phosphorylation (GO:0060389)	13	4	0.27	+	15.08	1
synapse assembly involved in innervation (GO:0060386)	1	0	0.02	-	< 0.01	1
axonogenesis involved in innervation (GO:0060385)	7	0	0.14	-	< 0.01	1
innervation (GO:0060384)	28	1	0.57	+	1.75	1
positive regulation of DNA strand elongation (GO:0060383)	1	0	0.02	-	< 0.01	1
regulation of DNA strand elongation (GO:0060382)	2	1	0.04	+	24.5	1
sperm displacement (GO:0007321)	1	0	0.02	-	< 0.01	1
positive regulation of single-stranded telomeric DNA binding (GO:0060381)	1	0	0.02	-	< 0.01	1
insemination (GO:0007320)	13	1	0.27	+	3.77	1
regulation of single-stranded telomeric DNA binding (GO:0060380)	1	0	0.02	-	< 0.01	1
sulfur compound transport (GO:0072348)	35	0	0.71	-	< 0.01	1
positive regulation of estradiol secretion (GO:2000866)	2	0	0.04	-	< 0.01	1
response to anesthetic (GO:0072347)	57	0	1.16	-	< 0.01	1
regulation of estradiol secretion (GO:2000864)	3	0	0.06	-	< 0.01	1
positive regulation of estrogen secretion (GO:2000863)	1	0	0.02	-	< 0.01	1
rescue of stalled ribosome (GO:0072344)	5	0	0.1	-	< 0.01	1
regulation of estrogen secretion (GO:2000861)	1	0	0.02	-	< 0.01	1
positive regulation of aldosterone secretion (GO:2000860)	3	0	0.06	-	< 0.01	1
cardiac muscle cell myoblast differentiation (GO:0060379)	9	0	0.18	-	< 0.01	1
regulation of brood size (GO:0060378)	3	0	0.06	-	< 0.01	1
negative regulation of mast cell differentiation (GO:0060377)	1	0	0.02	-	< 0.01	1
positive regulation of mast cell differentiation (GO:0060376)	1	0	0.02	-	< 0.01	1
pole plasm assembly (GO:0007315)	2	0	0.04	-	< 0.01	1
regulation of mast cell differentiation (GO:0060375)	3	0	0.06	-	< 0.01	1
oocyte anterior/posterior axis specification (GO:0007314)	2	0	0.04	-	< 0.01	1
mast cell differentiation (GO:0060374)	2	0	0.04	-	< 0.01	1
regulation of ventricular cardiac muscle cell membrane depolarization (GO:0060373)	7	0	0.14	-	< 0.01	1
regulation of atrial cardiac muscle cell membrane repolarization (GO:0060372)	7	1	0.14	+	7	1
regulation of atrial cardiac muscle cell membrane depolarization (GO:0060371)	8	0	0.16	-	< 0.01	1
susceptibility to T cell mediated cytotoxicity (GO:0060370)	2	0	0.04	-	< 0.01	1
guanine biosynthetic process (GO:0046099)	1	0	0.02	-	< 0.01	1
guanine metabolic process (GO:0046098)	3	0	0.06	-	< 0.01	1
regulation of aldosterone secretion (GO:2000858)	7	1	0.14	+	7	1
positive regulation of mineralocorticoid secretion (GO:2000857)	3	0	0.06	-	< 0.01	1
deoxyinosine metabolic process (GO:0046094)	1	0	0.02	-	< 0.01	1
cellular lactam metabolic process (GO:0072338)	2	0	0.04	-	< 0.01	1
modified amino acid transport (GO:0072337)	23	0	0.47	-	< 0.01	1
regulation of mineralocorticoid secretion (GO:2000855)	7	1	0.14	+	7	1
deoxycytidine metabolic process (GO:0046092)	2	0	0.04	-	< 0.01	1
positive regulation of corticosterone secretion (GO:2000854)	2	0	0.04	-	< 0.01	1
deoxyadenosine metabolic process (GO:0046090)	1	0	0.02	-	< 0.01	1
UDP-galactose transmembrane transport (GO:0072334)	2	0	0.04	-	< 0.01	1
regulation of corticosterone secretion (GO:2000852)	4	0	0.08	-	< 0.01	1
positive regulation of glucocorticoid secretion (GO:2000851)	6	0	0.12	-	< 0.01	1
intrinsic apoptotic signaling pathway by p53 class mediator (GO:0072332)	51	3	1.04	+	2.88	1
negative regulation of glucocorticoid secretion (GO:2000850)	3	0	0.06	-	< 0.01	1
signal transduction by p53 class mediator (GO:0072331)	75	3	1.53	+	1.96	1
monocarboxylic acid biosynthetic process (GO:0072330)	177	7	3.61	+	1.94	1
positive regulation of Fc receptor mediated stimulatory signaling pathway (GO:0060369)	7	0	0.14	-	< 0.01	1
oocyte axis specification (GO:0007309)	2	0	0.04	-	< 0.01	1
regulation of Fc receptor mediated stimulatory signaling pathway (GO:0060368)	12	1	0.24	+	4.08	1
oocyte construction (GO:0007308)	2	0	0.04	-	< 0.01	1
sagittal suture morphogenesis (GO:0060367)	1	0	0.02	-	< 0.01	1
lambdoid suture morphogenesis (GO:0060366)	1	0	0.02	-	< 0.01	1
coronal suture morphogenesis (GO:0060365)	1	0	0.02	-	< 0.01	1
frontal suture morphogenesis (GO:0060364)	2	0	0.04	-	< 0.01	1
cranial suture morphogenesis (GO:0060363)	8	1	0.16	+	6.13	1
regulation of neuroblast proliferation (GO:1902692)	37	2	0.76	+	2.65	1
respiratory basal cell differentiation (GO:1902691)	1	0	0.02	-	< 0.01	1
positive regulation of NAD metabolic process (GO:1902690)	1	0	0.02	-	< 0.01	1
cytidine metabolic process (GO:0046087)	4	0	0.08	-	< 0.01	1
regulation of glucocorticoid secretion (GO:2000849)	11	0	0.22	-	< 0.01	1
adenosine biosynthetic process (GO:0046086)	1	1	0.02	+	49	1
positive regulation of corticosteroid hormone secretion (GO:2000848)	9	0	0.18	-	< 0.01	1
adenosine metabolic process (GO:0046085)	10	1	0.2	+	4.9	1
monocarboxylic acid catabolic process (GO:0072329)	94	2	1.92	+	1.04	1
negative regulation of corticosteroid hormone secretion (GO:2000847)	3	0	0.06	-	< 0.01	1
adenine biosynthetic process (GO:0046084)	3	0	0.06	-	< 0.01	1
regulation of corticosteroid hormone secretion (GO:2000846)	18	1	0.37	+	2.72	1
adenine metabolic process (GO:0046083)	3	0	0.06	-	< 0.01	1
positive regulation of testosterone secretion (GO:2000845)	2	0	0.04	-	< 0.01	1
negative regulation of testosterone secretion (GO:2000844)	1	0	0.02	-	< 0.01	1
dUTP catabolic process (GO:0046081)	1	0	0.02	-	< 0.01	1
regulation of testosterone secretion (GO:2000843)	3	0	0.06	-	< 0.01	1
dUTP metabolic process (GO:0046080)	1	0	0.02	-	< 0.01	1
chaperone-mediated protein transport (GO:0072321)	10	1	0.2	+	4.9	1
response to ammonium ion (GO:0060359)	98	2	2	+	1	1
negative regulation of NAD metabolic process (GO:1902689)	2	0	0.04	-	< 0.01	1
regulation of NAD metabolic process (GO:1902688)	3	0	0.06	-	< 0.01	1
dibenzo-p-dioxin metabolic process (GO:0018894)	2	0	0.04	-	< 0.01	1
inositol phosphorylation (GO:0052746)	2	0	0.04	-	< 0.01	1
positive regulation of cell adhesion molecule production (GO:0060355)	5	0	0.1	-	< 0.01	1
mitochondrial outer membrane permeabilization involved in programmed cell death (GO:1902686)	14	0	0.29	-	< 0.01	1
negative regulation of cell adhesion molecule production (GO:0060354)	2	0	0.04	-	< 0.01	1
positive regulation of receptor localization to synapse (GO:1902685)	2	0	0.04	-	< 0.01	1
regulation of cell adhesion molecule production (GO:0060353)	7	0	0.14	-	< 0.01	1
negative regulation of receptor localization to synapse (GO:1902684)	1	0	0.02	-	< 0.01	1
cell adhesion molecule production (GO:0060352)	2	0	0.04	-	< 0.01	1
regulation of receptor localization to synapse (GO:1902683)	23	2	0.47	+	4.26	1
cartilage development involved in endochondral bone morphogenesis (GO:0060351)	49	2	1	+	2	1
endochondral bone morphogenesis (GO:0060350)	73	3	1.49	+	2.01	1
positive regulation of RNA biosynthetic process (GO:1902680)	1516	52	30.94	+	1.68	1
dUMP catabolic process (GO:0046079)	1	0	0.02	-	< 0.01	1
dUMP metabolic process (GO:0046078)	6	0	0.12	-	< 0.01	1
dUDP metabolic process (GO:0046077)	3	0	0.06	-	< 0.01	1
dTTP metabolic process (GO:0046075)	3	0	0.06	-	< 0.01	1
vesicle uncoating (GO:0072319)	8	1	0.16	+	6.13	1
clathrin coat disassembly (GO:0072318)	7	1	0.14	+	7	1
positive regulation of androgen secretion (GO:2000836)	1	0	0.02	-	< 0.01	1
dTMP metabolic process (GO:0046073)	4	0	0.08	-	< 0.01	1
dTDP metabolic process (GO:0046072)	2	0	0.04	-	< 0.01	1
regulation of androgen secretion (GO:2000834)	1	0	0.02	-	< 0.01	1
positive regulation of steroid hormone secretion (GO:2000833)	13	0	0.27	-	< 0.01	1
dGTP metabolic process (GO:0046070)	6	0	0.12	-	< 0.01	1
negative regulation of steroid hormone secretion (GO:2000832)	3	0	0.06	-	< 0.01	1
metanephric glomerular epithelial cell development (GO:0072313)	1	0	0.02	-	< 0.01	1
regulation of steroid hormone secretion (GO:2000831)	23	1	0.47	+	2.13	1
metanephric glomerular epithelial cell differentiation (GO:0072312)	1	0	0.02	-	< 0.01	1
positive regulation of parathyroid hormone secretion (GO:2000830)	2	0	0.04	-	< 0.01	1
glomerular epithelial cell differentiation (GO:0072311)	12	1	0.24	+	4.08	1
glomerular epithelial cell development (GO:0072310)	7	1	0.14	+	7	1
bone morphogenesis (GO:0060349)	114	3	2.33	+	1.29	1
bone development (GO:0060348)	199	6	4.06	+	1.48	1
negative regulation of RNA biosynthetic process (GO:1902679)	1136	39	23.18	+	1.68	1
heart trabecula formation (GO:0060347)	15	1	0.31	+	3.27	1
bone trabecula formation (GO:0060346)	9	0	0.18	-	< 0.01	1
spleen trabecula formation (GO:0060345)	1	0	0.02	-	< 0.01	1
trabecula formation (GO:0060343)	25	1	0.51	+	1.96	1
positive regulation of type I interferon-mediated signaling pathway (GO:0060340)	13	0	0.27	-	< 0.01	1
cGMP catabolic process (GO:0046069)	4	1	0.08	+	12.25	1
cGMP metabolic process (GO:0046068)	18	3	0.37	+	8.17	1
dGDP catabolic process (GO:0046067)	1	0	0.02	-	< 0.01	1
dGDP metabolic process (GO:0046066)	3	0	0.06	-	< 0.01	1
regulation of parathyroid hormone secretion (GO:2000828)	3	0	0.06	-	< 0.01	1
dCTP metabolic process (GO:0046065)	1	0	0.02	-	< 0.01	1
mesenchymal stem cell maintenance involved in metanephric nephron morphogenesis (GO:0072309)	1	0	0.02	-	< 0.01	1
mitochondrial RNA surveillance (GO:2000827)	1	0	0.02	-	< 0.01	1
regulation of heart morphogenesis (GO:2000826)	42	4	0.86	+	4.67	1
regulation of metanephric nephron tubule epithelial cell differentiation (GO:0072307)	6	0	0.12	-	< 0.01	1
positive regulation of androgen receptor activity (GO:2000825)	3	1	0.06	+	16.33	1
dCDP metabolic process (GO:0046062)	1	0	0.02	-	< 0.01	1
dATP catabolic process (GO:0046061)	3	0	0.06	-	< 0.01	1
negative regulation of mesenchymal cell apoptotic process involved in metanephric nephron morphogenesis (GO:0072305)	2	0	0.04	-	< 0.01	1
dATP metabolic process (GO:0046060)	8	0	0.16	-	< 0.01	1
regulation of mesenchymal cell apoptotic process involved in metanephric nephron morphogenesis (GO:0072304)	2	0	0.04	-	< 0.01	1
regulation of behavioral fear response (GO:2000822)	10	1	0.2	+	4.9	1
positive regulation of glomerular metanephric mesangial cell proliferation (GO:0072303)	1	0	0.02	-	< 0.01	1
regulation of grooming behavior (GO:2000821)	6	1	0.12	+	8.17	1
negative regulation of metanephric glomerular mesangial cell proliferation (GO:0072302)	1	0	0.02	-	< 0.01	1
negative regulation of transcription from RNA polymerase II promoter involved in smooth muscle cell differentiation (GO:2000820)	3	0	0.06	-	< 0.01	1
regulation of metanephric glomerular mesangial cell proliferation (GO:0072301)	2	0	0.04	-	< 0.01	1
biphenyl metabolic process (GO:0018879)	3	0	0.06	-	< 0.01	1
positive regulation of maintenance of meiotic sister chromatid cohesion (GO:0034096)	1	0	0.02	-	< 0.01	1
positive regulation of metanephric glomerulus development (GO:0072300)	5	0	0.1	-	< 0.01	1
negative regulation of type I interferon-mediated signaling pathway (GO:0060339)	10	0	0.2	-	< 0.01	1
regulation of type I interferon-mediated signaling pathway (GO:0060338)	22	0	0.45	-	< 0.01	1
positive regulation of axon guidance (GO:1902669)	9	0	0.18	-	< 0.01	1
regulation of maintenance of meiotic sister chromatid cohesion (GO:0034094)	1	0	0.02	-	< 0.01	1
type I interferon signaling pathway (GO:0060337)	18	2	0.37	+	5.44	1
negative regulation of axon guidance (GO:1902668)	28	2	0.57	+	3.5	1
positive regulation of maintenance of sister chromatid cohesion (GO:0034093)	6	0	0.12	-	< 0.01	1
negative regulation of interferon-gamma-mediated signaling pathway (GO:0060336)	6	0	0.12	-	< 0.01	1
regulation of axon guidance (GO:1902667)	45	2	0.92	+	2.18	1
negative regulation of maintenance of sister chromatid cohesion (GO:0034092)	3	0	0.06	-	< 0.01	1
positive regulation of interferon-gamma-mediated signaling pathway (GO:0060335)	7	0	0.14	-	< 0.01	1
regulation of maintenance of sister chromatid cohesion (GO:0034091)	9	0	0.18	-	< 0.01	1
regulation of interferon-gamma-mediated signaling pathway (GO:0060334)	15	0	0.31	-	< 0.01	1
arsonoacetate metabolic process (GO:0018872)	2	0	0.04	-	< 0.01	1
interferon-gamma-mediated signaling pathway (GO:0060333)	6	1	0.12	+	8.17	1
positive regulation of response to interferon-gamma (GO:0060332)	7	0	0.14	-	< 0.01	1
negative regulation of response to interferon-gamma (GO:0060331)	6	0	0.12	-	< 0.01	1
regulation of response to interferon-gamma (GO:0060330)	15	0	0.31	-	< 0.01	1
positive regulation of glucose mediated signaling pathway (GO:1902661)	3	0	0.06	-	< 0.01	1
cAMP metabolic process (GO:0046058)	14	0	0.29	-	< 0.01	1
dADP catabolic process (GO:0046057)	1	0	0.02	-	< 0.01	1
regulation of nucleotide-excision repair (GO:2000819)	3	1	0.06	+	16.33	1
dADP metabolic process (GO:0046056)	2	0	0.04	-	< 0.01	1
negative regulation of myoblast proliferation (GO:2000818)	1	0	0.02	-	< 0.01	1
dGMP metabolic process (GO:0046054)	1	0	0.02	-	< 0.01	1
negative regulation of mitotic sister chromatid separation (GO:2000816)	28	1	0.57	+	1.75	1
regulation of mRNA stability involved in response to oxidative stress (GO:2000815)	2	1	0.04	+	24.5	1
positive regulation of barbed-end actin filament capping (GO:2000814)	2	1	0.04	+	24.5	1
UTP metabolic process (GO:0046051)	9	1	0.18	+	5.44	1
negative regulation of barbed-end actin filament capping (GO:2000813)	2	0	0.04	-	< 0.01	1
regulation of barbed-end actin filament capping (GO:2000812)	5	1	0.1	+	9.8	1
negative regulation of anoikis (GO:2000811)	15	3	0.31	+	9.8	1
regulation of bicellular tight junction assembly (GO:2000810)	18	1	0.37	+	2.72	1
maintenance of mitotic sister chromatid cohesion (GO:0034088)	4	0	0.08	-	< 0.01	1
establishment of mitotic sister chromatid cohesion (GO:0034087)	2	0	0.04	-	< 0.01	1
maintenance of sister chromatid cohesion (GO:0034086)	4	0	0.08	-	< 0.01	1
establishment of sister chromatid cohesion (GO:0034085)	4	0	0.08	-	< 0.01	1
regulation of glucose mediated signaling pathway (GO:1902659)	3	0	0.06	-	< 0.01	1
cytoplasmic actin-based contraction involved in cell motility (GO:0060327)	2	0	0.04	-	< 0.01	1
cell chemotaxis (GO:0060326)	200	12	4.08	+	2.94	1
face morphogenesis (GO:0060325)	40	1	0.82	+	1.23	1
calcium ion import into cytosol (GO:1902656)	9	0	0.18	-	< 0.01	1
face development (GO:0060324)	60	2	1.22	+	1.63	1
CENP-A containing nucleosome assembly (GO:0034080)	7	0	0.14	-	< 0.01	1
head morphogenesis (GO:0060323)	46	1	0.94	+	1.07	1
secondary alcohol biosynthetic process (GO:1902653)	33	2	0.67	+	2.97	1
secondary alcohol metabolic process (GO:1902652)	111	5	2.27	+	2.21	1
receptor-mediated endocytosis (GO:0006898)	130	8	2.65	+	3.02	1
endocytosis (GO:0006897)	592	21	12.08	+	1.74	1
Golgi to vacuole transport (GO:0006896)	15	1	0.31	+	3.27	1
Golgi to endosome transport (GO:0006895)	14	0	0.29	-	< 0.01	1
Golgi to plasma membrane transport (GO:0006893)	55	2	1.12	+	1.78	1
post-Golgi vesicle-mediated transport (GO:0006892)	90	4	1.84	+	2.18	1
intra-Golgi vesicle-mediated transport (GO:0006891)	26	1	0.53	+	1.88	1
retrograde vesicle-mediated transport, Golgi to endoplasmic reticulum (GO:0006890)	38	1	0.78	+	1.29	1
UMP metabolic process (GO:0046049)	3	0	0.06	-	< 0.01	1
UDP metabolic process (GO:0046048)	1	0	0.02	-	< 0.01	1
positive regulation of synaptic vesicle clustering (GO:2000809)	8	2	0.16	+	12.25	1
negative regulation of synaptic vesicle clustering (GO:2000808)	1	0	0.02	-	< 0.01	1
regulation of synaptic vesicle clustering (GO:2000807)	10	2	0.2	+	9.8	1
positive regulation of termination of RNA polymerase II transcription, poly(A)-coupled (GO:2000806)	1	0	0.02	-	< 0.01	1
regulation of termination of RNA polymerase II transcription, poly(A)-coupled (GO:2000804)	1	0	0.02	-	< 0.01	1
ITP metabolic process (GO:0046041)	2	0	0.04	-	< 0.01	1
positive regulation of endocardial cushion to mesenchymal transition involved in heart valve formation (GO:2000802)	1	0	0.02	-	< 0.01	1
IMP metabolic process (GO:0046040)	11	0	0.22	-	< 0.01	1
regulation of endocardial cushion to mesenchymal transition involved in heart valve formation (GO:2000800)	1	0	0.02	-	< 0.01	1
primitive erythrocyte differentiation (GO:0060319)	3	0	0.06	-	< 0.01	1
definitive erythrocyte differentiation (GO:0060318)	4	0	0.08	-	< 0.01	1
cardiac epithelial to mesenchymal transition (GO:0060317)	24	2	0.49	+	4.08	1
positive regulation of ryanodine-sensitive calcium-release channel activity (GO:0060316)	5	0	0.1	-	< 0.01	1
negative regulation of ryanodine-sensitive calcium-release channel activity (GO:0060315)	6	1	0.12	+	8.17	1
regulation of ryanodine-sensitive calcium-release channel activity (GO:0060314)	16	1	0.33	+	3.06	1
tertiary alcohol biosynthetic process (GO:1902645)	2	0	0.04	-	< 0.01	1
negative regulation of blood vessel remodeling (GO:0060313)	2	0	0.04	-	< 0.01	1
tertiary alcohol metabolic process (GO:1902644)	12	0	0.24	-	< 0.01	1
regulation of blood vessel remodeling (GO:0060312)	9	0	0.18	-	< 0.01	1
negative regulation of elastin catabolic process (GO:0060311)	1	0	0.02	-	< 0.01	1
regulation of elastin catabolic process (GO:0060310)	1	0	0.02	-	< 0.01	1
endoplasmic reticulum to Golgi vesicle-mediated transport (GO:0006888)	111	5	2.27	+	2.21	1
exocytosis (GO:0006887)	207	4	4.22	-	0.95	1
intracellular protein transport (GO:0006886)	749	31	15.29	+	2.03	1
regulation of pH (GO:0006885)	90	6	1.84	+	3.27	1
cell volume homeostasis (GO:0006884)	32	1	0.65	+	1.53	1
cellular sodium ion homeostasis (GO:0006883)	19	3	0.39	+	7.74	1
cellular zinc ion homeostasis (GO:0006882)	21	0	0.43	-	< 0.01	1
intracellular sequestering of iron ion (GO:0006880)	12	0	0.24	-	< 0.01	1
GTP metabolic process (GO:0046039)	29	3	0.59	+	5.07	1
GMP catabolic process (GO:0046038)	2	0	0.04	-	< 0.01	1
GMP metabolic process (GO:0046037)	6	0	0.12	-	< 0.01	1
CTP metabolic process (GO:0046036)	9	1	0.18	+	5.44	1
CMP metabolic process (GO:0046035)	1	0	0.02	-	< 0.01	1
ATP metabolic process (GO:0046034)	163	9	3.33	+	2.71	1
AMP metabolic process (GO:0046033)	15	1	0.31	+	3.27	1
ADP catabolic process (GO:0046032)	1	0	0.02	-	< 0.01	1
ADP metabolic process (GO:0046031)	49	2	1	+	2	1
protein localization to Golgi apparatus (GO:0034067)	27	1	0.55	+	1.81	1
elastin catabolic process (GO:0060309)	2	0	0.04	-	< 0.01	1
regulation of ventricular cardiac muscle cell membrane repolarization (GO:0060307)	20	1	0.41	+	2.45	1
stress granule assembly (GO:0034063)	15	0	0.31	-	< 0.01	1
regulation of membrane repolarization (GO:0060306)	32	3	0.65	+	4.59	1
regulation of cell diameter (GO:0060305)	1	0	0.02	-	< 0.01	1
regulation of phosphatidylinositol dephosphorylation (GO:0060304)	6	0	0.12	-	< 0.01	1
negative regulation of cytokine activity (GO:0060302)	2	0	0.04	-	< 0.01	1
cellular iron ion homeostasis (GO:0006879)	60	2	1.22	+	1.63	1
regulation of cytokine activity (GO:0060300)	3	0	0.06	-	< 0.01	1
negative regulation of membrane hyperpolarization (GO:1902631)	1	0	0.02	-	< 0.01	1
cellular copper ion homeostasis (GO:0006878)	16	3	0.33	+	9.19	1
regulation of membrane hyperpolarization (GO:1902630)	4	0	0.08	-	< 0.01	1
cellular cadmium ion homeostasis (GO:0006876)	1	0	0.02	-	< 0.01	1
cellular calcium ion homeostasis (GO:0006874)	441	22	9	+	2.44	1
response to anoxia (GO:0034059)	1	0	0.02	-	< 0.01	1
endosomal vesicle fusion (GO:0034058)	8	0	0.16	-	< 0.01	1
negative regulation of estrogen receptor binding (GO:0071899)	3	0	0.06	-	< 0.01	1
regulation of estrogen receptor binding (GO:0071898)	3	0	0.06	-	< 0.01	1
DNA biosynthetic process (GO:0071897)	60	2	1.22	+	1.63	1
protein localization to adherens junction (GO:0071896)	4	0	0.08	-	< 0.01	1
regulation of mRNA stability involved in cellular response to UV (GO:1902629)	1	0	0.02	-	< 0.01	1
odontoblast differentiation (GO:0071895)	4	0	0.08	-	< 0.01	1
histone H2B conserved C-terminal lysine ubiquitination (GO:0071894)	1	0	0.02	-	< 0.01	1
BMP signaling pathway involved in nephric duct formation (GO:0071893)	1	1	0.02	+	49	1
assembly of large subunit precursor of preribosome (GO:1902626)	5	0	0.1	-	< 0.01	1
host programmed cell death induced by symbiont (GO:0034050)	1	0	0.02	-	< 0.01	1
positive regulation of neutrophil migration (GO:1902624)	32	0	0.65	-	< 0.01	1
negative regulation of neutrophil migration (GO:1902623)	3	0	0.06	-	< 0.01	1
regulation of neutrophil migration (GO:1902622)	40	0	0.82	-	< 0.01	1
lipid transport (GO:0006869)	255	11	5.2	+	2.11	1
glutamine transport (GO:0006868)	4	0	0.08	-	< 0.01	1
asparagine transport (GO:0006867)	1	0	0.02	-	< 0.01	1
amino acid transport (GO:0006865)	100	0	2.04	-	< 0.01	1
pyrimidine nucleotide transport (GO:0006864)	2	0	0.04	-	< 0.01	1
purine nucleobase transport (GO:0006863)	2	0	0.04	-	< 0.01	1
nucleotide transport (GO:0006862)	12	0	0.24	-	< 0.01	1
positive regulation of transcription by glucose (GO:0046016)	4	0	0.08	-	< 0.01	1
regulation of transcription by glucose (GO:0046015)	5	0	0.1	-	< 0.01	1
negative regulation of T cell homeostatic proliferation (GO:0046014)	1	0	0.02	-	< 0.01	1
regulation of T cell homeostatic proliferation (GO:0046013)	4	0	0.08	-	< 0.01	1
positive regulation of circadian sleep/wake cycle, non-REM sleep (GO:0046010)	9	0	0.18	-	< 0.01	1
leukocyte apoptotic process (GO:0071887)	24	0	0.49	-	< 0.01	1
cellular response to fluoride (GO:1902618)	1	0	0.02	-	< 0.01	1
response to fluoride (GO:1902617)	2	0	0.04	-	< 0.01	1
phospholipase C-activating adrenergic receptor signaling pathway (GO:0071882)	1	0	0.02	-	< 0.01	1
adenylate cyclase-inhibiting adrenergic receptor signaling pathway (GO:0071881)	1	0	0.02	-	< 0.01	1
negative regulation of anti-Mullerian hormone signaling pathway (GO:1902613)	1	0	0.02	-	< 0.01	1
adenylate cyclase-activating adrenergic receptor signaling pathway (GO:0071880)	24	1	0.49	+	2.04	1
regulation of anti-Mullerian hormone signaling pathway (GO:1902612)	1	0	0.02	-	< 0.01	1
extracellular transport (GO:0006858)	3	0	0.06	-	< 0.01	1
oligopeptide transport (GO:0006857)	11	1	0.22	+	4.45	1
drug transmembrane transport (GO:0006855)	55	1	1.12	-	0.89	1
mitochondrial calcium ion transmembrane transport (GO:0006851)	17	0	0.35	-	< 0.01	1
mitochondrial pyruvate transmembrane transport (GO:0006850)	2	0	0.04	-	< 0.01	1
negative regulation of activated T cell proliferation (GO:0046007)	11	1	0.22	+	4.45	1
regulation of activated T cell proliferation (GO:0046006)	38	1	0.78	+	1.29	1
antigen processing and presentation of peptide antigen via MHC class II (GO:0002495)	16	0	0.33	-	< 0.01	1
positive regulation of circadian sleep/wake cycle, REM sleep (GO:0046005)	3	0	0.06	-	< 0.01	1
positive regulation of adenylate cyclase-activating adrenergic receptor signaling pathway (GO:0071879)	2	0	0.04	-	< 0.01	1
purine ribonucleoside bisphosphate biosynthetic process (GO:0034036)	2	0	0.04	-	< 0.01	1
negative regulation of adenylate cyclase-activating adrenergic receptor signaling pathway (GO:0071878)	4	1	0.08	+	12.25	1
purine ribonucleoside bisphosphate metabolic process (GO:0034035)	6	0	0.12	-	< 0.01	1
regulation of adenylate cyclase-inhibiting adrenergic receptor signaling pathway (GO:0071877)	1	0	0.02	-	< 0.01	1
purine nucleoside bisphosphate catabolic process (GO:0034034)	5	0	0.1	-	< 0.01	1
positive regulation of large conductance calcium-activated potassium channel activity (GO:1902608)	3	0	0.06	-	< 0.01	1
purine nucleoside bisphosphate biosynthetic process (GO:0034033)	30	0	0.61	-	< 0.01	1
adrenergic receptor signaling pathway (GO:0071875)	24	1	0.49	+	2.04	1
purine nucleoside bisphosphate metabolic process (GO:0034032)	93	1	1.9	-	0.53	1
cellular response to norepinephrine stimulus (GO:0071874)	2	1	0.04	+	24.5	1
regulation of large conductance calcium-activated potassium channel activity (GO:1902606)	3	0	0.06	-	< 0.01	1
ribonucleoside bisphosphate catabolic process (GO:0034031)	5	0	0.1	-	< 0.01	1
response to norepinephrine (GO:0071873)	3	1	0.06	+	16.33	1
heterotrimeric G-protein complex assembly (GO:1902605)	1	0	0.02	-	< 0.01	1
ribonucleoside bisphosphate biosynthetic process (GO:0034030)	30	0	0.61	-	< 0.01	1
cellular response to epinephrine stimulus (GO:0071872)	9	0	0.18	-	< 0.01	1
response to epinephrine (GO:0071871)	9	0	0.18	-	< 0.01	1
carnitine transmembrane transport (GO:1902603)	1	0	0.02	-	< 0.01	1
cellular response to catecholamine stimulus (GO:0071870)	23	2	0.47	+	4.26	1
pyruvate transport (GO:0006848)	4	0	0.08	-	< 0.01	1
proton transmembrane transport (GO:1902600)	72	2	1.47	+	1.36	1
acyl carnitine transport (GO:0006844)	4	0	0.08	-	< 0.01	1
mitochondrial citrate transmembrane transport (GO:0006843)	1	0	0.02	-	< 0.01	1
tricarboxylic acid transport (GO:0006842)	6	0	0.12	-	< 0.01	1
antigen processing and presentation of endogenous peptide antigen via MHC class Ib via ER pathway, TAP-dependent (GO:0002489)	2	1	0.04	+	24.5	1
antigen processing and presentation of endogenous peptide antigen via MHC class Ib via ER pathway (GO:0002488)	2	1	0.04	+	24.5	1
antigen processing and presentation of endogenous peptide antigen via MHC class I via ER pathway, TAP-independent (GO:0002486)	33	5	0.67	+	7.42	1
antigen processing and presentation of endogenous peptide antigen via MHC class I via ER pathway, TAP-dependent (GO:0002485)	3	3	0.06	+	49	1
antigen processing and presentation of endogenous peptide antigen via MHC class I via ER pathway (GO:0002484)	34	6	0.69	+	8.65	1
antigen processing and presentation of endogenous peptide antigen (GO:0002483)	38	6	0.78	+	7.74	1
specification of animal organ identity (GO:0010092)	16	1	0.33	+	3.06	1
antigen processing and presentation of exogenous protein antigen via MHC class Ib, TAP-dependent (GO:0002481)	3	1	0.06	+	16.33	1
response to catecholamine (GO:0071869)	24	2	0.49	+	4.08	1
cellular response to monoamine stimulus (GO:0071868)	24	2	0.49	+	4.08	1
response to monoamine (GO:0071867)	25	2	0.51	+	3.92	1
negative regulation of lipid transporter activity (GO:0110114)	1	0	0.02	-	< 0.01	1
negative regulation of apoptotic process in bone marrow cell (GO:0071866)	6	1	0.12	+	8.17	1
positive regulation of lipid transporter activity (GO:0110113)	1	0	0.02	-	< 0.01	1
regulation of apoptotic process in bone marrow cell (GO:0071865)	6	1	0.12	+	8.17	1
regulation of lipid transporter activity (GO:0110112)	2	0	0.04	-	< 0.01	1
positive regulation of cell proliferation in bone marrow (GO:0071864)	10	0	0.2	-	< 0.01	1
negative regulation of animal organ morphogenesis (GO:0110111)	40	5	0.82	+	6.13	1
regulation of cell proliferation in bone marrow (GO:0071863)	11	0	0.22	-	< 0.01	1
mitochondrial transport (GO:0006839)	159	7	3.24	+	2.16	1
serotonin transport (GO:0006837)	9	1	0.18	+	5.44	1
neurotransmitter transport (GO:0006836)	166	6	3.39	+	1.77	1
dicarboxylic acid transport (GO:0006835)	47	0	0.96	-	< 0.01	1
water transport (GO:0006833)	15	0	0.31	-	< 0.01	1
antigen processing and presentation of exogenous peptide antigen via MHC class I, TAP-dependent (GO:0002479)	2	0	0.04	-	< 0.01	1
antigen processing and presentation of exogenous peptide antigen (GO:0002478)	24	2	0.49	+	4.08	1
antigen processing and presentation of exogenous peptide antigen via MHC class Ib (GO:0002477)	3	1	0.06	+	16.33	1
antigen processing and presentation of endogenous peptide antigen via MHC class Ib (GO:0002476)	34	6	0.69	+	8.65	1
polarity specification of proximal/distal axis (GO:0010085)	2	0	0.04	-	< 0.01	1
antigen processing and presentation via MHC class Ib (GO:0002475)	39	6	0.8	+	7.54	1
plasmacytoid dendritic cell antigen processing and presentation (GO:0002470)	1	0	0.02	-	< 0.01	1
mRNA alternative polyadenylation (GO:0110104)	4	0	0.08	-	< 0.01	1
response to triglyceride (GO:0034014)	1	0	0.02	-	< 0.01	1
mitotic cell cycle arrest (GO:0071850)	14	0	0.29	-	< 0.01	1
zinc ion transport (GO:0006829)	29	0	0.59	-	< 0.01	1
manganese ion transport (GO:0006828)	16	0	0.33	-	< 0.01	1
iron ion transport (GO:0006826)	45	2	0.92	+	2.18	1
copper ion transport (GO:0006825)	15	1	0.31	+	3.27	1
cobalt ion transport (GO:0006824)	6	0	0.12	-	< 0.01	1
chloride transport (GO:0006821)	91	4	1.86	+	2.15	1
anion transport (GO:0006820)	453	13	9.24	+	1.41	1
dendritic cell antigen processing and presentation (GO:0002468)	2	0	0.04	-	< 0.01	1
germinal center formation (GO:0002467)	7	0	0.14	-	< 0.01	1
peripheral tolerance induction (GO:0002465)	2	0	0.04	-	< 0.01	1
tolerance induction to nonself antigen (GO:0002462)	1	0	0.02	-	< 0.01	1
tolerance induction dependent upon immune response (GO:0002461)	3	0	0.06	-	< 0.01	1
zygote asymmetric cell division (GO:0010070)	2	0	0.04	-	< 0.01	1
adaptive immune response based on somatic recombination of immune receptors built from immunoglobulin superfamily domains (GO:0002460)	339	2	6.92	-	0.29	1
positive regulation of ERK1 and ERK2 cascade via TNFSF11-mediated signaling (GO:0071848)	2	0	0.04	-	< 0.01	1
TNFSF11-mediated signaling pathway (GO:0071847)	5	0	0.1	-	< 0.01	1
actin filament debranching (GO:0071846)	2	0	0.04	-	< 0.01	1
corpus callosum development (GO:0022038)	18	3	0.37	+	8.17	1
metencephalon development (GO:0022037)	114	3	2.33	+	1.29	1
phosphate ion transport (GO:0006817)	17	0	0.35	-	< 0.01	1
calcium ion transport (GO:0006816)	219	5	4.47	+	1.12	1
sodium ion transport (GO:0006814)	139	3	2.84	+	1.06	1
potassium ion transport (GO:0006813)	159	6	3.24	+	1.85	1
cation transport (GO:0006812)	724	15	14.77	+	1.02	1
telencephalon glial cell migration (GO:0022030)	25	3	0.51	+	5.88	1
ion transport (GO:0006811)	1143	28	23.33	+	1.2	1
peripheral T cell tolerance induction (GO:0002458)	1	0	0.02	-	< 0.01	1
T cell antigen processing and presentation (GO:0002457)	5	0	0.1	-	< 0.01	1
T cell mediated immunity (GO:0002456)	47	0	0.96	-	< 0.01	1
humoral immune response mediated by circulating immunoglobulin (GO:0002455)	220	1	4.49	-	0.22	1
peripheral B cell tolerance induction (GO:0002451)	1	0	0.02	-	< 0.01	1
negative regulation of fat cell differentiation (GO:0045599)	51	2	1.04	+	1.92	1
regulation of fat cell differentiation (GO:0045598)	131	8	2.67	+	2.99	1
apoptotic process in bone marrow cell (GO:0071839)	1	1	0.02	+	49	1
cell proliferation in bone marrow (GO:0071838)	1	0	0.02	-	< 0.01	1
positive regulation of regulatory T cell differentiation (GO:0045591)	14	2	0.29	+	7	1
negative regulation of regulatory T cell differentiation (GO:0045590)	4	1	0.08	+	12.25	1
telencephalon cell migration (GO:0022029)	70	5	1.43	+	3.5	1
intermediate-density lipoprotein particle clearance (GO:0071831)	1	1	0.02	+	49	1
tangential migration from the subventricular zone to the olfactory bulb (GO:0022028)	9	0	0.18	-	< 0.01	1
triglyceride-rich lipoprotein particle clearance (GO:0071830)	4	1	0.08	+	12.25	1
nitric oxide biosynthetic process (GO:0006809)	10	1	0.2	+	4.9	1
interkinetic nuclear migration (GO:0022027)	10	0	0.2	-	< 0.01	1
regulation of nitrogen utilization (GO:0006808)	3	2	0.06	+	32.67	1
nitrogen compound metabolic process (GO:0006807)	5799	154	118.34	+	1.3	1
xenobiotic metabolic process (GO:0006805)	101	2	2.06	-	0.97	1
malonyl-CoA biosynthetic process (GO:2001295)	1	0	0.02	-	< 0.01	1
malonyl-CoA catabolic process (GO:2001294)	1	0	0.02	-	< 0.01	1
superoxide metabolic process (GO:0006801)	34	2	0.69	+	2.88	1
malonyl-CoA metabolic process (GO:2001293)	2	0	0.04	-	< 0.01	1
lymphocyte mediated immunity (GO:0002449)	319	2	6.51	-	0.31	1
mast cell mediated immunity (GO:0002448)	17	1	0.35	+	2.88	1
eosinophil mediated immunity (GO:0002447)	2	0	0.04	-	< 0.01	1
neutrophil mediated immunity (GO:0002446)	19	1	0.39	+	2.58	1
type II hypersensitivity (GO:0002445)	4	0	0.08	-	< 0.01	1
myeloid leukocyte mediated immunity (GO:0002444)	42	2	0.86	+	2.33	1
leukocyte mediated immunity (GO:0002443)	355	4	7.24	-	0.55	1
serotonin secretion involved in inflammatory response (GO:0002442)	4	0	0.08	-	< 0.01	1
histamine secretion involved in inflammatory response (GO:0002441)	5	0	0.1	-	< 0.01	1
regulation of regulatory T cell differentiation (GO:0045589)	26	3	0.53	+	5.65	1
production of molecular mediator of immune response (GO:0002440)	277	0	5.65	-	< 0.01	1
positive regulation of gamma-delta T cell differentiation (GO:0045588)	6	0	0.12	-	< 0.01	1
regulation of gamma-delta T cell differentiation (GO:0045586)	9	0	0.18	-	< 0.01	1
positive regulation of cytotoxic T cell differentiation (GO:0045585)	3	1	0.06	+	16.33	1
regulation of cytotoxic T cell differentiation (GO:0045583)	3	1	0.06	+	16.33	1
plasma lipoprotein particle organization (GO:0071827)	31	3	0.63	+	4.74	1
positive regulation of T cell differentiation (GO:0045582)	93	6	1.9	+	3.16	1
ribonucleoprotein complex subunit organization (GO:0071826)	217	6	4.43	+	1.35	1
negative regulation of T cell differentiation (GO:0045581)	44	2	0.9	+	2.23	1
protein-lipid complex subunit organization (GO:0071825)	35	3	0.71	+	4.2	1
regulation of T cell differentiation (GO:0045580)	145	7	2.96	+	2.37	1
protein-DNA complex subunit organization (GO:0071824)	168	0	3.43	-	< 0.01	1
lateral ganglionic eminence cell proliferation (GO:0022018)	1	0	0.02	-	< 0.01	1
positive regulation of caveolin-mediated endocytosis (GO:2001288)	3	0	0.06	-	< 0.01	1
pallium cell proliferation in forebrain (GO:0022013)	1	0	0.02	-	< 0.01	1
negative regulation of caveolin-mediated endocytosis (GO:2001287)	2	0	0.04	-	< 0.01	1
subpallium cell proliferation in forebrain (GO:0022012)	1	0	0.02	-	< 0.01	1
regulation of caveolin-mediated endocytosis (GO:2001286)	6	0	0.12	-	< 0.01	1
myelination in peripheral nervous system (GO:0022011)	30	0	0.61	-	< 0.01	1
central nervous system myelination (GO:0022010)	21	1	0.43	+	2.33	1
chronic inflammatory response to antigenic stimulus (GO:0002439)	2	0	0.04	-	< 0.01	1
acute inflammatory response to antigenic stimulus (GO:0002438)	12	0	0.24	-	< 0.01	1
inflammatory response to antigenic stimulus (GO:0002437)	28	0	0.57	-	< 0.01	1
response to mycotoxin (GO:0010046)	6	1	0.12	+	8.17	1
positive regulation of unsaturated fatty acid biosynthetic process (GO:2001280)	8	0	0.16	-	< 0.01	1
response to nickel cation (GO:0010045)	2	0	0.04	-	< 0.01	1
response to aluminum ion (GO:0010044)	2	0	0.04	-	< 0.01	1
immune complex clearance (GO:0002434)	1	0	0.02	-	< 0.01	1
response to zinc ion (GO:0010043)	31	1	0.63	+	1.58	1
immune response-regulating cell surface receptor signaling pathway involved in phagocytosis (GO:0002433)	2	0	0.04	-	< 0.01	1
response to manganese ion (GO:0010042)	9	0	0.18	-	< 0.01	1
granuloma formation (GO:0002432)	2	0	0.04	-	< 0.01	1
response to iron(III) ion (GO:0010041)	2	0	0.04	-	< 0.01	1
Fc receptor mediated stimulatory signaling pathway (GO:0002431)	5	0	0.1	-	< 0.01	1
response to iron(II) ion (GO:0010040)	5	0	0.1	-	< 0.01	1
positive regulation of B cell differentiation (GO:0045579)	17	1	0.35	+	2.88	1
complement receptor mediated signaling pathway (GO:0002430)	13	0	0.27	-	< 0.01	1
negative regulation of B cell differentiation (GO:0045578)	4	0	0.08	-	< 0.01	1
regulation of B cell differentiation (GO:0045577)	32	2	0.65	+	3.06	1
mast cell activation (GO:0045576)	25	0	0.51	-	< 0.01	1
basophil activation (GO:0045575)	4	0	0.08	-	< 0.01	1
tail-anchored membrane protein insertion into ER membrane (GO:0071816)	6	0	0.12	-	< 0.01	1
positive regulation of fever generation by positive regulation of prostaglandin secretion (GO:0071812)	2	0	0.04	-	< 0.01	1
central nervous system vasculogenesis (GO:0022009)	4	1	0.08	+	12.25	1
convergent extension involved in neural plate elongation (GO:0022007)	4	0	0.08	-	< 0.01	1
zona limitans intrathalamica formation (GO:0022006)	1	0	0.02	-	< 0.01	1
regulation of unsaturated fatty acid biosynthetic process (GO:2001279)	11	0	0.22	-	< 0.01	1
midbrain-hindbrain boundary maturation during brain development (GO:0022004)	1	0	0.02	-	< 0.01	1
response to iron ion (GO:0010039)	20	1	0.41	+	2.45	1
immune response-activating cell surface receptor signaling pathway (GO:0002429)	328	1	6.69	-	0.15	1
positive regulation of cysteine-type endopeptidase activity involved in execution phase of apoptosis (GO:2001272)	1	0	0.02	-	< 0.01	1
antigen processing and presentation of peptide antigen via MHC class Ib (GO:0002428)	35	6	0.71	+	8.4	1
response to carbon dioxide (GO:0010037)	2	0	0.04	-	< 0.01	1
negative regulation of cysteine-type endopeptidase activity involved in execution phase of apoptosis (GO:2001271)	3	0	0.06	-	< 0.01	1
regulation of cysteine-type endopeptidase activity involved in execution phase of apoptosis (GO:2001270)	4	0	0.08	-	< 0.01	1
immunoglobulin production in mucosal tissue (GO:0002426)	2	0	0.04	-	< 0.01	1
response to inorganic substance (GO:0010035)	409	21	8.35	+	2.52	1
meiotic chromosome condensation (GO:0010032)	7	0	0.14	-	< 0.01	1
protein transmembrane transport (GO:0071806)	51	2	1.04	+	1.92	1
potassium ion transmembrane transport (GO:0071805)	134	6	2.73	+	2.19	1
regulation of mammary gland epithelial cell proliferation (GO:0033599)	20	0	0.41	-	< 0.01	1
[truncated: 13,661 more rows]

## Sheet: go_uninjured+fibrotic_2
Analysis Type:	PANTHER Overrepresentation Test (Released 20181113)
Annotation Version and Release Date:	GO Ontology database Released 2019-01-01
Analyzed List:	upload_1 (Mus musculus)
Reference List:	Mus musculus (all genes in database)
Test Type:	FISHER
Correction:	BONFERRONI
Bonferroni count:	8633
GO biological process complete	Mus musculus - REFLIST (22296)	upload_1 (172)	upload_1 (expected)	upload_1 (over/under)	upload_1 (fold Enrichment)	upload_1 (P-value)
Unclassified (UNCLASSIFIED)	1869	4	14.42	-	0.28	0
extracellular structure organization (GO:0043062)	268	22	2.07	+	10.64	6.26e-12
extracellular matrix organization (GO:0030198)	235	20	1.81	+	11.03	7.42e-11
cell adhesion (GO:0007155)	784	29	6.05	+	4.79	3.85e-08
biological adhesion (GO:0022610)	794	29	6.13	+	4.73	5.18e-08
regulation of multicellular organismal process (GO:0051239)	3116	58	24.04	+	2.41	5.63e-07
regulation of localization (GO:0032879)	2773	54	21.39	+	2.52	6.22e-07
regulation of cellular response to growth factor stimulus (GO:0090287)	269	17	2.08	+	8.19	6.94e-07
regulation of response to stimulus (GO:0048583)	3831	64	29.55	+	2.17	3.6e-06
regulation of signal transduction (GO:0009966)	2722	51	21	+	2.43	1.1e-05
regulation of cellular component movement (GO:0051270)	1010	29	7.79	+	3.72	1.25e-05
anatomical structure morphogenesis (GO:0009653)	2144	44	16.54	+	2.66	1.34e-05
skeletal system development (GO:0001501)	478	20	3.69	+	5.42	1.44e-05
regulation of cell motility (GO:2000145)	924	27	7.13	+	3.79	3.46e-05
connective tissue development (GO:0061448)	224	14	1.73	+	8.1	3.96e-05
system development (GO:0048731)	4142	65	31.95	+	2.03	4.39e-05
regulation of cell migration (GO:0030334)	875	26	6.75	+	3.85	4.98e-05
regulation of cell communication (GO:0010646)	3130	54	24.15	+	2.24	6.24e-05
regulation of signaling (GO:0023051)	3145	54	24.26	+	2.23	6.98e-05
positive regulation of biological process (GO:0048518)	5935	81	45.78	+	1.77	9.41e-05
collagen fibril organization (GO:0030199)	49	8	0.38	+	21.16	0.000104
anatomical structure development (GO:0048856)	5070	73	39.11	+	1.87	0.000118
supramolecular fiber organization (GO:0097435)	444	18	3.43	+	5.26	0.000158
regulation of locomotion (GO:0040012)	1001	27	7.72	+	3.5	0.000177
positive regulation of cellular process (GO:0048522)	5254	74	40.53	+	1.83	0.000193
developmental process (GO:0032502)	5351	75	41.28	+	1.82	0.000227
animal organ development (GO:0048513)	2991	51	23.07	+	2.21	0.000272
positive regulation of multicellular organismal process (GO:0051240)	1866	38	14.4	+	2.64	0.000287
regulation of biological process (GO:0050789)	11153	122	86.04	+	1.42	0.000314
animal organ morphogenesis (GO:0009887)	973	26	7.51	+	3.46	0.000401
cellular developmental process (GO:0048869)	3704	58	28.57	+	2.03	0.000428
multicellular organism development (GO:0007275)	4705	68	36.3	+	1.87	0.00045
cell differentiation (GO:0030154)	3616	57	27.9	+	2.04	0.000537
positive regulation of cell communication (GO:0010647)	1671	35	12.89	+	2.72	0.000578
regulation of developmental process (GO:0050793)	2611	46	20.14	+	2.28	0.000628
positive regulation of signaling (GO:0023056)	1678	35	12.94	+	2.7	0.000639
chondrocyte development (GO:0002063)	41	7	0.32	+	22.13	0.000665
tissue development (GO:0009888)	1620	34	12.5	+	2.72	0.000883
skeletal system morphogenesis (GO:0048705)	255	13	1.97	+	6.61	0.00138
cartilage development (GO:0051216)	172	11	1.33	+	8.29	0.00151
cartilage development involved in endochondral bone morphogenesis (GO:0060351)	49	7	0.38	+	18.52	0.00199
muscle structure development (GO:0061061)	473	17	3.65	+	4.66	0.0021
chondrocyte differentiation involved in endochondral bone morphogenesis (GO:0003413)	29	6	0.22	+	26.82	0.00215
regulation of multicellular organismal development (GO:2000026)	2095	39	16.16	+	2.41	0.00215
urogenital system development (GO:0001655)	315	14	2.43	+	5.76	0.00226
negative regulation of cellular response to growth factor stimulus (GO:0090288)	141	10	1.09	+	9.19	0.00227
regulation of response to external stimulus (GO:0032101)	731	21	5.64	+	3.72	0.00285
cell development (GO:0048468)	1707	34	13.17	+	2.58	0.00295
regulation of cellular process (GO:0050794)	10456	114	80.66	+	1.41	0.00396
positive regulation of developmental process (GO:0051094)	1502	31	11.59	+	2.68	0.00511
nephron development (GO:0072006)	120	9	0.93	+	9.72	0.0059
biological regulation (GO:0065007)	11765	123	90.76	+	1.36	0.00613
tube development (GO:0035295)	909	23	7.01	+	3.28	0.00653
regulation of cell population proliferation (GO:0042127)	1628	32	12.56	+	2.55	0.00926
negative regulation of biological process (GO:0048519)	4989	67	38.49	+	1.74	0.0112
positive regulation of signal transduction (GO:0009967)	1482	30	11.43	+	2.62	0.0118
cellular component morphogenesis (GO:0032989)	809	21	6.24	+	3.36	0.0139
response to chemical (GO:0042221)	3377	51	26.05	+	1.96	0.015
chondrocyte development involved in endochondral bone morphogenesis (GO:0003433)	22	5	0.17	+	29.46	0.0151
growth plate cartilage chondrocyte differentiation (GO:0003418)	22	5	0.17	+	29.46	0.0151
negative regulation of epithelial cell proliferation (GO:0050680)	139	9	1.07	+	8.39	0.0186
renal system development (GO:0072001)	275	12	2.12	+	5.66	0.0199
cellular component organization (GO:0016043)	5063	67	39.06	+	1.72	0.0205
regulation of transmembrane receptor protein serine/threonine kinase signaling pathway (GO:0090092)	228	11	1.76	+	6.25	0.0212
response to wounding (GO:0009611)	331	13	2.55	+	5.09	0.0229
endochondral bone morphogenesis (GO:0060350)	73	7	0.56	+	12.43	0.0234
bone mineralization (GO:0030282)	46	6	0.35	+	16.91	0.0242
organ growth (GO:0035265)	112	8	0.86	+	9.26	0.0351
regulation of epithelial cell proliferation (GO:0050678)	349	13	2.69	+	4.83	0.0399
positive regulation of cellular component organization (GO:0051130)	1250	26	9.64	+	2.7	0.0412
response to inorganic substance (GO:0010035)	409	14	3.16	+	4.44	0.0435
chondrocyte differentiation (GO:0002062)	81	7	0.62	+	11.2	0.0444
negative regulation of cell population proliferation (GO:0008285)	670	18	5.17	+	3.48	0.0516
kidney development (GO:0001822)	254	11	1.96	+	5.61	0.057
regulation of animal organ morphogenesis (GO:2000027)	207	10	1.6	+	6.26	0.0608
locomotion (GO:0040011)	1123	24	8.66	+	2.77	0.0641
cellular component organization or biogenesis (GO:0071840)	5238	67	40.41	+	1.66	0.0669
wound healing (GO:0042060)	259	11	2	+	5.51	0.068
biomineral tissue development (GO:0031214)	87	7	0.67	+	10.43	0.0688
negative regulation of cellular component movement (GO:0051271)	313	12	2.41	+	4.97	0.0709
tissue morphogenesis (GO:0048729)	620	17	4.78	+	3.55	0.0734
cellular response to chemical stimulus (GO:0070887)	2244	37	17.31	+	2.14	0.0863
growth plate cartilage development (GO:0003417)	33	5	0.25	+	19.64	0.0876
negative regulation of response to stimulus (GO:0048585)	1533	29	11.83	+	2.45	0.101
regulation of vasculature development (GO:1901342)	328	12	2.53	+	4.74	0.111
negative regulation of locomotion (GO:0040013)	329	12	2.54	+	4.73	0.115
negative regulation of cellular process (GO:0048523)	4470	59	34.48	+	1.71	0.12
chondrocyte morphogenesis (GO:0090171)	16	4	0.12	+	32.41	0.126
growth plate cartilage chondrocyte morphogenesis (GO:0003429)	16	4	0.12	+	32.41	0.126
chondrocyte morphogenesis involved in endochondral bone morphogenesis (GO:0003414)	16	4	0.12	+	32.41	0.126
regulation of wound healing (GO:0061041)	135	8	1.04	+	7.68	0.128
protein trimerization (GO:0070206)	63	6	0.49	+	12.35	0.128
negative regulation of cell motility (GO:2000146)	278	11	2.14	+	5.13	0.129
regulation of biological quality (GO:0065008)	3841	53	29.63	+	1.79	0.14
regulation of cell differentiation (GO:0045595)	1823	32	14.06	+	2.28	0.144
respiratory system development (GO:0060541)	230	10	1.77	+	5.64	0.146
growth plate cartilage morphogenesis (GO:0003422)	17	4	0.13	+	30.5	0.155
negative regulation of reproductive process (GO:2000242)	66	6	0.51	+	11.78	0.164
response to external stimulus (GO:0009605)	1969	33	15.19	+	2.17	0.187
regulation of transforming growth factor beta receptor signaling pathway (GO:0017015)	103	7	0.79	+	8.81	0.193
regulation of cell adhesion (GO:0030155)	671	17	5.18	+	3.28	0.197
endochondral bone growth (GO:0003416)	40	5	0.31	+	16.2	0.204
regulation of cellular response to transforming growth factor beta stimulus (GO:1903844)	105	7	0.81	+	8.64	0.217
morphogenesis of a branching epithelium (GO:0061138)	192	9	1.48	+	6.08	0.222
protein heterotrimerization (GO:0070208)	19	4	0.15	+	27.29	0.226
positive regulation of cell population proliferation (GO:0008284)	979	21	7.55	+	2.78	0.238
cell morphogenesis involved in differentiation (GO:0000904)	544	15	4.2	+	3.57	0.239
regulation of transport (GO:0051049)	1899	32	14.65	+	2.18	0.239
positive regulation of epithelial cell proliferation (GO:0050679)	196	9	1.51	+	5.95	0.259
bone growth (GO:0098868)	43	5	0.33	+	15.07	0.281
negative regulation of transmembrane receptor protein serine/threonine kinase signaling pathway (GO:0090101)	110	7	0.85	+	8.25	0.288
bone development (GO:0060348)	199	9	1.54	+	5.86	0.29
positive regulation of response to stimulus (GO:0048584)	2257	36	17.41	+	2.07	0.299
renal tubule morphogenesis (GO:0061333)	74	6	0.57	+	10.51	0.299
lung development (GO:0030324)	200	9	1.54	+	5.83	0.301
regulation of morphogenesis of an epithelium (GO:1905330)	111	7	0.86	+	8.17	0.304
multicellular organismal process (GO:0032501)	7113	81	54.87	+	1.48	0.315
response to oxygen-containing compound (GO:1901700)	1241	24	9.57	+	2.51	0.317
morphogenesis of a branching structure (GO:0001763)	202	9	1.56	+	5.78	0.324
respiratory tube development (GO:0030323)	203	9	1.57	+	5.75	0.336
glomerulus development (GO:0032835)	45	5	0.35	+	14.4	0.343
regulation of mesenchymal cell proliferation (GO:0010464)	45	5	0.35	+	14.4	0.343
bone morphogenesis (GO:0060349)	114	7	0.88	+	7.96	0.357
tube morphogenesis (GO:0035239)	705	17	5.44	+	3.13	0.361
cell morphogenesis (GO:0000902)	708	17	5.46	+	3.11	0.38
regulation of cellular component organization (GO:0051128)	2488	38	19.19	+	1.98	0.391
muscle cell differentiation (GO:0042692)	260	10	2.01	+	4.99	0.399
branching involved in ureteric bud morphogenesis (GO:0001658)	47	5	0.36	+	13.79	0.416
branching morphogenesis of an epithelial tube (GO:0048754)	161	8	1.24	+	6.44	0.424
regulation of chemotaxis (GO:0050920)	210	9	1.62	+	5.56	0.433
response to metal ion (GO:0010038)	265	10	2.04	+	4.89	0.465
negative regulation of cell migration (GO:0030336)	265	10	2.04	+	4.89	0.465
metanephros development (GO:0001656)	81	6	0.62	+	9.6	0.481
ossification (GO:0001503)	214	9	1.65	+	5.45	0.498
smooth muscle tissue development (GO:0048745)	24	4	0.19	+	21.6	0.508
adrenal gland development (GO:0030325)	24	4	0.19	+	21.6	0.508
nephron tubule development (GO:0072080)	82	6	0.63	+	9.48	0.513
regulation of actin filament-based process (GO:0032970)	388	12	2.99	+	4.01	0.544
regulation of response to wounding (GO:1903034)	169	8	1.3	+	6.14	0.588
negative regulation of BMP signaling pathway (GO:0030514)	51	5	0.39	+	12.71	0.596
regulation of collagen metabolic process (GO:0010712)	52	5	0.4	+	12.46	0.65
chemotaxis (GO:0006935)	463	13	3.57	+	3.64	0.697
positive regulation of cell migration (GO:0030335)	532	14	4.1	+	3.41	0.724
taxis (GO:0042330)	466	13	3.59	+	3.62	0.742
renal tubule development (GO:0061326)	88	6	0.68	+	8.84	0.743
kidney epithelium development (GO:0072073)	129	7	1	+	7.03	0.75
negative regulation of signal transduction (GO:0009968)	1145	22	8.83	+	2.49	0.755
cartilage morphogenesis (GO:0060536)	27	4	0.21	+	19.2	0.767
negative regulation of multicellular organismal process (GO:0051241)	1275	24	9.84	+	2.44	0.776
regulation of embryonic development (GO:0045995)	130	7	1	+	6.98	0.785
learning or memory (GO:0007611)	283	10	2.18	+	4.58	0.787
bone trabecula formation (GO:0060346)	9	3	0.07	+	43.21	0.796
positive regulation of cell differentiation (GO:0045597)	1073	21	8.28	+	2.54	0.86
regulation of reproductive process (GO:2000241)	179	8	1.38	+	5.79	0.863
ear development (GO:0043583)	231	9	1.78	+	5.05	0.874
ureteric bud development (GO:0001657)	91	6	0.7	+	8.55	0.885
regulation of metabolic process (GO:0019222)	5679	67	43.81	+	1.53	0.896
response to endogenous stimulus (GO:0009719)	1078	21	8.32	+	2.53	0.916
muscle system process (GO:0003012)	233	9	1.8	+	5.01	0.93
mesonephric tubule development (GO:0072164)	92	6	0.71	+	8.45	0.936
mesonephric epithelium development (GO:0072163)	92	6	0.71	+	8.45	0.936
collagen metabolic process (GO:0032963)	57	5	0.44	+	11.37	0.974
ureteric bud morphogenesis (GO:0060675)	57	5	0.44	+	11.37	0.974
endocrine system development (GO:0035270)	135	7	1.04	+	6.72	0.983
prostate gland epithelium morphogenesis (GO:0060740)	29	4	0.22	+	17.88	0.985
regulation of biomineral tissue development (GO:0070167)	93	6	0.72	+	8.36	0.991
regulation of BMP signaling pathway (GO:0030510)	93	6	0.72	+	8.36	0.991
ion transmembrane transport (GO:0034220)	578	6	4.46	+	1.35	1
respiratory burst involved in defense response (GO:0002679)	5	0	0.04	-	< 0.01	1
response to lead ion (GO:0010288)	10	1	0.08	+	12.96	1
positive regulation of chronic inflammatory response (GO:0002678)	5	0	0.04	-	< 0.01	1
negative regulation of chronic inflammatory response (GO:0002677)	6	0	0.05	-	< 0.01	1
heat acclimation (GO:0010286)	4	0	0.03	-	< 0.01	1
regulation of chronic inflammatory response (GO:0002676)	11	0	0.08	-	< 0.01	1
positive regulation of acute inflammatory response (GO:0002675)	35	1	0.27	+	3.7	1
negative regulation of acute inflammatory response (GO:0002674)	13	0	0.1	-	< 0.01	1
regulation of acute inflammatory response (GO:0002673)	51	1	0.39	+	2.54	1
carbohydrate transmembrane transport (GO:0034219)	27	0	0.21	-	< 0.01	1
protein hexamerization (GO:0034214)	10	0	0.08	-	< 0.01	1
quinolinate catabolic process (GO:0034213)	1	0	0.01	-	< 0.01	1
positive regulation of T cell anergy (GO:0002669)	4	0	0.03	-	< 0.01	1
negative regulation of T cell anergy (GO:0002668)	1	0	0.01	-	< 0.01	1
regulation of T cell anergy (GO:0002667)	7	0	0.05	-	< 0.01	1
positive regulation of T cell tolerance induction (GO:0002666)	7	0	0.05	-	< 0.01	1
negative regulation of T cell tolerance induction (GO:0002665)	1	0	0.01	-	< 0.01	1
regulation of T cell tolerance induction (GO:0002664)	11	0	0.08	-	< 0.01	1
detoxification of copper ion (GO:0010273)	6	0	0.05	-	< 0.01	1
positive regulation of B cell tolerance induction (GO:0002663)	2	0	0.02	-	< 0.01	1
regulation of B cell tolerance induction (GO:0002661)	2	0	0.02	-	< 0.01	1
positive regulation of peripheral tolerance induction (GO:0002660)	2	0	0.02	-	< 0.01	1
amyloid-beta formation (GO:0034205)	7	0	0.05	-	< 0.01	1
lipid translocation (GO:0034204)	42	0	0.32	-	< 0.01	1
glycolipid translocation (GO:0034203)	1	0	0.01	-	< 0.01	1
response to oleic acid (GO:0034201)	2	0	0.02	-	< 0.01	1
response to selenium ion (GO:0010269)	6	0	0.05	-	< 0.01	1
regulation of peripheral tolerance induction (GO:0002658)	2	0	0.02	-	< 0.01	1
SCF complex assembly (GO:0010265)	2	0	0.02	-	< 0.01	1
positive regulation of tolerance induction dependent upon immune response (GO:0002654)	2	0	0.02	-	< 0.01	1
regulation of tolerance induction dependent upon immune response (GO:0002652)	3	0	0.02	-	< 0.01	1
positive regulation of tolerance induction to self antigen (GO:0002651)	1	0	0.01	-	< 0.01	1
animal organ senescence (GO:0010260)	1	0	0.01	-	< 0.01	1
positive regulation of chromatin assembly or disassembly (GO:0045799)	3	0	0.02	-	< 0.01	1
positive regulation of intestinal cholesterol absorption (GO:0045797)	1	0	0.01	-	< 0.01	1
negative regulation of intestinal cholesterol absorption (GO:0045796)	2	0	0.02	-	< 0.01	1
positive regulation of cell volume (GO:0045795)	1	0	0.01	-	< 0.01	1
negative regulation of cell volume (GO:0045794)	7	0	0.05	-	< 0.01	1
positive regulation of cell size (GO:0045793)	17	0	0.13	-	< 0.01	1
negative regulation of cell size (GO:0045792)	13	0	0.1	-	< 0.01	1
multicellular organism aging (GO:0010259)	41	0	0.32	-	< 0.01	1
regulation of tolerance induction to self antigen (GO:0002649)	2	0	0.02	-	< 0.01	1
positive regulation of central tolerance induction (GO:0002648)	1	0	0.01	-	< 0.01	1
NADH dehydrogenase complex assembly (GO:0010257)	42	0	0.32	-	< 0.01	1
endomembrane system organization (GO:0010256)	343	4	2.65	+	1.51	1
regulation of central tolerance induction (GO:0002646)	1	0	0.01	-	< 0.01	1
glucose mediated signaling pathway (GO:0010255)	3	0	0.02	-	< 0.01	1
positive regulation of tolerance induction (GO:0002645)	10	0	0.08	-	< 0.01	1
negative regulation of tolerance induction (GO:0002644)	2	0	0.02	-	< 0.01	1
regulation of tolerance induction (GO:0002643)	19	0	0.15	-	< 0.01	1
positive regulation of immunoglobulin biosynthetic process (GO:0002642)	1	0	0.01	-	< 0.01	1
regulation of immunoglobulin biosynthetic process (GO:0002640)	1	0	0.01	-	< 0.01	1
positive regulation of cell cycle (GO:0045787)	357	6	2.75	+	2.18	1
negative regulation of cell cycle (GO:0045786)	402	4	3.1	+	1.29	1
positive regulation of cell adhesion (GO:0045785)	402	8	3.1	+	2.58	1
positive regulation of bone resorption (GO:0045780)	27	0	0.21	-	< 0.01	1
positive regulation of immunoglobulin production (GO:0002639)	49	0	0.38	-	< 0.01	1
establishment or maintenance of transmembrane electrochemical gradient (GO:0010248)	3	0	0.02	-	< 0.01	1
negative regulation of immunoglobulin production (GO:0002638)	13	0	0.1	-	< 0.01	1
regulation of immunoglobulin production (GO:0002637)	73	0	0.56	-	< 0.01	1
positive regulation of germinal center formation (GO:0002636)	5	0	0.04	-	< 0.01	1
negative regulation of germinal center formation (GO:0002635)	2	0	0.02	-	< 0.01	1
regulation of germinal center formation (GO:0002634)	10	0	0.08	-	< 0.01	1
response to organonitrogen compound (GO:0010243)	708	14	5.46	+	2.56	1
negative regulation of granuloma formation (GO:0002632)	1	0	0.01	-	< 0.01	1
regulation of granuloma formation (GO:0002631)	1	0	0.01	-	< 0.01	1
negative regulation of bone resorption (GO:0045779)	15	0	0.12	-	< 0.01	1
positive regulation of ossification (GO:0045778)	97	4	0.75	+	5.35	1
positive regulation of blood pressure (GO:0045777)	53	0	0.41	-	< 0.01	1
negative regulation of blood pressure (GO:0045776)	60	0	0.46	-	< 0.01	1
positive regulation of axon extension (GO:0045773)	54	0	0.42	-	< 0.01	1
positive regulation of asymmetric cell division (GO:0045770)	1	0	0.01	-	< 0.01	1
negative regulation of T cell antigen processing and presentation (GO:0002626)	1	0	0.01	-	< 0.01	1
regulation of T cell antigen processing and presentation (GO:0002625)	2	0	0.02	-	< 0.01	1
vascular transport (GO:0010232)	1	0	0.01	-	< 0.01	1
negative regulation of asymmetric cell division (GO:0045769)	1	0	0.01	-	< 0.01	1
positive regulation of angiogenesis (GO:0045766)	175	6	1.35	+	4.44	1
regulation of angiogenesis (GO:0045765)	296	10	2.28	+	4.38	1
positive regulation of cellular amino acid metabolic process (GO:0045764)	3	0	0.02	-	< 0.01	1
negative regulation of cellular amino acid metabolic process (GO:0045763)	2	0	0.02	-	< 0.01	1
positive regulation of adenylate cyclase activity (GO:0045762)	14	2	0.11	+	18.52	1
regulation of adenylate cyclase activity (GO:0045761)	32	2	0.25	+	8.1	1
positive regulation of action potential (GO:0045760)	15	0	0.12	-	< 0.01	1
response to lithium ion (GO:0010226)	14	1	0.11	+	9.26	1
response to UV-C (GO:0010225)	14	0	0.11	-	< 0.01	1
response to UV-B (GO:0010224)	17	1	0.13	+	7.63	1
negative regulation of action potential (GO:0045759)	10	0	0.08	-	< 0.01	1
negative regulation of Toll signaling pathway (GO:0045751)	2	0	0.02	-	< 0.01	1
maintenance of DNA methylation (GO:0010216)	7	0	0.05	-	< 0.01	1
positive regulation of dendritic cell antigen processing and presentation (GO:0002606)	6	1	0.05	+	21.6	1
negative regulation of dendritic cell antigen processing and presentation (GO:0002605)	1	0	0.01	-	< 0.01	1
regulation of dendritic cell antigen processing and presentation (GO:0002604)	7	1	0.05	+	18.52	1
response to ionizing radiation (GO:0010212)	125	2	0.96	+	2.07	1
regulation of hexokinase activity (GO:1903299)	11	0	0.08	-	< 0.01	1
negative regulation of hypoxia-induced intrinsic apoptotic signaling pathway (GO:1903298)	5	0	0.04	-	< 0.01	1
regulation of hypoxia-induced intrinsic apoptotic signaling pathway (GO:1903297)	5	0	0.04	-	< 0.01	1
positive regulation of Notch signaling pathway (GO:0045747)	40	0	0.31	-	< 0.01	1
positive regulation of glutamate secretion, neurotransmission (GO:1903296)	4	0	0.03	-	< 0.01	1
negative regulation of Notch signaling pathway (GO:0045746)	34	0	0.26	-	< 0.01	1
positive regulation of G protein-coupled receptor signaling pathway (GO:0045745)	36	2	0.28	+	7.2	1
regulation of glutamate secretion, neurotransmission (GO:1903294)	4	0	0.03	-	< 0.01	1
negative regulation of G protein-coupled receptor signaling pathway (GO:0045744)	53	0	0.41	-	< 0.01	1
positive regulation of fibroblast growth factor receptor signaling pathway (GO:0045743)	8	1	0.06	+	16.2	1
protein localization to Golgi membrane (GO:1903292)	3	0	0.02	-	< 0.01	1
positive regulation of epidermal growth factor receptor signaling pathway (GO:0045742)	26	0	0.2	-	< 0.01	1
positive regulation of epidermal growth factor-activated receptor activity (GO:0045741)	10	0	0.08	-	< 0.01	1
positive regulation of DNA replication (GO:0045740)	43	0	0.33	-	< 0.01	1
positive regulation of DNA repair (GO:0045739)	64	1	0.49	+	2.03	1
positive regulation of potassium ion import across plasma membrane (GO:1903288)	7	1	0.05	+	18.52	1
negative regulation of DNA repair (GO:0045738)	27	0	0.21	-	< 0.01	1
arginine catabolic process to proline (GO:0019493)	1	0	0.01	-	< 0.01	1
positive regulation of cyclin-dependent protein serine/threonine kinase activity (GO:0045737)	24	0	0.19	-	< 0.01	1
regulation of potassium ion import (GO:1903286)	8	1	0.06	+	16.2	1
negative regulation of cyclin-dependent protein serine/threonine kinase activity (GO:0045736)	23	0	0.18	-	< 0.01	1
positive regulation of hydrogen peroxide catabolic process (GO:1903285)	1	0	0.01	-	< 0.01	1
positive regulation of glutathione peroxidase activity (GO:1903284)	1	0	0.01	-	< 0.01	1
regulation of glutathione peroxidase activity (GO:1903282)	1	0	0.01	-	< 0.01	1
positive regulation of protein catabolic process (GO:0045732)	206	2	1.59	+	1.26	1
positive regulation of calcium:sodium antiporter activity (GO:1903281)	2	1	0.02	+	64.81	1
negative regulation of calcium:sodium antiporter activity (GO:1903280)	1	1	0.01	+	> 100	1
respiratory burst (GO:0045730)	13	0	0.1	-	< 0.01	1
response to glucagon (GO:0033762)	7	0	0.05	-	< 0.01	1
cerebral cortex radially oriented cell migration (GO:0021799)	37	0	0.29	-	< 0.01	1
forebrain dorsal/ventral pattern formation (GO:0021798)	7	0	0.05	-	< 0.01	1
forebrain anterior/posterior pattern specification (GO:0021797)	4	0	0.03	-	< 0.01	1
cerebral cortex regionalization (GO:0021796)	9	0	0.07	-	< 0.01	1
cerebral cortex cell migration (GO:0021795)	55	0	0.42	-	< 0.01	1
thalamus development (GO:0021794)	13	1	0.1	+	9.97	1
chemorepulsion of branchiomotor axon (GO:0021793)	1	1	0.01	+	> 100	1
regulation of calcium:sodium antiporter activity (GO:1903279)	3	2	0.02	+	86.42	1
positive regulation of sodium ion export across plasma membrane (GO:1903278)	4	1	0.03	+	32.41	1
beta-alanine catabolic process (GO:0019484)	1	0	0.01	-	< 0.01	1
respiratory burst after phagocytosis (GO:0045728)	2	0	0.02	-	< 0.01	1
negative regulation of sodium ion export across plasma membrane (GO:1903277)	1	0	0.01	-	< 0.01	1
beta-alanine biosynthetic process (GO:0019483)	1	0	0.01	-	< 0.01	1
positive regulation of translation (GO:0045727)	113	1	0.87	+	1.15	1
regulation of sodium ion export across plasma membrane (GO:1903276)	5	1	0.04	+	25.93	1
beta-alanine metabolic process (GO:0019482)	4	0	0.03	-	< 0.01	1
positive regulation of integrin biosynthetic process (GO:0045726)	3	0	0.02	-	< 0.01	1
L-alanine catabolic process, by transamination (GO:0019481)	1	0	0.01	-	< 0.01	1
positive regulation of glycogen biosynthetic process (GO:0045725)	17	1	0.13	+	7.63	1
positive regulation of cilium assembly (GO:0045724)	28	0	0.22	-	< 0.01	1
positive regulation of fatty acid biosynthetic process (GO:0045723)	22	0	0.17	-	< 0.01	1
positive regulation of gluconeogenesis (GO:0045722)	17	0	0.13	-	< 0.01	1
negative regulation of gluconeogenesis (GO:0045721)	18	0	0.14	-	< 0.01	1
negative regulation of integrin biosynthetic process (GO:0045720)	2	0	0.02	-	< 0.01	1
ribosome localization (GO:0033750)	13	0	0.1	-	< 0.01	1
branchiomotor neuron axon guidance (GO:0021785)	6	1	0.05	+	21.6	1
postganglionic parasympathetic fiber development (GO:0021784)	2	1	0.02	+	64.81	1
preganglionic parasympathetic fiber development (GO:0021783)	18	1	0.14	+	7.2	1
glial cell development (GO:0021782)	100	0	0.77	-	< 0.01	1
D-amino acid catabolic process (GO:0019478)	2	0	0.02	-	< 0.01	1
glial cell fate commitment (GO:0021781)	14	1	0.11	+	9.26	1
L-lysine catabolic process (GO:0019477)	2	0	0.02	-	< 0.01	1
glial cell fate specification (GO:0021780)	5	0	0.04	-	< 0.01	1
negative regulation of glycogen biosynthetic process (GO:0045719)	5	0	0.04	-	< 0.01	1
L-lysine catabolic process to acetyl-CoA (GO:0019474)	1	0	0.01	-	< 0.01	1
negative regulation of fatty acid biosynthetic process (GO:0045717)	12	0	0.09	-	< 0.01	1
positive regulation of low-density lipoprotein particle receptor biosynthetic process (GO:0045716)	2	0	0.02	-	< 0.01	1
positive regulation of tumor necrosis factor-mediated signaling pathway (GO:1903265)	8	0	0.06	-	< 0.01	1
4-hydroxyproline metabolic process (GO:0019471)	12	0	0.09	-	< 0.01	1
negative regulation of low-density lipoprotein particle receptor biosynthetic process (GO:0045715)	3	0	0.02	-	< 0.01	1
4-hydroxyproline catabolic process (GO:0019470)	1	0	0.01	-	< 0.01	1
regulation of low-density lipoprotein particle receptor biosynthetic process (GO:0045714)	7	0	0.05	-	< 0.01	1
low-density lipoprotein particle receptor biosynthetic process (GO:0045713)	1	0	0.01	-	< 0.01	1
oligodendrocyte cell fate commitment (GO:0021779)	5	0	0.04	-	< 0.01	1
oligodendrocyte cell fate specification (GO:0021778)	5	0	0.04	-	< 0.01	1
smoothened signaling pathway involved in spinal cord motor neuron cell fate specification (GO:0021776)	3	0	0.02	-	< 0.01	1
smoothened signaling pathway involved in ventral spinal cord interneuron specification (GO:0021775)	3	0	0.02	-	< 0.01	1
striatal medium spiny neuron differentiation (GO:0021773)	3	0	0.02	-	< 0.01	1
olfactory bulb development (GO:0021772)	37	1	0.29	+	3.5	1
lateral geniculate nucleus development (GO:0021771)	1	0	0.01	-	< 0.01	1
exon-exon junction complex disassembly (GO:1903259)	1	0	0.01	-	< 0.01	1
glycine decarboxylation via glycine cleavage system (GO:0019464)	3	0	0.02	-	< 0.01	1
ectoderm and mesoderm interaction (GO:0007499)	1	0	0.01	-	< 0.01	1
mesoderm development (GO:0007498)	103	1	0.79	+	1.26	1
multi-ciliated epithelial cell differentiation (GO:1903251)	7	0	0.05	-	< 0.01	1
posterior midgut development (GO:0007497)	1	0	0.01	-	< 0.01	1
visceral mesoderm-endoderm interaction involved in midgut development (GO:0007495)	1	0	0.01	-	< 0.01	1
midgut development (GO:0007494)	5	1	0.04	+	25.93	1
endodermal cell fate determination (GO:0007493)	2	0	0.02	-	< 0.01	1
endoderm development (GO:0007492)	63	1	0.49	+	2.06	1
orbitofrontal cortex development (GO:0021769)	2	0	0.02	-	< 0.01	1
nucleus accumbens development (GO:0021768)	1	0	0.01	-	< 0.01	1
mammillary body development (GO:0021767)	2	0	0.02	-	< 0.01	1
hippocampus development (GO:0021766)	75	1	0.58	+	1.73	1
amygdala development (GO:0021764)	5	0	0.04	-	< 0.01	1
subthalamic nucleus development (GO:0021763)	1	0	0.01	-	< 0.01	1
substantia nigra development (GO:0021762)	2	0	0.02	-	< 0.01	1
limbic system development (GO:0021761)	99	1	0.76	+	1.31	1
negative regulation of citrulline biosynthetic process (GO:1903249)	1	0	0.01	-	< 0.01	1
regulation of citrulline biosynthetic process (GO:1903248)	1	0	0.01	-	< 0.01	1
L-cysteine catabolic process to taurine (GO:0019452)	2	0	0.02	-	< 0.01	1
positive regulation of cardiac muscle hypertrophy in response to stress (GO:1903244)	2	0	0.02	-	< 0.01	1
negative regulation of cardiac muscle hypertrophy in response to stress (GO:1903243)	6	0	0.05	-	< 0.01	1
regulation of cardiac muscle hypertrophy in response to stress (GO:1903242)	9	0	0.07	-	< 0.01	1
U2-type prespliceosome assembly (GO:1903241)	2	0	0.02	-	< 0.01	1
globus pallidus development (GO:0021759)	2	0	0.02	-	< 0.01	1
striatum development (GO:0021756)	17	0	0.13	-	< 0.01	1
facial nucleus development (GO:0021754)	2	0	0.02	-	< 0.01	1
pronephric nephron tubule development (GO:0039020)	2	0	0.02	-	< 0.01	1
L-cysteine catabolic process to hypotaurine (GO:0019449)	1	0	0.01	-	< 0.01	1
L-cysteine catabolic process (GO:0019448)	3	0	0.02	-	< 0.01	1
vestibular nucleus development (GO:0021750)	2	0	0.02	-	< 0.01	1
positive regulation of leukocyte tethering or rolling (GO:1903238)	6	0	0.05	-	< 0.01	1
negative regulation of leukocyte tethering or rolling (GO:1903237)	3	0	0.02	-	< 0.01	1
regulation of leukocyte tethering or rolling (GO:1903236)	9	0	0.07	-	< 0.01	1
tryptophan catabolic process to acetyl-CoA (GO:0019442)	2	0	0.02	-	< 0.01	1
tryptophan catabolic process to kynurenine (GO:0019441)	5	0	0.04	-	< 0.01	1
regulation of calcium ion-dependent exocytosis of neurotransmitter (GO:1903233)	2	0	0.02	-	< 0.01	1
melanosome assembly (GO:1903232)	5	0	0.04	-	< 0.01	1
pronephric nephron development (GO:0039019)	3	0	0.02	-	< 0.01	1
pattern specification involved in pronephros development (GO:0039017)	2	0	0.02	-	< 0.01	1
cochlear nucleus development (GO:0021747)	4	0	0.03	-	< 0.01	1
aromatic compound catabolic process (GO:0019439)	319	1	2.46	-	0.41	1
aromatic compound biosynthetic process (GO:0019438)	767	4	5.92	-	0.68	1
embryonic skeletal joint development (GO:0072498)	15	0	0.12	-	< 0.01	1
principal sensory nucleus of trigeminal nerve development (GO:0021740)	2	0	0.02	-	< 0.01	1
mesenchymal stem cell differentiation (GO:0072497)	2	0	0.02	-	< 0.01	1
triglyceride catabolic process (GO:0019433)	15	1	0.12	+	8.64	1
triglyceride biosynthetic process (GO:0019432)	17	2	0.13	+	15.25	1
negative regulation of endodermal cell differentiation (GO:1903225)	4	0	0.03	-	< 0.01	1
regulation of endodermal cell differentiation (GO:1903224)	6	0	0.05	-	< 0.01	1
removal of superoxide radicals (GO:0019430)	12	0	0.09	-	< 0.01	1
positive regulation of oxidative stress-induced neuron death (GO:1903223)	6	0	0.05	-	< 0.01	1
regulation of rhodopsin gene expression (GO:0007468)	3	0	0.02	-	< 0.01	1
DNA integration (GO:0015074)	4	0	0.03	-	< 0.01	1
pronephric nephron tubule morphogenesis (GO:0039008)	1	0	0.01	-	< 0.01	1
pronephric nephron morphogenesis (GO:0039007)	1	0	0.01	-	< 0.01	1
phospholipid efflux (GO:0033700)	11	0	0.08	-	< 0.01	1
pronephric field specification (GO:0039003)	2	0	0.02	-	< 0.01	1
midbrain-hindbrain boundary maturation (GO:0021732)	1	0	0.01	-	< 0.01	1
allantoin biosynthetic process (GO:0019428)	1	0	0.01	-	< 0.01	1
ammonium transmembrane transport (GO:0072488)	6	0	0.05	-	< 0.01	1
acetyl-CoA biosynthetic process from acetate (GO:0019427)	2	0	0.02	-	< 0.01	1
trigeminal sensory nucleus development (GO:0021730)	2	0	0.02	-	< 0.01	1
negative regulation of protein processing involved in protein targeting to mitochondrion (GO:1903217)	1	0	0.01	-	< 0.01	1
regulation of protein processing involved in protein targeting to mitochondrion (GO:1903216)	1	0	0.01	-	< 0.01	1
negative regulation of protein targeting to mitochondrion (GO:1903215)	6	0	0.05	-	< 0.01	1
regulation of primary metabolic process (GO:0080090)	5145	57	39.69	+	1.44	1
regulation of protein targeting to mitochondrion (GO:1903214)	19	0	0.15	-	< 0.01	1
positive regulation of the force of heart contraction by chemical signal (GO:0003099)	4	0	0.03	-	< 0.01	1
renal water transport (GO:0003097)	5	0	0.04	-	< 0.01	1
renal sodium ion transport (GO:0003096)	5	0	0.04	-	< 0.01	1
glomerular filtration (GO:0003094)	9	1	0.07	+	14.4	1
regulation of glomerular filtration (GO:0003093)	12	1	0.09	+	10.8	1
renal water homeostasis (GO:0003091)	9	0	0.07	-	< 0.01	1
medullary reticular formation development (GO:0021723)	1	0	0.01	-	< 0.01	1
superior olivary nucleus maturation (GO:0021722)	2	0	0.02	-	< 0.01	1
sulfide oxidation (GO:0019418)	1	0	0.01	-	< 0.01	1
sulfur oxidation (GO:0019417)	1	0	0.01	-	< 0.01	1
positive regulation of oxidative stress-induced cell death (GO:1903209)	17	0	0.13	-	< 0.01	1
negative regulation of hydrogen peroxide-induced neuron death (GO:1903208)	7	0	0.05	-	< 0.01	1
regulation of hydrogen peroxide-induced neuron death (GO:1903207)	7	0	0.05	-	< 0.01	1
acetate biosynthetic process (GO:0019413)	2	0	0.02	-	< 0.01	1
negative regulation of hydrogen peroxide-induced cell death (GO:1903206)	25	0	0.19	-	< 0.01	1
regulation of hydrogen peroxide-induced cell death (GO:1903205)	33	0	0.25	-	< 0.01	1
negative regulation of oxidative stress-induced neuron death (GO:1903204)	23	0	0.18	-	< 0.01	1
regulation of oxidative stress-induced neuron death (GO:1903203)	31	0	0.24	-	< 0.01	1
negative regulation of oxidative stress-induced cell death (GO:1903202)	51	0	0.39	-	< 0.01	1
regulation of oxidative stress-induced cell death (GO:1903201)	73	0	0.56	-	< 0.01	1
positive regulation of L-dopa decarboxylase activity (GO:1903200)	1	0	0.01	-	< 0.01	1
hindgut morphogenesis (GO:0007442)	8	1	0.06	+	16.2	1
foregut morphogenesis (GO:0007440)	12	0	0.09	-	< 0.01	1
negative regulation of systemic arterial blood pressure (GO:0003085)	27	0	0.21	-	< 0.01	1
positive regulation of systemic arterial blood pressure (GO:0003084)	22	0	0.17	-	< 0.01	1
negative regulation of renal output by angiotensin (GO:0003083)	1	0	0.01	-	< 0.01	1
superior olivary nucleus development (GO:0021718)	2	0	0.02	-	< 0.01	1
regulation of systemic arterial blood pressure by renin-angiotensin (GO:0003081)	28	0	0.22	-	< 0.01	1
positive regulation of behavioral fear response (GO:2000987)	7	0	0.05	-	< 0.01	1
dolichol biosynthetic process (GO:0019408)	2	0	0.02	-	< 0.01	1
negative regulation of behavioral fear response (GO:2000986)	1	0	0.01	-	< 0.01	1
hexitol catabolic process (GO:0019407)	1	1	0.01	+	> 100	1
hexitol biosynthetic process (GO:0019406)	1	0	0.01	-	< 0.01	1
negative regulation of ATP citrate synthase activity (GO:2000984)	1	0	0.01	-	< 0.01	1
alditol catabolic process (GO:0019405)	3	1	0.02	+	43.21	1
regulation of ATP citrate synthase activity (GO:2000983)	1	0	0.01	-	< 0.01	1
positive regulation of inner ear receptor cell differentiation (GO:2000982)	1	0	0.01	-	< 0.01	1
negative regulation of inner ear receptor cell differentiation (GO:2000981)	4	0	0.03	-	< 0.01	1
galactitol metabolic process (GO:0019402)	1	0	0.01	-	< 0.01	1
regulation of inner ear receptor cell differentiation (GO:2000980)	10	0	0.08	-	< 0.01	1
alditol biosynthetic process (GO:0019401)	6	0	0.05	-	< 0.01	1
alditol metabolic process (GO:0019400)	22	2	0.17	+	11.78	1
ectodermal digestive tract development (GO:0007439)	2	0	0.02	-	< 0.01	1
mesenchymal-epithelial cell signaling involved in lung development (GO:0060496)	1	0	0.01	-	< 0.01	1
salivary gland morphogenesis (GO:0007435)	31	0	0.24	-	< 0.01	1
cell-cell signaling involved in lung development (GO:0060495)	1	0	0.01	-	< 0.01	1
lung induction (GO:0060492)	3	0	0.02	-	< 0.01	1
salivary gland development (GO:0007431)	35	0	0.27	-	< 0.01	1
regulation of cell projection assembly (GO:0060491)	184	2	1.42	+	1.41	1
lateral sprouting involved in lung morphogenesis (GO:0060490)	2	0	0.02	-	< 0.01	1
regulation of systemic arterial blood pressure (GO:0003073)	118	1	0.91	+	1.1	1
renal control of peripheral vascular resistance involved in regulation of systemic arterial blood pressure (GO:0003072)	6	0	0.05	-	< 0.01	1
cerebellar granule cell differentiation (GO:0021707)	10	0	0.08	-	< 0.01	1
renal system process involved in regulation of systemic arterial blood pressure (GO:0003071)	24	1	0.19	+	5.4	1
regulation of systemic arterial blood pressure by neurotransmitter (GO:0003070)	1	0	0.01	-	< 0.01	1
positive regulation of forebrain neuron differentiation (GO:2000979)	1	0	0.01	-	< 0.01	1
locus ceruleus development (GO:0021703)	1	0	0.01	-	< 0.01	1
negative regulation of forebrain neuron differentiation (GO:2000978)	3	0	0.02	-	< 0.01	1
cerebellar Purkinje cell differentiation (GO:0021702)	13	0	0.1	-	< 0.01	1
regulation of forebrain neuron differentiation (GO:2000977)	5	0	0.04	-	< 0.01	1
developmental maturation (GO:0021700)	242	4	1.87	+	2.14	1
positive regulation of pro-B cell differentiation (GO:2000975)	1	0	0.01	-	< 0.01	1
negative regulation of pro-B cell differentiation (GO:2000974)	3	0	0.02	-	< 0.01	1
regulation of pro-B cell differentiation (GO:2000973)	8	0	0.06	-	< 0.01	1
negative regulation of detection of glucose (GO:2000971)	1	0	0.01	-	< 0.01	1
regulation of detection of glucose (GO:2000970)	1	0	0.01	-	< 0.01	1
planar dichotomous subdivision of terminal units involved in lung branching morphogenesis (GO:0060489)	2	0	0.02	-	< 0.01	1
orthogonal dichotomous subdivision of terminal units involved in lung branching morphogenesis (GO:0060488)	2	0	0.02	-	< 0.01	1
lung epithelial cell differentiation (GO:0060487)	32	2	0.25	+	8.1	1
Clara cell differentiation (GO:0060486)	4	0	0.03	-	< 0.01	1
mesenchyme development (GO:0060485)	211	5	1.63	+	3.07	1
lung-associated mesenchyme development (GO:0060484)	10	0	0.08	-	< 0.01	1
sensory organ development (GO:0007423)	559	12	4.31	+	2.78	1
peripheral nervous system development (GO:0007422)	70	1	0.54	+	1.85	1
protein transport (GO:0015031)	1199	7	9.25	-	0.76	1
lobar bronchus development (GO:0060482)	5	0	0.04	-	< 0.01	1
lobar bronchus epithelium development (GO:0060481)	4	0	0.03	-	< 0.01	1
acetylcholine-mediated vasodilation involved in regulation of systemic arterial blood pressure (GO:0003069)	1	0	0.01	-	< 0.01	1
brain development (GO:0007420)	610	10	4.71	+	2.13	1
lung goblet cell differentiation (GO:0060480)	3	0	0.02	-	< 0.01	1
regulation of systemic arterial blood pressure by acetylcholine (GO:0003068)	1	0	0.01	-	< 0.01	1
positive regulation of heart rate by epinephrine (GO:0003065)	1	0	0.01	-	< 0.01	1
regulation of heart rate by chemical signal (GO:0003062)	3	0	0.02	-	< 0.01	1
positive regulation of the force of heart contraction by norepinephrine (GO:0003061)	1	0	0.01	-	< 0.01	1
positive regulation of AMPA receptor activity (GO:2000969)	9	0	0.07	-	< 0.01	1
lung cell differentiation (GO:0060479)	33	2	0.25	+	7.86	1
ventral midline development (GO:0007418)	4	0	0.03	-	< 0.01	1
acrosomal vesicle exocytosis (GO:0060478)	2	0	0.02	-	< 0.01	1
central nervous system development (GO:0007417)	807	11	6.23	+	1.77	1
synapse assembly (GO:0007416)	72	0	0.56	-	< 0.01	1
positive regulation of flagellated sperm motility involved in capacitation (GO:0060474)	3	0	0.02	-	< 0.01	1
axonal fasciculation (GO:0007413)	25	2	0.19	+	10.37	1
axon target recognition (GO:0007412)	4	0	0.03	-	< 0.01	1
axon guidance (GO:0007411)	204	6	1.57	+	3.81	1
positive regulation of the force of heart contraction by epinephrine (GO:0003059)	1	0	0.01	-	< 0.01	1
positive regulation of cytosolic calcium ion concentration involved in egg activation (GO:0060470)	1	0	0.01	-	< 0.01	1
regulation of the force of heart contraction by chemical signal (GO:0003057)	7	0	0.05	-	< 0.01	1
regulation of vascular smooth muscle contraction (GO:0003056)	8	0	0.06	-	< 0.01	1
angiotensin-mediated drinking behavior (GO:0003051)	3	0	0.02	-	< 0.01	1
regulation of systemic arterial blood pressure by atrial natriuretic peptide (GO:0003050)	2	0	0.02	-	< 0.01	1
signal transduction involved in mitotic G2 DNA damage checkpoint (GO:0072434)	1	0	0.01	-	< 0.01	1
signal transduction involved in mitotic G1 DNA damage checkpoint (GO:0072431)	12	0	0.09	-	< 0.01	1
axonogenesis (GO:0007409)	328	7	2.53	+	2.77	1
prevention of polyspermy (GO:0060468)	4	0	0.03	-	< 0.01	1
negative regulation of fertilization (GO:0060467)	7	0	0.05	-	< 0.01	1
negative regulation of neuroblast proliferation (GO:0007406)	8	0	0.06	-	< 0.01	1
heparan sulfate proteoglycan biosynthetic process, enzymatic modification (GO:0015015)	5	0	0.04	-	< 0.01	1
activation of meiosis involved in egg activation (GO:0060466)	2	0	0.02	-	< 0.01	1
neuroblast proliferation (GO:0007405)	32	0	0.25	-	< 0.01	1
heparan sulfate proteoglycan biosynthetic process, polysaccharide chain biosynthetic process (GO:0015014)	7	0	0.05	-	< 0.01	1
pharynx development (GO:0060465)	2	0	0.02	-	< 0.01	1
lung lobe formation (GO:0060464)	1	0	0.01	-	< 0.01	1
glial cell fate determination (GO:0007403)	3	0	0.02	-	< 0.01	1
heparan sulfate proteoglycan biosynthetic process (GO:0015012)	25	0	0.19	-	< 0.01	1
lung lobe morphogenesis (GO:0060463)	9	1	0.07	+	14.4	1
ganglion mother cell fate determination (GO:0007402)	1	0	0.01	-	< 0.01	1
lung lobe development (GO:0060462)	9	1	0.07	+	14.4	1
right lung morphogenesis (GO:0060461)	1	0	0.01	-	< 0.01	1
neuroblast fate determination (GO:0007400)	1	0	0.01	-	< 0.01	1
left lung morphogenesis (GO:0060460)	3	0	0.02	-	< 0.01	1
regulation of systemic arterial blood pressure mediated by a chemical signal (GO:0003044)	51	0	0.39	-	< 0.01	1
phenol-containing compound biosynthetic process (GO:0046189)	39	0	0.3	-	< 0.01	1
acetaldehyde biosynthetic process (GO:0046186)	1	0	0.01	-	< 0.01	1
aldehyde catabolic process (GO:0046185)	14	0	0.11	-	< 0.01	1
response to intra-S DNA damage checkpoint signaling (GO:0072429)	4	0	0.03	-	< 0.01	1
aldehyde biosynthetic process (GO:0046184)	11	0	0.08	-	< 0.01	1
signal transduction involved in intra-S DNA damage checkpoint (GO:0072428)	1	0	0.01	-	< 0.01	1
signal transduction involved in G2 DNA damage checkpoint (GO:0072425)	12	0	0.09	-	< 0.01	1
response to DNA damage checkpoint signaling (GO:0072423)	6	0	0.05	-	< 0.01	1
signal transduction involved in DNA damage checkpoint (GO:0072422)	28	0	0.22	-	< 0.01	1
detection of DNA damage stimulus involved in DNA damage checkpoint (GO:0072421)	1	0	0.01	-	< 0.01	1
left lung development (GO:0060459)	4	0	0.03	-	< 0.01	1
right lung development (GO:0060458)	2	0	0.02	-	< 0.01	1
negative regulation of digestive system process (GO:0060457)	21	1	0.16	+	6.17	1
positive regulation of digestive system process (GO:0060456)	19	0	0.15	-	< 0.01	1
somatic sex determination (GO:0018993)	2	0	0.02	-	< 0.01	1
negative regulation of gastric acid secretion (GO:0060455)	8	1	0.06	+	16.2	1
germ-line sex determination (GO:0018992)	3	1	0.02	+	43.21	1
positive regulation of gastric acid secretion (GO:0060454)	3	0	0.02	-	< 0.01	1
regulation of gastric acid secretion (GO:0060453)	12	1	0.09	+	10.8	1
positive regulation of cardiac muscle contraction (GO:0060452)	12	0	0.09	-	< 0.01	1
positive regulation of hindgut contraction (GO:0060450)	2	0	0.02	-	< 0.01	1
detection of oxygen (GO:0003032)	3	1	0.02	+	43.21	1
D-gluconate catabolic process (GO:0046177)	1	0	0.01	-	< 0.01	1
aldonic acid catabolic process (GO:0046176)	1	0	0.01	-	< 0.01	1
polyol catabolic process (GO:0046174)	21	1	0.16	+	6.17	1
polyol biosynthetic process (GO:0046173)	53	1	0.41	+	2.45	1
signal transduction involved in mitotic cell cycle checkpoint (GO:0072413)	14	0	0.11	-	< 0.01	1
bud elongation involved in lung branching (GO:0060449)	7	0	0.05	-	< 0.01	1
dichotomous subdivision of terminal units involved in lung branching (GO:0060448)	3	0	0.02	-	< 0.01	1
bud outgrowth involved in lung branching (GO:0060447)	4	0	0.03	-	< 0.01	1
branching involved in salivary gland morphogenesis (GO:0060445)	20	0	0.15	-	< 0.01	1
branching involved in mammary gland duct morphogenesis (GO:0060444)	26	2	0.2	+	9.97	1
mitochondrial large ribosomal subunit assembly (GO:1902775)	3	0	0.02	-	< 0.01	1
mammary gland morphogenesis (GO:0060443)	53	2	0.41	+	4.89	1
late endosome to lysosome transport (GO:1902774)	4	0	0.03	-	< 0.01	1
branching involved in prostate gland morphogenesis (GO:0060442)	13	2	0.1	+	19.94	1
epithelial tube branching involved in lung morphogenesis (GO:0060441)	31	1	0.24	+	4.18	1
detection of hypoxic conditions in blood by carotid body chemoreceptor signaling (GO:0003029)	1	0	0.01	-	< 0.01	1
trachea formation (GO:0060440)	7	0	0.05	-	< 0.01	1
positive regulation of choline O-acetyltransferase activity (GO:1902771)	1	0	0.01	-	< 0.01	1
regulation of systemic arterial blood pressure by carotid body chemoreceptor signaling (GO:0003027)	1	0	0.01	-	< 0.01	1
regulation of systemic arterial blood pressure by aortic arch baroreceptor feedback (GO:0003026)	1	0	0.01	-	< 0.01	1
regulation of systemic arterial blood pressure by baroreceptor feedback (GO:0003025)	7	0	0.05	-	< 0.01	1
glycerol-3-phosphate catabolic process (GO:0046168)	3	0	0.02	-	< 0.01	1
glycerol-3-phosphate biosynthetic process (GO:0046167)	4	0	0.03	-	< 0.01	1
glyceraldehyde-3-phosphate biosynthetic process (GO:0046166)	2	0	0.02	-	< 0.01	1
alcohol biosynthetic process (GO:0046165)	96	1	0.74	+	1.35	1
alcohol catabolic process (GO:0046164)	40	1	0.31	+	3.24	1
heme a metabolic process (GO:0046160)	2	0	0.02	-	< 0.01	1
activation of protein kinase A activity (GO:0034199)	3	0	0.02	-	< 0.01	1
cellular response to amino acid starvation (GO:0034198)	42	0	0.32	-	< 0.01	1
response to DNA integrity checkpoint signaling (GO:0072402)	6	0	0.05	-	< 0.01	1
trichloroethylene metabolic process (GO:0018979)	1	0	0.01	-	< 0.01	1
triglyceride transport (GO:0034197)	4	0	0.03	-	< 0.01	1
signal transduction involved in DNA integrity checkpoint (GO:0072401)	28	0	0.22	-	< 0.01	1
acylglycerol transport (GO:0034196)	4	0	0.03	-	< 0.01	1
trachea morphogenesis (GO:0060439)	12	0	0.09	-	< 0.01	1
trachea development (GO:0060438)	22	1	0.17	+	5.89	1
regulation of choline O-acetyltransferase activity (GO:1902769)	1	0	0.01	-	< 0.01	1
lung growth (GO:0060437)	7	1	0.05	+	18.52	1
bronchiole morphogenesis (GO:0060436)	1	0	0.01	-	< 0.01	1
isoprenoid biosynthetic process via mevalonate (GO:1902767)	2	0	0.02	-	< 0.01	1
bronchiole development (GO:0060435)	3	0	0.02	-	< 0.01	1
bronchus morphogenesis (GO:0060434)	2	0	0.02	-	< 0.01	1
bronchus development (GO:0060433)	10	1	0.08	+	12.96	1
lung pattern specification process (GO:0060432)	1	0	0.01	-	< 0.01	1
primary lung bud formation (GO:0060431)	2	0	0.02	-	< 0.01	1
lung saccule development (GO:0060430)	11	0	0.08	-	< 0.01	1
vascular process in circulatory system (GO:0003018)	196	2	1.51	+	1.32	1
lymph circulation (GO:0003017)	1	0	0.01	-	< 0.01	1
respiratory system process (GO:0003016)	16	0	0.12	-	< 0.01	1
heart process (GO:0003015)	95	2	0.73	+	2.73	1
renal system process (GO:0003014)	91	3	0.7	+	4.27	1
circulatory system process (GO:0003013)	406	7	3.13	+	2.23	1
involuntary skeletal muscle contraction (GO:0003011)	4	0	0.03	-	< 0.01	1
voluntary skeletal muscle contraction (GO:0003010)	2	0	0.02	-	< 0.01	1
mRNA methylation (GO:0080009)	13	0	0.1	-	< 0.01	1
rhodopsin metabolic process (GO:0046154)	1	0	0.01	-	< 0.01	1
positive regulation of sterol import (GO:2000911)	4	0	0.03	-	< 0.01	1
negative regulation of sterol import (GO:2000910)	1	0	0.01	-	< 0.01	1
epithelium development (GO:0060429)	1018	16	7.85	+	2.04	1
positive regulation of maintenance of mitotic sister chromatid cohesion (GO:0034184)	5	0	0.04	-	< 0.01	1
lung epithelium development (GO:0060428)	44	2	0.34	+	5.89	1
negative regulation of maintenance of mitotic sister chromatid cohesion (GO:0034183)	3	0	0.02	-	< 0.01	1
lung connective tissue development (GO:0060427)	1	0	0.01	-	< 0.01	1
propylene metabolic process (GO:0018964)	1	0	0.01	-	< 0.01	1
regulation of maintenance of mitotic sister chromatid cohesion (GO:0034182)	8	0	0.06	-	< 0.01	1
lung vasculature development (GO:0060426)	9	1	0.07	+	14.4	1
positive regulation of toll-like receptor 13 signaling pathway (GO:0034181)	1	0	0.01	-	< 0.01	1
lung morphogenesis (GO:0060425)	56	2	0.43	+	4.63	1
4-nitrophenol metabolic process (GO:0018960)	1	0	0.01	-	< 0.01	1
nuclear pore organization (GO:0006999)	14	0	0.11	-	< 0.01	1
positive regulation of heart growth (GO:0060421)	45	3	0.35	+	8.64	1
skeletal muscle contraction (GO:0003009)	26	2	0.2	+	9.97	1
nuclear envelope organization (GO:0006998)	39	1	0.3	+	3.32	1
regulation of heart growth (GO:0060420)	79	3	0.61	+	4.92	1
positive regulation of cell cycle G2/M phase transition (GO:1902751)	31	1	0.24	+	4.18	1
system process (GO:0003008)	2521	27	19.45	+	1.39	1
nucleus organization (GO:0006997)	120	1	0.93	+	1.08	1
negative regulation of cell cycle G2/M phase transition (GO:1902750)	52	0	0.4	-	< 0.01	1
heart morphogenesis (GO:0003007)	264	3	2.04	+	1.47	1
organelle organization (GO:0006996)	2950	23	22.76	+	1.01	1
developmental process involved in reproduction (GO:0003006)	733	11	5.65	+	1.95	1
cellular response to nitrogen starvation (GO:0006995)	10	0	0.08	-	< 0.01	1
regionalization (GO:0003002)	344	6	2.65	+	2.26	1
response to sterol depletion (GO:0006991)	9	0	0.07	-	< 0.01	1
positive regulation of transcription from RNA polymerase II promoter involved in unfolded protein response (GO:0006990)	3	0	0.02	-	< 0.01	1
pigment catabolic process (GO:0046149)	4	0	0.03	-	< 0.01	1
pigment biosynthetic process (GO:0046148)	43	0	0.33	-	< 0.01	1
regulation of sterol import (GO:2000909)	6	0	0.05	-	< 0.01	1
tetrahydrobiopterin metabolic process (GO:0046146)	8	0	0.06	-	< 0.01	1
D-alanine family amino acid metabolic process (GO:0046144)	1	0	0.01	-	< 0.01	1
regulation of toll-like receptor 13 signaling pathway (GO:0034179)	1	0	0.01	-	< 0.01	1
toll-like receptor 13 signaling pathway (GO:0034178)	1	0	0.01	-	< 0.01	1
phenol-containing compound metabolic process (GO:0018958)	83	0	0.64	-	< 0.01	1
heart growth (GO:0060419)	37	0	0.29	-	< 0.01	1
regulation of cell cycle G2/M phase transition (GO:1902749)	96	1	0.74	+	1.35	1
positive regulation of lens fiber cell differentiation (GO:1902748)	1	0	0.01	-	< 0.01	1
response to growth hormone (GO:0060416)	13	0	0.1	-	< 0.01	1
negative regulation of lens fiber cell differentiation (GO:1902747)	1	0	0.01	-	< 0.01	1
muscle tissue morphogenesis (GO:0060415)	86	3	0.66	+	4.52	1
regulation of lens fiber cell differentiation (GO:1902746)	4	0	0.03	-	< 0.01	1
imidazole-containing compound catabolic process (GO:0052805)	6	0	0.05	-	< 0.01	1
aorta smooth muscle tissue morphogenesis (GO:0060414)	3	1	0.02	+	43.21	1
positive regulation of lamellipodium organization (GO:1902745)	30	0	0.23	-	< 0.01	1
atrial septum morphogenesis (GO:0060413)	17	0	0.13	-	< 0.01	1
negative regulation of lamellipodium organization (GO:1902744)	5	0	0.04	-	< 0.01	1
imidazole-containing compound metabolic process (GO:0052803)	10	0	0.08	-	< 0.01	1
ventricular septum morphogenesis (GO:0060412)	44	1	0.34	+	2.95	1
regulation of lamellipodium organization (GO:1902743)	45	0	0.35	-	< 0.01	1
cardiac septum morphogenesis (GO:0060411)	79	1	0.61	+	1.64	1
apoptotic process involved in development (GO:1902742)	27	0	0.21	-	< 0.01	1
positive regulation of interferon-alpha secretion (GO:1902741)	11	0	0.08	-	< 0.01	1
response to unfolded protein (GO:0006986)	93	0	0.72	-	< 0.01	1
ER-nucleus signaling pathway (GO:0006984)	23	0	0.18	-	< 0.01	1
ER overload response (GO:0006983)	13	0	0.1	-	< 0.01	1
response to lipid hydroperoxide (GO:0006982)	2	1	0.02	+	64.81	1
negative regulation of vitamin metabolic process (GO:0046137)	6	0	0.05	-	< 0.01	1
positive regulation of vitamin metabolic process (GO:0046136)	4	0	0.03	-	< 0.01	1
pyrimidine nucleoside catabolic process (GO:0046135)	7	0	0.05	-	< 0.01	1
pyrimidine ribonucleoside catabolic process (GO:0046133)	5	0	0.04	-	< 0.01	1
pyrimidine ribonucleoside metabolic process (GO:0046131)	5	0	0.04	-	< 0.01	1
purine ribonucleoside catabolic process (GO:0046130)	8	0	0.06	-	< 0.01	1
positive regulation of toll-like receptor 9 signaling pathway (GO:0034165)	5	0	0.04	-	< 0.01	1
positive regulation of acetylcholine metabolic process (GO:0060409)	3	0	0.02	-	< 0.01	1
negative regulation of toll-like receptor 9 signaling pathway (GO:0034164)	2	0	0.02	-	< 0.01	1
regulation of acetylcholine metabolic process (GO:0060408)	4	0	0.03	-	< 0.01	1
regulation of interferon-alpha secretion (GO:1902739)	11	0	0.08	-	< 0.01	1
regulation of toll-like receptor 9 signaling pathway (GO:0034163)	7	0	0.05	-	< 0.01	1
negative regulation of penile erection (GO:0060407)	1	0	0.01	-	< 0.01	1
toll-like receptor 9 signaling pathway (GO:0034162)	6	0	0.05	-	< 0.01	1
positive regulation of penile erection (GO:0060406)	9	0	0.07	-	< 0.01	1
regulation of penile erection (GO:0060405)	11	0	0.08	-	< 0.01	1
axonemal microtubule depolymerization (GO:0060404)	1	0	0.01	-	< 0.01	1
calcium ion transport into cytosol (GO:0060402)	69	2	0.53	+	3.76	1
response to oxidative stress (GO:0006979)	339	6	2.62	+	2.29	1
cytosolic calcium ion transport (GO:0060401)	81	2	0.62	+	3.2	1
positive regulation of chondrocyte proliferation (GO:1902732)	7	0	0.05	-	< 0.01	1
DNA damage response, signal transduction by p53 class mediator resulting in transcription of p21 class mediator (GO:0006978)	12	0	0.09	-	< 0.01	1
negative regulation of growth hormone receptor signaling pathway (GO:0060400)	2	0	0.02	-	< 0.01	1
negative regulation of chondrocyte proliferation (GO:1902731)	3	0	0.02	-	< 0.01	1
DNA damage response, signal transduction by p53 class mediator resulting in cell cycle arrest (GO:0006977)	11	0	0.08	-	< 0.01	1
positive regulation of proteoglycan biosynthetic process (GO:1902730)	4	0	0.03	-	< 0.01	1
DNA damage induced protein phosphorylation (GO:0006975)	6	0	0.05	-	< 0.01	1
cellular response to DNA damage stimulus (GO:0006974)	654	1	5.05	-	0.2	1
hyperosmotic response (GO:0006972)	17	0	0.13	-	< 0.01	1
hypotonic response (GO:0006971)	8	0	0.06	-	< 0.01	1
response to osmotic stress (GO:0006970)	60	1	0.46	+	2.16	1
purine ribonucleoside biosynthetic process (GO:0046129)	20	1	0.15	+	6.48	1
purine ribonucleoside metabolic process (GO:0046128)	57	1	0.44	+	2.27	1
pyrimidine deoxyribonucleoside catabolic process (GO:0046127)	1	0	0.01	-	< 0.01	1
pyrimidine deoxyribonucleoside metabolic process (GO:0046125)	4	0	0.03	-	< 0.01	1
purine deoxyribonucleoside catabolic process (GO:0046124)	2	0	0.02	-	< 0.01	1
purine deoxyribonucleoside metabolic process (GO:0046122)	3	0	0.02	-	< 0.01	1
deoxyribonucleoside catabolic process (GO:0046121)	4	0	0.03	-	< 0.01	1
toll-like receptor 8 signaling pathway (GO:0034158)	1	0	0.01	-	< 0.01	1
positive regulation of toll-like receptor 7 signaling pathway (GO:0034157)	3	0	0.02	-	< 0.01	1
regulation of toll-like receptor 7 signaling pathway (GO:0034155)	3	0	0.02	-	< 0.01	1
toll-like receptor 7 signaling pathway (GO:0034154)	4	0	0.03	-	< 0.01	1
positive regulation of growth factor dependent skeletal muscle satellite cell proliferation (GO:1902728)	2	0	0.02	-	< 0.01	1
toll-like receptor 6 signaling pathway (GO:0034150)	1	0	0.01	-	< 0.01	1
negative regulation of satellite cell differentiation (GO:1902725)	3	0	0.02	-	< 0.01	1
naphthalene metabolic process (GO:0018931)	2	0	0.02	-	< 0.01	1
positive regulation of skeletal muscle satellite cell proliferation (GO:1902724)	2	0	0.02	-	< 0.01	1
negative regulation of skeletal muscle satellite cell proliferation (GO:1902723)	3	0	0.02	-	< 0.01	1
positive regulation of prolactin secretion (GO:1902722)	3	0	0.02	-	< 0.01	1
cellular defense response (GO:0006968)	14	0	0.11	-	< 0.01	1
negative regulation of prolactin secretion (GO:1902721)	1	0	0.01	-	< 0.01	1
positive regulation of biosynthetic process of antibacterial peptides active against Gram-positive bacteria (GO:0006965)	1	0	0.01	-	< 0.01	1
positive regulation of antibacterial peptide biosynthetic process (GO:0006963)	1	0	0.01	-	< 0.01	1
guanosine catabolic process (GO:0046115)	1	0	0.01	-	< 0.01	1
nucleobase catabolic process (GO:0046113)	9	1	0.07	+	14.4	1
nucleobase biosynthetic process (GO:0046112)	15	0	0.12	-	< 0.01	1
xanthine biosynthetic process (GO:0046111)	1	0	0.01	-	< 0.01	1
xanthine metabolic process (GO:0046110)	6	0	0.05	-	< 0.01	1
negative regulation of toll-like receptor 5 signaling pathway (GO:0034148)	1	0	0.01	-	< 0.01	1
regulation of toll-like receptor 5 signaling pathway (GO:0034147)	1	0	0.01	-	< 0.01	1
toll-like receptor 5 signaling pathway (GO:0034146)	1	0	0.01	-	< 0.01	1
positive regulation of toll-like receptor 4 signaling pathway (GO:0034145)	10	1	0.08	+	12.96	1
negative regulation of toll-like receptor 4 signaling pathway (GO:0034144)	8	0	0.06	-	< 0.01	1
regulation of toll-like receptor 4 signaling pathway (GO:0034143)	20	1	0.15	+	6.48	1
multivesicular body sorting pathway (GO:0071985)	31	0	0.24	-	< 0.01	1
mandelate metabolic process (GO:0018924)	1	0	0.01	-	< 0.01	1
toll-like receptor 4 signaling pathway (GO:0034142)	15	0	0.12	-	< 0.01	1
positive regulation of toll-like receptor 3 signaling pathway (GO:0034141)	7	0	0.05	-	< 0.01	1
negative regulation of toll-like receptor 3 signaling pathway (GO:0034140)	3	0	0.02	-	< 0.01	1
positive regulation of interferon-gamma secretion (GO:1902715)	10	0	0.08	-	< 0.01	1
negative regulation of interferon-gamma secretion (GO:1902714)	5	0	0.04	-	< 0.01	1
regulation of interferon-gamma secretion (GO:1902713)	14	0	0.11	-	< 0.01	1
humoral immune response (GO:0006959)	374	2	2.89	-	0.69	1
complement activation, classical pathway (GO:0006958)	215	1	1.66	-	0.6	1
complement activation, alternative pathway (GO:0006957)	10	1	0.08	+	12.96	1
complement activation (GO:0006956)	227	2	1.75	+	1.14	1
immune response (GO:0006955)	1370	10	10.57	-	0.95	1
inflammatory response (GO:0006954)	430	6	3.32	+	1.81	1
acute-phase response (GO:0006953)	32	2	0.25	+	8.1	1
defense response (GO:0006952)	1299	12	10.02	+	1.2	1
response to stress (GO:0006950)	3053	35	23.55	+	1.49	1
uridine metabolic process (GO:0046108)	1	0	0.01	-	< 0.01	1
thymidine metabolic process (GO:0046104)	3	0	0.02	-	< 0.01	1
inosine biosynthetic process (GO:0046103)	3	1	0.02	+	43.21	1
inosine metabolic process (GO:0046102)	4	1	0.03	+	32.41	1
positive regulation of antigen processing and presentation of peptide antigen via MHC class I (GO:0002591)	1	0	0.01	-	< 0.01	1
hypoxanthine biosynthetic process (GO:0046101)	3	0	0.02	-	< 0.01	1
negative regulation of antigen processing and presentation of peptide antigen via MHC class I (GO:0002590)	2	0	0.02	-	< 0.01	1
hypoxanthine metabolic process (GO:0046100)	4	0	0.03	-	< 0.01	1
regulation of toll-like receptor 3 signaling pathway (GO:0034139)	9	0	0.07	-	< 0.01	1
toll-like receptor 3 signaling pathway (GO:0034138)	9	1	0.07	+	14.4	1
positive regulation of toll-like receptor 2 signaling pathway (GO:0034137)	7	0	0.05	-	< 0.01	1
negative regulation of toll-like receptor 2 signaling pathway (GO:0034136)	5	0	0.04	-	< 0.01	1
fluorene metabolic process (GO:0018917)	1	0	0.01	-	< 0.01	1
regulation of toll-like receptor 2 signaling pathway (GO:0034135)	11	0	0.08	-	< 0.01	1
nitrobenzene metabolic process (GO:0018916)	4	0	0.03	-	< 0.01	1
toll-like receptor 2 signaling pathway (GO:0034134)	5	0	0.04	-	< 0.01	1
cell gliding (GO:0071976)	1	0	0.01	-	< 0.01	1
toll-like receptor 1 signaling pathway (GO:0034130)	1	0	0.01	-	< 0.01	1
extracellular exosome assembly (GO:0071971)	1	1	0.01	+	> 100	1
syncytium formation (GO:0006949)	34	1	0.26	+	3.81	1
induction by virus of host cell-cell fusion (GO:0006948)	1	0	0.01	-	< 0.01	1
regulation of striated muscle contraction (GO:0006942)	82	3	0.63	+	4.74	1
striated muscle contraction (GO:0006941)	99	3	0.76	+	3.93	1
regulation of antigen processing and presentation of peptide antigen via MHC class I (GO:0002589)	3	0	0.02	-	< 0.01	1
regulation of smooth muscle contraction (GO:0006940)	65	1	0.5	+	1.99	1
positive regulation of antigen processing and presentation of peptide antigen via MHC class II (GO:0002588)	2	0	0.02	-	< 0.01	1
negative regulation of antigen processing and presentation of peptide antigen via MHC class II (GO:0002587)	2	0	0.02	-	< 0.01	1
regulation of antigen processing and presentation of peptide antigen via MHC class II (GO:0002586)	4	0	0.03	-	< 0.01	1
positive regulation of antigen processing and presentation of peptide antigen (GO:0002585)	3	0	0.02	-	< 0.01	1
negative regulation of antigen processing and presentation of peptide antigen (GO:0002584)	4	0	0.03	-	< 0.01	1
response to ozone (GO:0010193)	1	0	0.01	-	< 0.01	1
regulation of antigen processing and presentation of peptide antigen (GO:0002583)	7	0	0.05	-	< 0.01	1
positive regulation of antigen processing and presentation of peptide or polysaccharide antigen via MHC class II (GO:0002582)	2	0	0.02	-	< 0.01	1
negative regulation of antigen processing and presentation of peptide or polysaccharide antigen via MHC class II (GO:0002581)	3	0	0.02	-	< 0.01	1
regulation of antigen processing and presentation of peptide or polysaccharide antigen via MHC class II (GO:0002580)	5	0	0.04	-	< 0.01	1
negative regulation of MyD88-independent toll-like receptor signaling pathway (GO:0034128)	1	0	0.01	-	< 0.01	1
regulation of MyD88-independent toll-like receptor signaling pathway (GO:0034127)	2	0	0.02	-	< 0.01	1
negative regulation of MyD88-dependent toll-like receptor signaling pathway (GO:0034125)	2	0	0.02	-	< 0.01	1
regulation of MyD88-dependent toll-like receptor signaling pathway (GO:0034124)	4	0	0.03	-	< 0.01	1
positive regulation of toll-like receptor signaling pathway (GO:0034123)	24	1	0.19	+	5.4	1
ether metabolic process (GO:0018904)	18	0	0.14	-	< 0.01	1
negative regulation of toll-like receptor signaling pathway (GO:0034122)	33	0	0.25	-	< 0.01	1
regulation of toll-like receptor signaling pathway (GO:0034121)	60	1	0.46	+	2.16	1
establishment or maintenance of cell polarity regulating cell shape (GO:0071963)	2	0	0.02	-	< 0.01	1
positive regulation of erythrocyte aggregation (GO:0034120)	1	0	0.01	-	< 0.01	1
mitotic sister chromatid cohesion, centromeric (GO:0071962)	3	0	0.02	-	< 0.01	1
dichloromethane metabolic process (GO:0018900)	1	0	0.01	-	< 0.01	1
smooth muscle contraction (GO:0006939)	51	2	0.39	+	5.08	1
regulation of muscle contraction (GO:0006937)	151	4	1.16	+	3.43	1
muscle contraction (GO:0006936)	179	6	1.38	+	4.35	1
negative regulation of cell adhesion involved in substrate-bound cell migration (GO:0006933)	4	0	0.03	-	< 0.01	1
substrate-dependent cell migration, cell attachment to substrate (GO:0006931)	2	0	0.02	-	< 0.01	1
vitamin E biosynthetic process (GO:0010189)	1	0	0.01	-	< 0.01	1
positive regulation of antigen processing and presentation (GO:0002579)	11	1	0.08	+	11.78	1
substrate-dependent cell migration, cell extension (GO:0006930)	8	0	0.06	-	< 0.01	1
negative regulation of antigen processing and presentation (GO:0002578)	5	0	0.04	-	< 0.01	1
regulation of antigen processing and presentation (GO:0002577)	17	1	0.13	+	7.63	1
platelet degranulation (GO:0002576)	7	0	0.05	-	< 0.01	1
basophil chemotaxis (GO:0002575)	1	0	0.01	-	< 0.01	1
myeloid leukocyte differentiation (GO:0002573)	110	1	0.85	+	1.18	1
sugar mediated signaling pathway (GO:0010182)	3	0	0.02	-	< 0.01	1
pro-T cell differentiation (GO:0002572)	2	0	0.02	-	< 0.01	1
negative regulation of erythrocyte aggregation (GO:0034119)	1	0	0.01	-	< 0.01	1
regulation of erythrocyte aggregation (GO:0034118)	2	0	0.02	-	< 0.01	1
positive regulation of heterotypic cell-cell adhesion (GO:0034116)	14	0	0.11	-	< 0.01	1
negative regulation of heterotypic cell-cell adhesion (GO:0034115)	11	0	0.08	-	< 0.01	1
regulation of heterotypic cell-cell adhesion (GO:0034114)	25	0	0.19	-	< 0.01	1
heterotypic cell-cell adhesion (GO:0034113)	28	0	0.22	-	< 0.01	1
recycling endosome to Golgi transport (GO:0071955)	2	0	0.02	-	< 0.01	1
positive regulation of homotypic cell-cell adhesion (GO:0034112)	6	0	0.05	-	< 0.01	1
chemokine (C-C motif) ligand 11 production (GO:0071954)	2	0	0.02	-	< 0.01	1
negative regulation of homotypic cell-cell adhesion (GO:0034111)	18	1	0.14	+	7.2	1
regulation of homotypic cell-cell adhesion (GO:0034110)	29	1	0.22	+	4.47	1
conversion of methionyl-tRNA to N-formyl-methionyl-tRNA (GO:0071951)	1	0	0.01	-	< 0.01	1
substrate-dependent cell migration (GO:0006929)	25	0	0.19	-	< 0.01	1
movement of cell or subcellular component (GO:0006928)	1318	23	10.17	+	2.26	1
inflammatory cell apoptotic process (GO:0006925)	6	0	0.05	-	< 0.01	1
activation-induced cell death of T cells (GO:0006924)	6	0	0.05	-	< 0.01	1
cellular component disassembly involved in execution phase of apoptosis (GO:0006921)	20	0	0.15	-	< 0.01	1
somatic diversification of T cell receptor genes (GO:0002568)	5	0	0.04	-	< 0.01	1
somatic diversification of immune receptors via somatic mutation (GO:0002566)	15	0	0.12	-	< 0.01	1
embryonic body morphogenesis (GO:0010172)	10	0	0.08	-	< 0.01	1
somatic diversification of immune receptors via germline recombination within a single locus (GO:0002562)	36	0	0.28	-	< 0.01	1
body morphogenesis (GO:0010171)	57	2	0.44	+	4.55	1
basophil degranulation (GO:0002561)	1	0	0.01	-	< 0.01	1
basophil mediated immunity (GO:0002560)	1	0	0.01	-	< 0.01	1
homotypic cell-cell adhesion (GO:0034109)	41	1	0.32	+	3.16	1
negative regulation of erythrocyte clearance (GO:0034107)	1	0	0.01	-	< 0.01	1
regulation of erythrocyte clearance (GO:0034106)	1	0	0.01	-	< 0.01	1
positive regulation of tissue remodeling (GO:0034105)	40	0	0.31	-	< 0.01	1
protein deubiquitination involved in ubiquitin-dependent protein catabolic process (GO:0071947)	5	0	0.04	-	< 0.01	1
negative regulation of tissue remodeling (GO:0034104)	24	1	0.19	+	5.4	1
regulation of tissue remodeling (GO:0034103)	83	2	0.64	+	3.12	1
erythrocyte homeostasis (GO:0034101)	101	0	0.78	-	< 0.01	1
nitrogen cycle metabolic process (GO:0071941)	10	0	0.08	-	< 0.01	1
activation of cysteine-type endopeptidase activity involved in apoptotic process (GO:0006919)	72	0	0.56	-	< 0.01	1
apoptotic process (GO:0006915)	801	7	6.18	+	1.13	1
autophagy (GO:0006914)	203	1	1.57	-	0.64	1
nucleocytoplasmic transport (GO:0006913)	184	0	1.42	-	< 0.01	1
phagocytosis, engulfment (GO:0006911)	222	1	1.71	-	0.58	1
phagocytosis, recognition (GO:0006910)	202	1	1.56	-	0.64	1
wax metabolic process (GO:0010166)	3	0	0.02	-	< 0.01	1
response to X-ray (GO:0010165)	25	1	0.19	+	5.19	1
serotonin secretion by platelet (GO:0002554)	3	0	0.02	-	< 0.01	1
histamine secretion by mast cell (GO:0002553)	5	0	0.04	-	< 0.01	1
serotonin secretion by mast cell (GO:0002552)	1	0	0.01	-	< 0.01	1
mast cell chemotaxis (GO:0002551)	5	0	0.04	-	< 0.01	1
formation of animal organ boundary (GO:0010160)	1	0	0.01	-	< 0.01	1
vitamin A import (GO:0071939)	3	0	0.02	-	< 0.01	1
vitamin A transport (GO:0071938)	3	0	0.02	-	< 0.01	1
thiamine transmembrane transport (GO:0071934)	2	0	0.02	-	< 0.01	1
replication fork reversal (GO:0071932)	1	0	0.01	-	< 0.01	1
positive regulation of transcription involved in G1/S transition of mitotic cell cycle (GO:0071931)	2	0	0.02	-	< 0.01	1
negative regulation of transcription involved in G1/S transition of mitotic cell cycle (GO:0071930)	3	0	0.02	-	< 0.01	1
phagocytosis (GO:0006909)	308	4	2.38	+	1.68	1
pinocytosis (GO:0006907)	11	0	0.08	-	< 0.01	1
vesicle fusion (GO:0006906)	66	0	0.51	-	< 0.01	1
vesicle docking involved in exocytosis (GO:0006904)	41	0	0.32	-	< 0.01	1
vesicle targeting (GO:0006903)	32	0	0.25	-	< 0.01	1
vesicle coating (GO:0006901)	11	0	0.08	-	< 0.01	1
specification of animal organ position (GO:0010159)	3	0	0.02	-	< 0.01	1
vesicle budding from membrane (GO:0006900)	51	0	0.39	-	< 0.01	1
monocyte chemotaxis (GO:0002548)	33	1	0.25	+	3.93	1
response to chlorate (GO:0010157)	1	0	0.01	-	< 0.01	1
regulation of proton transport (GO:0010155)	21	0	0.16	-	< 0.01	1
chronic inflammatory response (GO:0002544)	6	0	0.05	-	< 0.01	1
activation of blood coagulation via clotting cascade (GO:0002543)	1	0	0.01	-	< 0.01	1
Factor XII activation (GO:0002542)	1	0	0.01	-	< 0.01	1
activation of plasma proteins involved in acute inflammatory response (GO:0002541)	1	0	0.01	-	< 0.01	1
leukotriene production involved in inflammatory response (GO:0002540)	2	0	0.02	-	< 0.01	1
positive regulation of glial cell differentiation (GO:0045687)	47	1	0.36	+	2.76	1
negative regulation of glial cell differentiation (GO:0045686)	33	0	0.25	-	< 0.01	1
regulation of glial cell differentiation (GO:0045685)	82	1	0.63	+	1.58	1
alpha-tubulin acetylation (GO:0071929)	2	0	0.02	-	< 0.01	1
positive regulation of epidermis development (GO:0045684)	37	1	0.29	+	3.5	1
negative regulation of epidermis development (GO:0045683)	21	0	0.16	-	< 0.01	1
regulation of epidermis development (GO:0045682)	79	1	0.61	+	1.64	1
endocannabinoid signaling pathway (GO:0071926)	2	0	0.02	-	< 0.01	1
regulation of cohesin loading (GO:0071922)	5	0	0.04	-	< 0.01	1
cohesin loading (GO:0071921)	2	0	0.02	-	< 0.01	1
prostaglandin production involved in inflammatory response (GO:0002539)	1	0	0.01	-	< 0.01	1
arachidonic acid metabolite production involved in inflammatory response (GO:0002538)	3	0	0.02	-	< 0.01	1
nitric oxide production involved in inflammatory response (GO:0002537)	2	1	0.02	+	64.81	1
respiratory burst involved in inflammatory response (GO:0002536)	1	0	0.01	-	< 0.01	1
cytokine production involved in inflammatory response (GO:0002534)	3	0	0.02	-	< 0.01	1
farnesyl diphosphate biosynthetic process, mevalonate pathway (GO:0010142)	2	0	0.02	-	< 0.01	1
production of molecular mediator involved in inflammatory response (GO:0002532)	21	1	0.16	+	6.17	1
urea transmembrane transport (GO:0071918)	2	0	0.02	-	< 0.01	1
positive regulation of osteoclast differentiation (GO:0045672)	31	0	0.24	-	< 0.01	1
negative regulation of osteoclast differentiation (GO:0045671)	28	1	0.22	+	4.63	1
regulation of osteoclast differentiation (GO:0045670)	72	1	0.56	+	1.8	1
determination of liver left/right asymmetry (GO:0071910)	6	0	0.05	-	< 0.01	1
pyrimidine deoxyribonucleotide salvage (GO:0010139)	1	0	0.01	-	< 0.01	1
pyrimidine ribonucleotide salvage (GO:0010138)	1	0	0.01	-	< 0.01	1
regulation of vascular permeability involved in acute inflammatory response (GO:0002528)	4	0	0.03	-	< 0.01	1
acute inflammatory response (GO:0002526)	65	2	0.5	+	3.99	1
acute inflammatory response to non-antigenic stimulus (GO:0002525)	1	0	0.01	-	< 0.01	1
hypersensitivity (GO:0002524)	5	0	0.04	-	< 0.01	1
proline catabolic process to glutamate (GO:0010133)	3	0	0.02	-	< 0.01	1
leukocyte migration involved in inflammatory response (GO:0002523)	17	1	0.13	+	7.63	1
leukocyte migration involved in immune response (GO:0002522)	1	0	0.01	-	< 0.01	1
leukocyte differentiation (GO:0002521)	359	2	2.77	-	0.72	1
positive regulation of osteoblast differentiation (GO:0045669)	67	3	0.52	+	5.8	1
immune system development (GO:0002520)	725	8	5.59	+	1.43	1
negative regulation of osteoblast differentiation (GO:0045668)	49	1	0.38	+	2.65	1
regulation of osteoblast differentiation (GO:0045667)	126	4	0.97	+	4.12	1
positive regulation of neuron differentiation (GO:0045666)	450	8	3.47	+	2.3	1
negative regulation of neuron differentiation (GO:0045665)	255	3	1.97	+	1.53	1
determination of stomach left/right asymmetry (GO:0071909)	1	0	0.01	-	< 0.01	1
regulation of neuron differentiation (GO:0045664)	754	13	5.82	+	2.23	1
determination of intestine left/right asymmetry (GO:0071908)	1	0	0.01	-	< 0.01	1
positive regulation of myoblast differentiation (GO:0045663)	27	0	0.21	-	< 0.01	1
determination of digestive tract left/right asymmetry (GO:0071907)	7	0	0.05	-	< 0.01	1
negative regulation of myoblast differentiation (GO:0045662)	31	1	0.24	+	4.18	1
regulation of myoblast differentiation (GO:0045661)	62	1	0.48	+	2.09	1
positive regulation of neutrophil differentiation (GO:0045660)	1	0	0.01	-	< 0.01	1
positive regulation of protein serine/threonine kinase activity (GO:0071902)	278	7	2.14	+	3.26	1
negative regulation of protein serine/threonine kinase activity (GO:0071901)	109	1	0.84	+	1.19	1
regulation of protein serine/threonine kinase activity (GO:0071900)	424	8	3.27	+	2.45	1
neurofilament bundle assembly (GO:0033693)	3	0	0.02	-	< 0.01	1
cellular polysaccharide biosynthetic process (GO:0033692)	37	0	0.29	-	< 0.01	1
positive regulation of osteoblast proliferation (GO:0033690)	14	0	0.11	-	< 0.01	1
natural killer cell tolerance induction (GO:0002519)	2	0	0.02	-	< 0.01	1
lymphocyte chemotaxis across high endothelial venule (GO:0002518)	2	0	0.02	-	< 0.01	1
T cell tolerance induction (GO:0002517)	2	0	0.02	-	< 0.01	1
phenylacetate catabolic process (GO:0010124)	3	0	0.02	-	< 0.01	1
B cell tolerance induction (GO:0002514)	1	0	0.01	-	< 0.01	1
tolerance induction to self antigen (GO:0002513)	4	0	0.03	-	< 0.01	1
arginine catabolic process to proline via ornithine (GO:0010121)	1	0	0.01	-	< 0.01	1
negative regulation of neutrophil differentiation (GO:0045659)	2	0	0.02	-	< 0.01	1
regulation of neutrophil differentiation (GO:0045658)	3	0	0.02	-	< 0.01	1
positive regulation of monocyte differentiation (GO:0045657)	9	0	0.07	-	< 0.01	1
negative regulation of monocyte differentiation (GO:0045656)	7	0	0.05	-	< 0.01	1
regulation of monocyte differentiation (GO:0045655)	16	0	0.12	-	< 0.01	1
positive regulation of megakaryocyte differentiation (GO:0045654)	8	0	0.06	-	< 0.01	1
negative regulation of megakaryocyte differentiation (GO:0045653)	5	0	0.04	-	< 0.01	1
regulation of megakaryocyte differentiation (GO:0045652)	19	1	0.15	+	6.82	1
positive regulation of macrophage differentiation (GO:0045651)	14	0	0.11	-	< 0.01	1
negative regulation of macrophage differentiation (GO:0045650)	6	0	0.05	-	< 0.01	1
negative regulation of osteoblast proliferation (GO:0033689)	9	1	0.07	+	14.4	1
regulation of osteoblast proliferation (GO:0033688)	25	1	0.19	+	5.19	1
osteoblast proliferation (GO:0033687)	3	0	0.02	-	< 0.01	1
positive regulation of luteinizing hormone secretion (GO:0033686)	3	0	0.02	-	< 0.01	1
negative regulation of luteinizing hormone secretion (GO:0033685)	5	0	0.04	-	< 0.01	1
regulation of luteinizing hormone secretion (GO:0033684)	8	0	0.06	-	< 0.01	1
nucleotide-excision repair, DNA incision (GO:0033683)	9	0	0.07	-	< 0.01	1
central tolerance induction to self antigen (GO:0002509)	1	0	0.01	-	< 0.01	1
central tolerance induction (GO:0002508)	2	0	0.02	-	< 0.01	1
tolerance induction (GO:0002507)	13	0	0.1	-	< 0.01	1
antigen processing and presentation of peptide or polysaccharide antigen via MHC class II (GO:0002504)	16	0	0.12	-	< 0.01	1
peptide antigen assembly with MHC class II protein complex (GO:0002503)	1	0	0.01	-	< 0.01	1
peptide antigen assembly with MHC class I protein complex (GO:0002502)	1	0	0.01	-	< 0.01	1
peptide antigen assembly with MHC protein complex (GO:0002501)	2	0	0.02	-	< 0.01	1
regulation of macrophage differentiation (GO:0045649)	20	0	0.15	-	< 0.01	1
regulation of L-dopa decarboxylase activity (GO:1903198)	1	0	0.01	-	< 0.01	1
positive regulation of erythrocyte differentiation (GO:0045648)	25	0	0.19	-	< 0.01	1
positive regulation of L-dopa biosynthetic process (GO:1903197)	1	0	0.01	-	< 0.01	1
negative regulation of erythrocyte differentiation (GO:0045647)	14	0	0.11	-	< 0.01	1
regulation of erythrocyte differentiation (GO:0045646)	48	0	0.37	-	< 0.01	1
regulation of L-dopa biosynthetic process (GO:1903195)	1	0	0.01	-	< 0.01	1
positive regulation of eosinophil differentiation (GO:0045645)	2	0	0.02	-	< 0.01	1
regulation of eosinophil differentiation (GO:0045643)	2	0	0.02	-	< 0.01	1
positive regulation of kinase activity (GO:0033674)	471	9	3.63	+	2.48	1
negative regulation of kinase activity (GO:0033673)	212	2	1.64	+	1.22	1
glyoxal metabolic process (GO:1903189)	1	0	0.01	-	< 0.01	1
fatty acid oxidation (GO:0019395)	68	0	0.52	-	< 0.01	1
positive regulation of myeloid cell differentiation (GO:0045639)	97	0	0.75	-	< 0.01	1
negative regulation of myeloid cell differentiation (GO:0045638)	85	1	0.66	+	1.53	1
regulation of myeloid cell differentiation (GO:0045637)	200	2	1.54	+	1.3	1
positive regulation of melanocyte differentiation (GO:0045636)	5	0	0.04	-	< 0.01	1
glucuronoside catabolic process (GO:0019391)	2	0	0.02	-	< 0.01	1
regulation of melanocyte differentiation (GO:0045634)	7	0	0.05	-	< 0.01	1
positive regulation of mechanoreceptor differentiation (GO:0045633)	1	0	0.01	-	< 0.01	1
regulation of SUMO transferase activity (GO:1903182)	1	0	0.01	-	< 0.01	1
negative regulation of mechanoreceptor differentiation (GO:0045632)	4	0	0.03	-	< 0.01	1
positive regulation of dopamine biosynthetic process (GO:1903181)	3	0	0.02	-	< 0.01	1
regulation of mechanoreceptor differentiation (GO:0045631)	10	0	0.08	-	< 0.01	1
positive regulation of T-helper 2 cell differentiation (GO:0045630)	7	0	0.05	-	< 0.01	1
negative regulation by symbiont of host apoptotic process (GO:0033668)	3	0	0.02	-	< 0.01	1
cerebellar cortex maturation (GO:0021699)	3	0	0.02	-	< 0.01	1
cerebellar cortex structural organization (GO:0021698)	3	0	0.02	-	< 0.01	1
cerebellar cortex formation (GO:0021697)	27	0	0.21	-	< 0.01	1
cerebellar cortex morphogenesis (GO:0021696)	39	1	0.3	+	3.32	1
cerebellar cortex development (GO:0021695)	60	2	0.46	+	4.32	1
cerebellar Purkinje cell layer formation (GO:0021694)	14	0	0.11	-	< 0.01	1
cerebellar Purkinje cell layer structural organization (GO:0021693)	2	0	0.02	-	< 0.01	1
glucuronoside metabolic process (GO:0019389)	3	0	0.02	-	< 0.01	1
cerebellar Purkinje cell layer morphogenesis (GO:0021692)	18	0	0.14	-	< 0.01	1
galactose catabolic process (GO:0019388)	7	0	0.05	-	< 0.01	1
cerebellar Purkinje cell layer maturation (GO:0021691)	2	0	0.02	-	< 0.01	1
regulation of dopamine biosynthetic process (GO:1903179)	3	0	0.02	-	< 0.01	1
negative regulation of T-helper 2 cell differentiation (GO:0045629)	6	0	0.05	-	< 0.01	1
positive regulation of tyrosine 3-monooxygenase activity (GO:1903178)	1	0	0.01	-	< 0.01	1
regulation of T-helper 2 cell differentiation (GO:0045628)	13	0	0.1	-	< 0.01	1
positive regulation of T-helper 1 cell differentiation (GO:0045627)	8	1	0.06	+	16.2	1
regulation of tyrosine 3-monooxygenase activity (GO:1903176)	1	0	0.01	-	< 0.01	1
negative regulation of T-helper 1 cell differentiation (GO:0045626)	3	0	0.02	-	< 0.01	1
regulation of T-helper 1 cell differentiation (GO:0045625)	12	1	0.09	+	10.8	1
positive regulation of T-helper cell differentiation (GO:0045624)	21	1	0.16	+	6.17	1
fatty alcohol metabolic process (GO:1903173)	2	0	0.02	-	< 0.01	1
negative regulation of T-helper cell differentiation (GO:0045623)	20	0	0.15	-	< 0.01	1
regulation of T-helper cell differentiation (GO:0045622)	36	1	0.28	+	3.6	1
positive regulation of lymphocyte differentiation (GO:0045621)	106	2	0.82	+	2.45	1
negative regulation of calcium ion transmembrane transport (GO:1903170)	35	1	0.27	+	3.7	1
negative regulation of lymphocyte differentiation (GO:0045620)	53	1	0.41	+	2.45	1
cerebellar molecular layer formation (GO:0021688)	1	0	0.01	-	< 0.01	1
cerebellar molecular layer morphogenesis (GO:0021687)	2	0	0.02	-	< 0.01	1
cerebellar granular layer maturation (GO:0021686)	1	0	0.01	-	< 0.01	1
cerebellar granular layer structural organization (GO:0021685)	1	0	0.01	-	< 0.01	1
cerebellar granular layer formation (GO:0021684)	10	0	0.08	-	< 0.01	1
cerebellar granular layer morphogenesis (GO:0021683)	12	1	0.09	+	10.8	1
nerve maturation (GO:0021682)	1	0	0.01	-	< 0.01	1
cerebellar granular layer development (GO:0021681)	16	2	0.12	+	16.2	1
glycolipid catabolic process (GO:0019377)	14	0	0.11	-	< 0.01	1
cerebellar Purkinje cell layer development (GO:0021680)	32	0	0.25	-	< 0.01	1
galactolipid catabolic process (GO:0019376)	3	0	0.02	-	< 0.01	1
regulation of calcium ion transmembrane transport (GO:1903169)	155	5	1.2	+	4.18	1
galactolipid biosynthetic process (GO:0019375)	5	0	0.04	-	< 0.01	1
regulation of lymphocyte differentiation (GO:0045619)	176	3	1.36	+	2.21	1
positive regulation of pyrroline-5-carboxylate reductase activity (GO:1903168)	1	0	0.01	-	< 0.01	1
galactolipid metabolic process (GO:0019374)	10	0	0.08	-	< 0.01	1
positive regulation of keratinocyte differentiation (GO:0045618)	14	0	0.11	-	< 0.01	1
regulation of pyrroline-5-carboxylate reductase activity (GO:1903167)	1	0	0.01	-	< 0.01	1
epoxygenase P450 pathway (GO:0019373)	31	1	0.24	+	4.18	1
negative regulation of keratinocyte differentiation (GO:0045617)	9	0	0.07	-	< 0.01	1
cellular response to polycyclic arene (GO:1903166)	1	0	0.01	-	< 0.01	1
lipoxygenase pathway (GO:0019372)	9	0	0.07	-	< 0.01	1
regulation of keratinocyte differentiation (GO:0045616)	31	0	0.24	-	< 0.01	1
response to polycyclic arene (GO:1903165)	1	0	0.01	-	< 0.01	1
cyclooxygenase pathway (GO:0019371)	3	0	0.02	-	< 0.01	1
leukotriene biosynthetic process (GO:0019370)	13	0	0.1	-	< 0.01	1
cerebellar molecular layer development (GO:0021679)	3	0	0.02	-	< 0.01	1
third ventricle development (GO:0021678)	4	0	0.03	-	< 0.01	1
nerve development (GO:0021675)	79	3	0.61	+	4.92	1
lysobisphosphatidic acid metabolic process (GO:2001311)	1	0	0.01	-	< 0.01	1
arachidonic acid metabolic process (GO:0019369)	57	1	0.44	+	2.27	1
fatty acid elongation, unsaturated fatty acid (GO:0019368)	7	0	0.05	-	< 0.01	1
fatty acid elongation, saturated fatty acid (GO:0019367)	7	0	0.05	-	< 0.01	1
lateral ventricle development (GO:0021670)	12	0	0.09	-	< 0.01	1
pyridine nucleotide salvage (GO:0019365)	1	0	0.01	-	< 0.01	1
positive regulation of inner ear auditory receptor cell differentiation (GO:0045609)	1	0	0.01	-	< 0.01	1
pyridine nucleotide catabolic process (GO:0019364)	6	0	0.05	-	< 0.01	1
negative regulation of inner ear auditory receptor cell differentiation (GO:0045608)	3	0	0.02	-	< 0.01	1
pyridine nucleotide biosynthetic process (GO:0019363)	60	0	0.46	-	< 0.01	1
regulation of inner ear auditory receptor cell differentiation (GO:0045607)	10	0	0.08	-	< 0.01	1
pyridine nucleotide metabolic process (GO:0019362)	109	2	0.84	+	2.38	1
positive regulation of epidermal cell differentiation (GO:0045606)	22	0	0.17	-	< 0.01	1
negative regulation of epidermal cell differentiation (GO:0045605)	14	0	0.11	-	< 0.01	1
regulation of epidermal cell differentiation (GO:0045604)	53	0	0.41	-	< 0.01	1
nervous system development (GO:0007399)	2190	32	16.89	+	1.89	1
positive regulation of endothelial cell differentiation (GO:0045603)	16	0	0.12	-	< 0.01	1
ectoderm development (GO:0007398)	15	0	0.12	-	< 0.01	1
negative regulation of endothelial cell differentiation (GO:0045602)	10	0	0.08	-	< 0.01	1
regulation of endothelial cell differentiation (GO:0045601)	36	0	0.28	-	< 0.01	1
positive regulation of fat cell differentiation (GO:0045600)	61	4	0.47	+	8.5	1
positive regulation of cell-cell adhesion mediated by integrin (GO:0033634)	6	0	0.05	-	< 0.01	1
negative regulation of cell-cell adhesion mediated by integrin (GO:0033633)	2	0	0.02	-	< 0.01	1
regulation of cell-cell adhesion mediated by integrin (GO:0033632)	11	0	0.08	-	< 0.01	1
cell-cell adhesion mediated by integrin (GO:0033631)	4	0	0.03	-	< 0.01	1
positive regulation of cell adhesion mediated by integrin (GO:0033630)	19	0	0.15	-	< 0.01	1
lipoxin B4 biosynthetic process (GO:2001306)	1	0	0.01	-	< 0.01	1
lipoxin B4 metabolic process (GO:2001304)	1	0	0.01	-	< 0.01	1
rhombomere 5 formation (GO:0021666)	1	0	0.01	-	< 0.01	1
lipoxin A4 biosynthetic process (GO:2001303)	2	0	0.02	-	< 0.01	1
lipoxin A4 metabolic process (GO:2001302)	2	0	0.02	-	< 0.01	1
rhombomere 5 morphogenesis (GO:0021664)	1	0	0.01	-	< 0.01	1
lipoxin biosynthetic process (GO:2001301)	2	0	0.02	-	< 0.01	1
lipoxin metabolic process (GO:2001300)	2	0	0.02	-	< 0.01	1
nicotinamide nucleotide biosynthetic process (GO:0019359)	57	0	0.44	-	< 0.01	1
nicotinate nucleotide salvage (GO:0019358)	1	0	0.01	-	< 0.01	1
nicotinate nucleotide biosynthetic process (GO:0019357)	1	0	0.01	-	< 0.01	1
rhombomere 3 formation (GO:0021660)	1	0	0.01	-	< 0.01	1
nicotinamide nucleotide biosynthetic process from aspartate (GO:0019355)	3	0	0.02	-	< 0.01	1
negative regulation of autophagy of mitochondrion (GO:1903147)	8	0	0.06	-	< 0.01	1
protoporphyrinogen IX biosynthetic process from glutamate (GO:0019353)	1	0	0.01	-	< 0.01	1
regulation of autophagy of mitochondrion (GO:1903146)	33	0	0.25	-	< 0.01	1
pattern specification process (GO:0007389)	442	8	3.41	+	2.35	1
positive regulation of establishment of endothelial barrier (GO:1903142)	5	0	0.04	-	< 0.01	1
negative regulation of establishment of endothelial barrier (GO:1903141)	1	0	0.01	-	< 0.01	1
regulation of establishment of endothelial barrier (GO:1903140)	12	0	0.09	-	< 0.01	1
compartment pattern specification (GO:0007386)	4	0	0.03	-	< 0.01	1
negative regulation of cell adhesion mediated by integrin (GO:0033629)	7	0	0.05	-	< 0.01	1
regulation of cell adhesion mediated by integrin (GO:0033628)	40	0	0.31	-	< 0.01	1
cell adhesion mediated by integrin (GO:0033627)	26	1	0.2	+	4.99	1
positive regulation of integrin activation by cell surface receptor linked signal transduction (GO:0033626)	2	0	0.02	-	< 0.01	1
positive regulation of integrin activation (GO:0033625)	10	0	0.08	-	< 0.01	1
negative regulation of integrin activation (GO:0033624)	2	0	0.02	-	< 0.01	1
regulation of integrin activation (GO:0033623)	15	0	0.12	-	< 0.01	1
integrin activation (GO:0033622)	9	0	0.07	-	< 0.01	1
rhombomere 3 morphogenesis (GO:0021658)	2	0	0.02	-	< 0.01	1
dolichol metabolic process (GO:0019348)	5	0	0.04	-	< 0.01	1
vestibulocochlear nerve formation (GO:0021650)	4	0	0.03	-	< 0.01	1
transsulfuration (GO:0019346)	4	0	0.03	-	< 0.01	1
cysteine biosynthetic process (GO:0019344)	5	0	0.04	-	< 0.01	1
cysteine biosynthetic process via cystathionine (GO:0019343)	2	0	0.02	-	< 0.01	1
dibenzo-p-dioxin catabolic process (GO:0019341)	1	0	0.01	-	< 0.01	1
segment specification (GO:0007379)	15	0	0.12	-	< 0.01	1
mononuclear cell differentiation (GO:1903131)	14	0	0.11	-	< 0.01	1
membrane protein proteolysis (GO:0033619)	30	0	0.23	-	< 0.01	1
mitochondrial respiratory chain complex IV assembly (GO:0033617)	19	0	0.15	-	< 0.01	1
ventral midline determination (GO:0007371)	1	0	0.01	-	< 0.01	1
mitochondrial proton-transporting ATP synthase complex assembly (GO:0033615)	5	0	0.04	-	< 0.01	1
vestibulocochlear nerve structural organization (GO:0021649)	2	0	0.02	-	< 0.01	1
vestibulocochlear nerve morphogenesis (GO:0021648)	6	0	0.05	-	< 0.01	1
vagus nerve morphogenesis (GO:0021644)	2	1	0.02	+	64.81	1
trochlear nerve formation (GO:0021642)	1	0	0.01	-	< 0.01	1
phenol-containing compound catabolic process (GO:0019336)	10	0	0.08	-	< 0.01	1
response to cell cycle checkpoint signaling (GO:0072396)	6	0	0.05	-	< 0.01	1
signal transduction involved in cell cycle checkpoint (GO:0072395)	28	0	0.22	-	< 0.01	1
detection of stimulus involved in cell cycle checkpoint (GO:0072394)	1	0	0.01	-	< 0.01	1
microtubule anchoring at microtubule organizing center (GO:0072393)	12	0	0.09	-	< 0.01	1
negative regulation of centriole-centriole cohesion (GO:1903126)	1	0	0.01	-	< 0.01	1
negative regulation of thioredoxin peroxidase activity by peptidyl-threonine phosphorylation (GO:1903125)	1	0	0.01	-	< 0.01	1
negative regulation of thioredoxin peroxidase activity (GO:1903124)	1	0	0.01	-	< 0.01	1
regulation of thioredoxin peroxidase activity (GO:1903123)	1	0	0.01	-	< 0.01	1
gastrulation (GO:0007369)	143	3	1.1	+	2.72	1
negative regulation of TRAIL-activated apoptotic signaling pathway (GO:1903122)	1	0	0.01	-	< 0.01	1
determination of left/right symmetry (GO:0007368)	120	2	0.93	+	2.16	1
regulation of TRAIL-activated apoptotic signaling pathway (GO:1903121)	4	0	0.03	-	< 0.01	1
oxalate metabolic process (GO:0033609)	1	0	0.01	-	< 0.01	1
chemokine receptor transport within lipid bilayer (GO:0033606)	1	0	0.01	-	< 0.01	1
positive regulation of catecholamine secretion (GO:0033605)	20	0	0.15	-	< 0.01	1
negative regulation of catecholamine secretion (GO:0033604)	18	0	0.14	-	< 0.01	1
positive regulation of dopamine secretion (GO:0033603)	11	0	0.08	-	< 0.01	1
negative regulation of dopamine secretion (GO:0033602)	5	0	0.04	-	< 0.01	1
positive regulation of mammary gland epithelial cell proliferation (GO:0033601)	9	0	0.07	-	< 0.01	1
negative regulation of mammary gland epithelial cell proliferation (GO:0033600)	6	0	0.05	-	< 0.01	1
trochlear nerve morphogenesis (GO:0021639)	1	0	0.01	-	< 0.01	1
trigeminal nerve structural organization (GO:0021637)	5	1	0.04	+	25.93	1
trigeminal nerve morphogenesis (GO:0021636)	5	1	0.04	+	25.93	1
optic nerve structural organization (GO:0021633)	2	0	0.02	-	< 0.01	1
flavin adenine dinucleotide catabolic process (GO:0072389)	1	0	0.01	-	< 0.01	1
optic nerve morphogenesis (GO:0021631)	6	0	0.05	-	< 0.01	1
flavin adenine dinucleotide biosynthetic process (GO:0072388)	1	0	0.01	-	< 0.01	1
flavin adenine dinucleotide metabolic process (GO:0072387)	2	0	0.02	-	< 0.01	1
plus-end-directed organelle transport along microtubule (GO:0072386)	4	0	0.03	-	< 0.01	1
protein localization to actin cytoskeleton (GO:1903119)	3	0	0.02	-	< 0.01	1
minus-end-directed organelle transport along microtubule (GO:0072385)	5	0	0.04	-	< 0.01	1
urate homeostasis (GO:1903118)	1	0	0.01	-	< 0.01	1
organelle transport along microtubule (GO:0072384)	71	0	0.55	-	< 0.01	1
pentose catabolic process (GO:0019323)	4	0	0.03	-	< 0.01	1
plus-end-directed vesicle transport along microtubule (GO:0072383)	4	0	0.03	-	< 0.01	1
positive regulation of actin filament-based movement (GO:1903116)	5	1	0.04	+	25.93	1
pentose biosynthetic process (GO:0019322)	2	0	0.02	-	< 0.01	1
minus-end-directed vesicle transport along microtubule (GO:0072382)	2	0	0.02	-	< 0.01	1
regulation of actin filament-based movement (GO:1903115)	47	3	0.36	+	8.27	1
pentose metabolic process (GO:0019321)	14	0	0.11	-	< 0.01	1
hexose catabolic process (GO:0019320)	20	0	0.15	-	< 0.01	1
thorax and anterior abdomen determination (GO:0007356)	3	1	0.02	+	43.21	1
zygotic determination of anterior/posterior axis, embryo (GO:0007354)	5	1	0.04	+	25.93	1
zygotic specification of dorsal/ventral axis (GO:0007352)	2	0	0.02	-	< 0.01	1
tripartite regional subdivision (GO:0007351)	13	2	0.1	+	19.94	1
blastoderm segmentation (GO:0007350)	17	2	0.13	+	15.25	1
olfactory nerve structural organization (GO:0021629)	1	0	0.01	-	< 0.01	1
olfactory nerve morphogenesis (GO:0021627)	1	0	0.01	-	< 0.01	1
central nervous system maturation (GO:0021626)	8	0	0.06	-	< 0.01	1
oculomotor nerve formation (GO:0021623)	2	0	0.02	-	< 0.01	1
hexose biosynthetic process (GO:0019319)	27	1	0.21	+	4.8	1
oculomotor nerve morphogenesis (GO:0021622)	2	0	0.02	-	< 0.01	1
hexose metabolic process (GO:0019318)	122	2	0.94	+	2.13	1
blood coagulation, fibrin clot formation (GO:0072378)	10	1	0.08	+	12.96	1
amylopectin metabolic process (GO:2000896)	1	0	0.01	-	< 0.01	1
blood coagulation, common pathway (GO:0072377)	1	0	0.01	-	< 0.01	1
protein activation cascade (GO:0072376)	14	1	0.11	+	9.26	1
positive regulation of mitochondrial transcription (GO:1903109)	3	0	0.02	-	< 0.01	1
regulation of mitochondrial transcription (GO:1903108)	3	0	0.02	-	< 0.01	1
inositol catabolic process (GO:0019310)	1	0	0.01	-	< 0.01	1
cellularization (GO:0007349)	1	0	0.01	-	< 0.01	1
regulation of mitotic cell cycle (GO:0007346)	497	7	3.83	+	1.83	1
egg activation (GO:0007343)	9	0	0.07	-	< 0.01	1
fusion of sperm to egg plasma membrane involved in single fertilization (GO:0007342)	14	0	0.11	-	< 0.01	1
penetration of zona pellucida (GO:0007341)	9	0	0.07	-	< 0.01	1
acrosome reaction (GO:0007340)	17	0	0.13	-	< 0.01	1
hypoglossal nerve morphogenesis (GO:0021618)	1	0	0.01	-	< 0.01	1
glossopharyngeal nerve morphogenesis (GO:0021615)	4	1	0.03	+	32.41	1
mannose catabolic process (GO:0019309)	1	0	0.01	-	< 0.01	1
facial nerve structural organization (GO:0021612)	10	1	0.08	+	12.96	1
regulation of lipid transport by positive regulation of transcription from RNA polymerase II promoter (GO:0072369)	2	0	0.02	-	< 0.01	1
regulation of lipid transport by negative regulation of transcription from RNA polymerase II promoter (GO:0072368)	2	0	0.02	-	< 0.01	1
facial nerve morphogenesis (GO:0021610)	12	1	0.09	+	10.8	1
regulation of lipid transport by regulation of transcription from RNA polymerase II promoter (GO:0072367)	4	0	0.03	-	< 0.01	1
regulation of cellular ketone metabolic process by positive regulation of transcription from RNA polymerase II promoter (GO:0072366)	1	0	0.01	-	< 0.01	1
regulation of cellular ketone metabolic process by negative regulation of transcription from RNA polymerase II promoter (GO:0072365)	1	0	0.01	-	< 0.01	1
regulation of cellular ketone metabolic process by regulation of transcription from RNA polymerase II promoter (GO:0072364)	2	0	0.02	-	< 0.01	1
D-ribose catabolic process (GO:0019303)	1	0	0.01	-	< 0.01	1
regulation of glycolytic process by positive regulation of transcription from RNA polymerase II promoter (GO:0072363)	2	0	0.02	-	< 0.01	1
regulation of glycolytic process by negative regulation of transcription from RNA polymerase II promoter (GO:0072362)	1	0	0.01	-	< 0.01	1
positive regulation of dipeptide transport (GO:2000880)	2	0	0.02	-	< 0.01	1
regulation of glycolytic process by regulation of transcription from RNA polymerase II promoter (GO:0072361)	3	0	0.02	-	< 0.01	1
binding of sperm to zona pellucida (GO:0007339)	38	0	0.29	-	< 0.01	1
positive regulation of growth hormone receptor signaling pathway (GO:0060399)	3	0	0.02	-	< 0.01	1
single fertilization (GO:0007338)	125	1	0.96	+	1.04	1
regulation of growth hormone receptor signaling pathway (GO:0060398)	5	0	0.04	-	< 0.01	1
JAK-STAT cascade involved in growth hormone signaling pathway (GO:0060397)	4	0	0.03	-	< 0.01	1
growth hormone receptor signaling pathway (GO:0060396)	10	0	0.08	-	< 0.01	1
SMAD protein signal transduction (GO:0060395)	64	1	0.49	+	2.03	1
negative regulation of pathway-restricted SMAD protein phosphorylation (GO:0060394)	13	0	0.1	-	< 0.01	1
regulation of pathway-restricted SMAD protein phosphorylation (GO:0060393)	62	1	0.48	+	2.09	1
negative regulation of SMAD protein signal transduction (GO:0060392)	5	0	0.04	-	< 0.01	1
positive regulation of SMAD protein signal transduction (GO:0060391)	13	1	0.1	+	9.97	1
regulation of SMAD protein signal transduction (GO:0060390)	23	1	0.18	+	5.64	1
cranial nerve structural organization (GO:0021604)	13	1	0.1	+	9.97	1
cranial nerve formation (GO:0021603)	8	0	0.06	-	< 0.01	1
positive regulation of oligopeptide transport (GO:2000878)	2	0	0.02	-	< 0.01	1
cranial nerve morphogenesis (GO:0021602)	30	1	0.23	+	4.32	1
circulatory system development (GO:0072359)	892	15	6.88	+	2.18	1
cardiovascular system development (GO:0072358)	563	11	4.34	+	2.53	1
chromosome passenger complex localization to kinetochore (GO:0072356)	2	0	0.02	-	< 0.01	1
histone H3-T3 phosphorylation (GO:0072355)	2	0	0.02	-	< 0.01	1
positive regulation of progesterone secretion (GO:2000872)	2	0	0.02	-	< 0.01	1
regulation of progesterone secretion (GO:2000870)	3	0	0.02	-	< 0.01	1
tricarboxylic acid metabolic process (GO:0072350)	36	0	0.28	-	< 0.01	1
pathway-restricted SMAD protein phosphorylation (GO:0060389)	13	0	0.1	-	< 0.01	1
synapse assembly involved in innervation (GO:0060386)	1	0	0.01	-	< 0.01	1
axonogenesis involved in innervation (GO:0060385)	7	0	0.05	-	< 0.01	1
innervation (GO:0060384)	28	2	0.22	+	9.26	1
positive regulation of DNA strand elongation (GO:0060383)	1	0	0.01	-	< 0.01	1
regulation of DNA strand elongation (GO:0060382)	2	0	0.02	-	< 0.01	1
sperm displacement (GO:0007321)	1	0	0.01	-	< 0.01	1
positive regulation of single-stranded telomeric DNA binding (GO:0060381)	1	0	0.01	-	< 0.01	1
insemination (GO:0007320)	13	1	0.1	+	9.97	1
regulation of single-stranded telomeric DNA binding (GO:0060380)	1	0	0.01	-	< 0.01	1
sulfur compound transport (GO:0072348)	35	0	0.27	-	< 0.01	1
positive regulation of estradiol secretion (GO:2000866)	2	0	0.02	-	< 0.01	1
response to anesthetic (GO:0072347)	57	1	0.44	+	2.27	1
regulation of estradiol secretion (GO:2000864)	3	0	0.02	-	< 0.01	1
positive regulation of estrogen secretion (GO:2000863)	1	0	0.01	-	< 0.01	1
rescue of stalled ribosome (GO:0072344)	5	0	0.04	-	< 0.01	1
regulation of estrogen secretion (GO:2000861)	1	0	0.01	-	< 0.01	1
positive regulation of aldosterone secretion (GO:2000860)	3	0	0.02	-	< 0.01	1
cardiac muscle cell myoblast differentiation (GO:0060379)	9	0	0.07	-	< 0.01	1
regulation of brood size (GO:0060378)	3	0	0.02	-	< 0.01	1
negative regulation of mast cell differentiation (GO:0060377)	1	0	0.01	-	< 0.01	1
positive regulation of mast cell differentiation (GO:0060376)	1	0	0.01	-	< 0.01	1
pole plasm assembly (GO:0007315)	2	0	0.02	-	< 0.01	1
regulation of mast cell differentiation (GO:0060375)	3	0	0.02	-	< 0.01	1
oocyte anterior/posterior axis specification (GO:0007314)	2	0	0.02	-	< 0.01	1
mast cell differentiation (GO:0060374)	2	0	0.02	-	< 0.01	1
regulation of ventricular cardiac muscle cell membrane depolarization (GO:0060373)	7	0	0.05	-	< 0.01	1
regulation of atrial cardiac muscle cell membrane repolarization (GO:0060372)	7	0	0.05	-	< 0.01	1
regulation of atrial cardiac muscle cell membrane depolarization (GO:0060371)	8	0	0.06	-	< 0.01	1
susceptibility to T cell mediated cytotoxicity (GO:0060370)	2	0	0.02	-	< 0.01	1
guanine biosynthetic process (GO:0046099)	1	0	0.01	-	< 0.01	1
guanine metabolic process (GO:0046098)	3	1	0.02	+	43.21	1
regulation of aldosterone secretion (GO:2000858)	7	0	0.05	-	< 0.01	1
positive regulation of mineralocorticoid secretion (GO:2000857)	3	0	0.02	-	< 0.01	1
deoxyinosine metabolic process (GO:0046094)	1	0	0.01	-	< 0.01	1
cellular lactam metabolic process (GO:0072338)	2	0	0.02	-	< 0.01	1
modified amino acid transport (GO:0072337)	23	0	0.18	-	< 0.01	1
regulation of mineralocorticoid secretion (GO:2000855)	7	0	0.05	-	< 0.01	1
deoxycytidine metabolic process (GO:0046092)	2	0	0.02	-	< 0.01	1
positive regulation of corticosterone secretion (GO:2000854)	2	0	0.02	-	< 0.01	1
deoxyadenosine metabolic process (GO:0046090)	1	0	0.01	-	< 0.01	1
UDP-galactose transmembrane transport (GO:0072334)	2	0	0.02	-	< 0.01	1
regulation of corticosterone secretion (GO:2000852)	4	0	0.03	-	< 0.01	1
positive regulation of glucocorticoid secretion (GO:2000851)	6	0	0.05	-	< 0.01	1
intrinsic apoptotic signaling pathway by p53 class mediator (GO:0072332)	51	0	0.39	-	< 0.01	1
negative regulation of glucocorticoid secretion (GO:2000850)	3	0	0.02	-	< 0.01	1
signal transduction by p53 class mediator (GO:0072331)	75	0	0.58	-	< 0.01	1
monocarboxylic acid biosynthetic process (GO:0072330)	177	3	1.37	+	2.2	1
positive regulation of Fc receptor mediated stimulatory signaling pathway (GO:0060369)	7	0	0.05	-	< 0.01	1
oocyte axis specification (GO:0007309)	2	0	0.02	-	< 0.01	1
regulation of Fc receptor mediated stimulatory signaling pathway (GO:0060368)	12	0	0.09	-	< 0.01	1
oocyte construction (GO:0007308)	2	0	0.02	-	< 0.01	1
sagittal suture morphogenesis (GO:0060367)	1	0	0.01	-	< 0.01	1
lambdoid suture morphogenesis (GO:0060366)	1	0	0.01	-	< 0.01	1
coronal suture morphogenesis (GO:0060365)	1	0	0.01	-	< 0.01	1
frontal suture morphogenesis (GO:0060364)	2	0	0.02	-	< 0.01	1
cranial suture morphogenesis (GO:0060363)	8	0	0.06	-	< 0.01	1
regulation of neuroblast proliferation (GO:1902692)	37	0	0.29	-	< 0.01	1
respiratory basal cell differentiation (GO:1902691)	1	0	0.01	-	< 0.01	1
positive regulation of NAD metabolic process (GO:1902690)	1	0	0.01	-	< 0.01	1
cytidine metabolic process (GO:0046087)	4	0	0.03	-	< 0.01	1
regulation of glucocorticoid secretion (GO:2000849)	11	0	0.08	-	< 0.01	1
adenosine biosynthetic process (GO:0046086)	1	0	0.01	-	< 0.01	1
positive regulation of corticosteroid hormone secretion (GO:2000848)	9	0	0.07	-	< 0.01	1
adenosine metabolic process (GO:0046085)	10	0	0.08	-	< 0.01	1
monocarboxylic acid catabolic process (GO:0072329)	94	1	0.73	+	1.38	1
negative regulation of corticosteroid hormone secretion (GO:2000847)	3	0	0.02	-	< 0.01	1
adenine biosynthetic process (GO:0046084)	3	0	0.02	-	< 0.01	1
regulation of corticosteroid hormone secretion (GO:2000846)	18	0	0.14	-	< 0.01	1
adenine metabolic process (GO:0046083)	3	0	0.02	-	< 0.01	1
positive regulation of testosterone secretion (GO:2000845)	2	0	0.02	-	< 0.01	1
negative regulation of testosterone secretion (GO:2000844)	1	0	0.01	-	< 0.01	1
dUTP catabolic process (GO:0046081)	1	0	0.01	-	< 0.01	1
regulation of testosterone secretion (GO:2000843)	3	0	0.02	-	< 0.01	1
dUTP metabolic process (GO:0046080)	1	0	0.01	-	< 0.01	1
chaperone-mediated protein transport (GO:0072321)	10	0	0.08	-	< 0.01	1
response to ammonium ion (GO:0060359)	98	1	0.76	+	1.32	1
negative regulation of NAD metabolic process (GO:1902689)	2	0	0.02	-	< 0.01	1
regulation of NAD metabolic process (GO:1902688)	3	0	0.02	-	< 0.01	1
dibenzo-p-dioxin metabolic process (GO:0018894)	2	0	0.02	-	< 0.01	1
inositol phosphorylation (GO:0052746)	2	0	0.02	-	< 0.01	1
positive regulation of cell adhesion molecule production (GO:0060355)	5	1	0.04	+	25.93	1
mitochondrial outer membrane permeabilization involved in programmed cell death (GO:1902686)	14	0	0.11	-	< 0.01	1
negative regulation of cell adhesion molecule production (GO:0060354)	2	0	0.02	-	< 0.01	1
positive regulation of receptor localization to synapse (GO:1902685)	2	0	0.02	-	< 0.01	1
regulation of cell adhesion molecule production (GO:0060353)	7	1	0.05	+	18.52	1
negative regulation of receptor localization to synapse (GO:1902684)	1	0	0.01	-	< 0.01	1
cell adhesion molecule production (GO:0060352)	2	0	0.02	-	< 0.01	1
regulation of receptor localization to synapse (GO:1902683)	23	0	0.18	-	< 0.01	1
positive regulation of RNA biosynthetic process (GO:1902680)	1516	18	11.7	+	1.54	1
dUMP catabolic process (GO:0046079)	1	0	0.01	-	< 0.01	1
dUMP metabolic process (GO:0046078)	6	0	0.05	-	< 0.01	1
dUDP metabolic process (GO:0046077)	3	0	0.02	-	< 0.01	1
dTTP metabolic process (GO:0046075)	3	0	0.02	-	< 0.01	1
vesicle uncoating (GO:0072319)	8	0	0.06	-	< 0.01	1
clathrin coat disassembly (GO:0072318)	7	0	0.05	-	< 0.01	1
positive regulation of androgen secretion (GO:2000836)	1	0	0.01	-	< 0.01	1
dTMP metabolic process (GO:0046073)	4	0	0.03	-	< 0.01	1
dTDP metabolic process (GO:0046072)	2	0	0.02	-	< 0.01	1
regulation of androgen secretion (GO:2000834)	1	0	0.01	-	< 0.01	1
positive regulation of steroid hormone secretion (GO:2000833)	13	0	0.1	-	< 0.01	1
dGTP metabolic process (GO:0046070)	6	0	0.05	-	< 0.01	1
negative regulation of steroid hormone secretion (GO:2000832)	3	0	0.02	-	< 0.01	1
metanephric glomerular epithelial cell development (GO:0072313)	1	0	0.01	-	< 0.01	1
regulation of steroid hormone secretion (GO:2000831)	23	0	0.18	-	< 0.01	1
metanephric glomerular epithelial cell differentiation (GO:0072312)	1	0	0.01	-	< 0.01	1
positive regulation of parathyroid hormone secretion (GO:2000830)	2	0	0.02	-	< 0.01	1
glomerular epithelial cell differentiation (GO:0072311)	12	1	0.09	+	10.8	1
glomerular epithelial cell development (GO:0072310)	7	1	0.05	+	18.52	1
negative regulation of RNA biosynthetic process (GO:1902679)	1136	13	8.76	+	1.48	1
heart trabecula formation (GO:0060347)	15	0	0.12	-	< 0.01	1
spleen trabecula formation (GO:0060345)	1	0	0.01	-	< 0.01	1
trabecula formation (GO:0060343)	25	3	0.19	+	15.56	1
regulation of cellular localization (GO:0060341)	926	13	7.14	+	1.82	1
positive regulation of type I interferon-mediated signaling pathway (GO:0060340)	13	1	0.1	+	9.97	1
cGMP catabolic process (GO:0046069)	4	0	0.03	-	< 0.01	1
cGMP metabolic process (GO:0046068)	18	1	0.14	+	7.2	1
dGDP catabolic process (GO:0046067)	1	0	0.01	-	< 0.01	1
dGDP metabolic process (GO:0046066)	3	0	0.02	-	< 0.01	1
regulation of parathyroid hormone secretion (GO:2000828)	3	0	0.02	-	< 0.01	1
dCTP metabolic process (GO:0046065)	1	0	0.01	-	< 0.01	1
mesenchymal stem cell maintenance involved in metanephric nephron morphogenesis (GO:0072309)	1	0	0.01	-	< 0.01	1
mitochondrial RNA surveillance (GO:2000827)	1	0	0.01	-	< 0.01	1
regulation of heart morphogenesis (GO:2000826)	42	1	0.32	+	3.09	1
regulation of metanephric nephron tubule epithelial cell differentiation (GO:0072307)	6	0	0.05	-	< 0.01	1
positive regulation of androgen receptor activity (GO:2000825)	3	0	0.02	-	< 0.01	1
dCDP metabolic process (GO:0046062)	1	0	0.01	-	< 0.01	1
dATP catabolic process (GO:0046061)	3	0	0.02	-	< 0.01	1
negative regulation of mesenchymal cell apoptotic process involved in metanephric nephron morphogenesis (GO:0072305)	2	0	0.02	-	< 0.01	1
dATP metabolic process (GO:0046060)	8	0	0.06	-	< 0.01	1
regulation of mesenchymal cell apoptotic process involved in metanephric nephron morphogenesis (GO:0072304)	2	0	0.02	-	< 0.01	1
regulation of behavioral fear response (GO:2000822)	10	0	0.08	-	< 0.01	1
positive regulation of glomerular metanephric mesangial cell proliferation (GO:0072303)	1	0	0.01	-	< 0.01	1
regulation of grooming behavior (GO:2000821)	6	0	0.05	-	< 0.01	1
negative regulation of metanephric glomerular mesangial cell proliferation (GO:0072302)	1	1	0.01	+	> 100	1
negative regulation of transcription from RNA polymerase II promoter involved in smooth muscle cell differentiation (GO:2000820)	3	0	0.02	-	< 0.01	1
response to cytokine (GO:0034097)	727	11	5.61	+	1.96	1
regulation of metanephric glomerular mesangial cell proliferation (GO:0072301)	2	1	0.02	+	64.81	1
biphenyl metabolic process (GO:0018879)	3	0	0.02	-	< 0.01	1
positive regulation of maintenance of meiotic sister chromatid cohesion (GO:0034096)	1	0	0.01	-	< 0.01	1
positive regulation of metanephric glomerulus development (GO:0072300)	5	0	0.04	-	< 0.01	1
negative regulation of type I interferon-mediated signaling pathway (GO:0060339)	10	0	0.08	-	< 0.01	1
regulation of type I interferon-mediated signaling pathway (GO:0060338)	22	1	0.17	+	5.89	1
positive regulation of axon guidance (GO:1902669)	9	0	0.07	-	< 0.01	1
regulation of maintenance of meiotic sister chromatid cohesion (GO:0034094)	1	0	0.01	-	< 0.01	1
type I interferon signaling pathway (GO:0060337)	18	0	0.14	-	< 0.01	1
negative regulation of axon guidance (GO:1902668)	28	1	0.22	+	4.63	1
positive regulation of maintenance of sister chromatid cohesion (GO:0034093)	6	0	0.05	-	< 0.01	1
negative regulation of interferon-gamma-mediated signaling pathway (GO:0060336)	6	0	0.05	-	< 0.01	1
regulation of axon guidance (GO:1902667)	45	2	0.35	+	5.76	1
negative regulation of maintenance of sister chromatid cohesion (GO:0034092)	3	0	0.02	-	< 0.01	1
positive regulation of interferon-gamma-mediated signaling pathway (GO:0060335)	7	0	0.05	-	< 0.01	1
regulation of maintenance of sister chromatid cohesion (GO:0034091)	9	0	0.07	-	< 0.01	1
regulation of interferon-gamma-mediated signaling pathway (GO:0060334)	15	0	0.12	-	< 0.01	1
arsonoacetate metabolic process (GO:0018872)	2	0	0.02	-	< 0.01	1
interferon-gamma-mediated signaling pathway (GO:0060333)	6	0	0.05	-	< 0.01	1
positive regulation of response to interferon-gamma (GO:0060332)	7	0	0.05	-	< 0.01	1
negative regulation of response to interferon-gamma (GO:0060331)	6	0	0.05	-	< 0.01	1
regulation of response to interferon-gamma (GO:0060330)	15	0	0.12	-	< 0.01	1
positive regulation of glucose mediated signaling pathway (GO:1902661)	3	0	0.02	-	< 0.01	1
cAMP metabolic process (GO:0046058)	14	0	0.11	-	< 0.01	1
dADP catabolic process (GO:0046057)	1	0	0.01	-	< 0.01	1
regulation of nucleotide-excision repair (GO:2000819)	3	0	0.02	-	< 0.01	1
dADP metabolic process (GO:0046056)	2	0	0.02	-	< 0.01	1
negative regulation of myoblast proliferation (GO:2000818)	1	0	0.01	-	< 0.01	1
dGMP metabolic process (GO:0046054)	1	0	0.01	-	< 0.01	1
negative regulation of mitotic sister chromatid separation (GO:2000816)	28	0	0.22	-	< 0.01	1
regulation of mRNA stability involved in response to oxidative stress (GO:2000815)	2	0	0.02	-	< 0.01	1
positive regulation of barbed-end actin filament capping (GO:2000814)	2	0	0.02	-	< 0.01	1
UTP metabolic process (GO:0046051)	9	0	0.07	-	< 0.01	1
negative regulation of barbed-end actin filament capping (GO:2000813)	2	0	0.02	-	< 0.01	1
regulation of barbed-end actin filament capping (GO:2000812)	5	0	0.04	-	< 0.01	1
negative regulation of anoikis (GO:2000811)	15	0	0.12	-	< 0.01	1
regulation of bicellular tight junction assembly (GO:2000810)	18	0	0.14	-	< 0.01	1
maintenance of mitotic sister chromatid cohesion (GO:0034088)	4	0	0.03	-	< 0.01	1
establishment of mitotic sister chromatid cohesion (GO:0034087)	2	0	0.02	-	< 0.01	1
maintenance of sister chromatid cohesion (GO:0034086)	4	0	0.03	-	< 0.01	1
establishment of sister chromatid cohesion (GO:0034085)	4	0	0.03	-	< 0.01	1
regulation of glucose mediated signaling pathway (GO:1902659)	3	0	0.02	-	< 0.01	1
cytoplasmic actin-based contraction involved in cell motility (GO:0060327)	2	0	0.02	-	< 0.01	1
cell chemotaxis (GO:0060326)	200	6	1.54	+	3.89	1
face morphogenesis (GO:0060325)	40	2	0.31	+	6.48	1
calcium ion import into cytosol (GO:1902656)	9	0	0.07	-	< 0.01	1
face development (GO:0060324)	60	3	0.46	+	6.48	1
CENP-A containing nucleosome assembly (GO:0034080)	7	0	0.05	-	< 0.01	1
head morphogenesis (GO:0060323)	46	2	0.35	+	5.64	1
head development (GO:0060322)	665	13	5.13	+	2.53	1
secondary alcohol biosynthetic process (GO:1902653)	33	0	0.25	-	< 0.01	1
secondary alcohol metabolic process (GO:1902652)	111	1	0.86	+	1.17	1
receptor-mediated endocytosis (GO:0006898)	130	0	1	-	< 0.01	1
endocytosis (GO:0006897)	592	5	4.57	+	1.09	1
Golgi to vacuole transport (GO:0006896)	15	0	0.12	-	< 0.01	1
Golgi to endosome transport (GO:0006895)	14	0	0.11	-	< 0.01	1
Golgi to plasma membrane transport (GO:0006893)	55	1	0.42	+	2.36	1
post-Golgi vesicle-mediated transport (GO:0006892)	90	1	0.69	+	1.44	1
intra-Golgi vesicle-mediated transport (GO:0006891)	26	0	0.2	-	< 0.01	1
retrograde vesicle-mediated transport, Golgi to endoplasmic reticulum (GO:0006890)	38	0	0.29	-	< 0.01	1
UMP metabolic process (GO:0046049)	3	0	0.02	-	< 0.01	1
UDP metabolic process (GO:0046048)	1	0	0.01	-	< 0.01	1
positive regulation of synaptic vesicle clustering (GO:2000809)	8	0	0.06	-	< 0.01	1
negative regulation of synaptic vesicle clustering (GO:2000808)	1	0	0.01	-	< 0.01	1
regulation of synaptic vesicle clustering (GO:2000807)	10	0	0.08	-	< 0.01	1
positive regulation of termination of RNA polymerase II transcription, poly(A)-coupled (GO:2000806)	1	0	0.01	-	< 0.01	1
regulation of termination of RNA polymerase II transcription, poly(A)-coupled (GO:2000804)	1	0	0.01	-	< 0.01	1
ITP metabolic process (GO:0046041)	2	0	0.02	-	< 0.01	1
positive regulation of endocardial cushion to mesenchymal transition involved in heart valve formation (GO:2000802)	1	0	0.01	-	< 0.01	1
IMP metabolic process (GO:0046040)	11	0	0.08	-	< 0.01	1
regulation of endocardial cushion to mesenchymal transition involved in heart valve formation (GO:2000800)	1	0	0.01	-	< 0.01	1
primitive erythrocyte differentiation (GO:0060319)	3	0	0.02	-	< 0.01	1
definitive erythrocyte differentiation (GO:0060318)	4	0	0.03	-	< 0.01	1
cardiac epithelial to mesenchymal transition (GO:0060317)	24	0	0.19	-	< 0.01	1
positive regulation of ryanodine-sensitive calcium-release channel activity (GO:0060316)	5	0	0.04	-	< 0.01	1
negative regulation of ryanodine-sensitive calcium-release channel activity (GO:0060315)	6	0	0.05	-	< 0.01	1
regulation of ryanodine-sensitive calcium-release channel activity (GO:0060314)	16	0	0.12	-	< 0.01	1
tertiary alcohol biosynthetic process (GO:1902645)	2	0	0.02	-	< 0.01	1
negative regulation of blood vessel remodeling (GO:0060313)	2	0	0.02	-	< 0.01	1
tertiary alcohol metabolic process (GO:1902644)	12	0	0.09	-	< 0.01	1
regulation of blood vessel remodeling (GO:0060312)	9	0	0.07	-	< 0.01	1
negative regulation of elastin catabolic process (GO:0060311)	1	0	0.01	-	< 0.01	1
regulation of elastin catabolic process (GO:0060310)	1	0	0.01	-	< 0.01	1
endoplasmic reticulum to Golgi vesicle-mediated transport (GO:0006888)	111	0	0.86	-	< 0.01	1
exocytosis (GO:0006887)	207	2	1.6	+	1.25	1
intracellular protein transport (GO:0006886)	749	2	5.78	-	0.35	1
regulation of pH (GO:0006885)	90	1	0.69	+	1.44	1
cell volume homeostasis (GO:0006884)	32	0	0.25	-	< 0.01	1
cellular sodium ion homeostasis (GO:0006883)	19	2	0.15	+	13.65	1
cellular zinc ion homeostasis (GO:0006882)	21	0	0.16	-	< 0.01	1
intracellular sequestering of iron ion (GO:0006880)	12	0	0.09	-	< 0.01	1
GTP metabolic process (GO:0046039)	29	0	0.22	-	< 0.01	1
GMP catabolic process (GO:0046038)	2	0	0.02	-	< 0.01	1
GMP metabolic process (GO:0046037)	6	0	0.05	-	< 0.01	1
CTP metabolic process (GO:0046036)	9	0	0.07	-	< 0.01	1
CMP metabolic process (GO:0046035)	1	0	0.01	-	< 0.01	1
ATP metabolic process (GO:0046034)	163	3	1.26	+	2.39	1
AMP metabolic process (GO:0046033)	15	1	0.12	+	8.64	1
ADP catabolic process (GO:0046032)	1	0	0.01	-	< 0.01	1
ADP metabolic process (GO:0046031)	49	1	0.38	+	2.65	1
protein localization to Golgi apparatus (GO:0034067)	27	0	0.21	-	< 0.01	1
elastin catabolic process (GO:0060309)	2	0	0.02	-	< 0.01	1
regulation of ventricular cardiac muscle cell membrane repolarization (GO:0060307)	20	0	0.15	-	< 0.01	1
stress granule assembly (GO:0034063)	15	0	0.12	-	< 0.01	1
regulation of membrane repolarization (GO:0060306)	32	0	0.25	-	< 0.01	1
regulation of cell diameter (GO:0060305)	1	0	0.01	-	< 0.01	1
regulation of phosphatidylinositol dephosphorylation (GO:0060304)	6	0	0.05	-	< 0.01	1
negative regulation of cytokine activity (GO:0060302)	2	0	0.02	-	< 0.01	1
cellular iron ion homeostasis (GO:0006879)	60	1	0.46	+	2.16	1
regulation of cytokine activity (GO:0060300)	3	0	0.02	-	< 0.01	1
negative regulation of membrane hyperpolarization (GO:1902631)	1	0	0.01	-	< 0.01	1
cellular copper ion homeostasis (GO:0006878)	16	0	0.12	-	< 0.01	1
regulation of membrane hyperpolarization (GO:1902630)	4	0	0.03	-	< 0.01	1
cellular cadmium ion homeostasis (GO:0006876)	1	0	0.01	-	< 0.01	1
cellular metal ion homeostasis (GO:0006875)	552	8	4.26	+	1.88	1
cellular calcium ion homeostasis (GO:0006874)	441	7	3.4	+	2.06	1
cellular ion homeostasis (GO:0006873)	625	8	4.82	+	1.66	1
response to anoxia (GO:0034059)	1	0	0.01	-	< 0.01	1
endosomal vesicle fusion (GO:0034058)	8	0	0.06	-	< 0.01	1
negative regulation of estrogen receptor binding (GO:0071899)	3	0	0.02	-	< 0.01	1
regulation of estrogen receptor binding (GO:0071898)	3	0	0.02	-	< 0.01	1
DNA biosynthetic process (GO:0071897)	60	1	0.46	+	2.16	1
protein localization to adherens junction (GO:0071896)	4	0	0.03	-	< 0.01	1
regulation of mRNA stability involved in cellular response to UV (GO:1902629)	1	0	0.01	-	< 0.01	1
odontoblast differentiation (GO:0071895)	4	0	0.03	-	< 0.01	1
histone H2B conserved C-terminal lysine ubiquitination (GO:0071894)	1	0	0.01	-	< 0.01	1
BMP signaling pathway involved in nephric duct formation (GO:0071893)	1	0	0.01	-	< 0.01	1
assembly of large subunit precursor of preribosome (GO:1902626)	5	0	0.04	-	< 0.01	1
host programmed cell death induced by symbiont (GO:0034050)	1	0	0.01	-	< 0.01	1
positive regulation of neutrophil migration (GO:1902624)	32	2	0.25	+	8.1	1
negative regulation of neutrophil migration (GO:1902623)	3	0	0.02	-	< 0.01	1
regulation of neutrophil migration (GO:1902622)	40	2	0.31	+	6.48	1
lipid transport (GO:0006869)	255	3	1.97	+	1.53	1
glutamine transport (GO:0006868)	4	0	0.03	-	< 0.01	1
asparagine transport (GO:0006867)	1	0	0.01	-	< 0.01	1
amino acid transport (GO:0006865)	100	1	0.77	+	1.3	1
pyrimidine nucleotide transport (GO:0006864)	2	0	0.02	-	< 0.01	1
purine nucleobase transport (GO:0006863)	2	0	0.02	-	< 0.01	1
nucleotide transport (GO:0006862)	12	0	0.09	-	< 0.01	1
positive regulation of transcription by glucose (GO:0046016)	4	0	0.03	-	< 0.01	1
regulation of transcription by glucose (GO:0046015)	5	0	0.04	-	< 0.01	1
negative regulation of T cell homeostatic proliferation (GO:0046014)	1	0	0.01	-	< 0.01	1
regulation of T cell homeostatic proliferation (GO:0046013)	4	0	0.03	-	< 0.01	1
positive regulation of circadian sleep/wake cycle, non-REM sleep (GO:0046010)	9	0	0.07	-	< 0.01	1
leukocyte apoptotic process (GO:0071887)	24	0	0.19	-	< 0.01	1
cellular response to fluoride (GO:1902618)	1	0	0.01	-	< 0.01	1
response to fluoride (GO:1902617)	2	0	0.02	-	< 0.01	1
phospholipase C-activating adrenergic receptor signaling pathway (GO:0071882)	1	0	0.01	-	< 0.01	1
adenylate cyclase-inhibiting adrenergic receptor signaling pathway (GO:0071881)	1	0	0.01	-	< 0.01	1
negative regulation of anti-Mullerian hormone signaling pathway (GO:1902613)	1	0	0.01	-	< 0.01	1
adenylate cyclase-activating adrenergic receptor signaling pathway (GO:0071880)	24	0	0.19	-	< 0.01	1
regulation of anti-Mullerian hormone signaling pathway (GO:1902612)	1	0	0.01	-	< 0.01	1
extracellular transport (GO:0006858)	3	0	0.02	-	< 0.01	1
oligopeptide transport (GO:0006857)	11	0	0.08	-	< 0.01	1
drug transmembrane transport (GO:0006855)	55	1	0.42	+	2.36	1
mitochondrial calcium ion transmembrane transport (GO:0006851)	17	0	0.13	-	< 0.01	1
mitochondrial pyruvate transmembrane transport (GO:0006850)	2	0	0.02	-	< 0.01	1
negative regulation of activated T cell proliferation (GO:0046007)	11	0	0.08	-	< 0.01	1
regulation of activated T cell proliferation (GO:0046006)	38	1	0.29	+	3.41	1
antigen processing and presentation of peptide antigen via MHC class II (GO:0002495)	16	0	0.12	-	< 0.01	1
positive regulation of circadian sleep/wake cycle, REM sleep (GO:0046005)	3	0	0.02	-	< 0.01	1
positive regulation of adenylate cyclase-activating adrenergic receptor signaling pathway (GO:0071879)	2	0	0.02	-	< 0.01	1
purine ribonucleoside bisphosphate biosynthetic process (GO:0034036)	2	0	0.02	-	< 0.01	1
negative regulation of adenylate cyclase-activating adrenergic receptor signaling pathway (GO:0071878)	4	0	0.03	-	< 0.01	1
purine ribonucleoside bisphosphate metabolic process (GO:0034035)	6	0	0.05	-	< 0.01	1
regulation of adenylate cyclase-inhibiting adrenergic receptor signaling pathway (GO:0071877)	1	0	0.01	-	< 0.01	1
purine nucleoside bisphosphate catabolic process (GO:0034034)	5	0	0.04	-	< 0.01	1
positive regulation of large conductance calcium-activated potassium channel activity (GO:1902608)	3	0	0.02	-	< 0.01	1
purine nucleoside bisphosphate biosynthetic process (GO:0034033)	30	0	0.23	-	< 0.01	1
adrenergic receptor signaling pathway (GO:0071875)	24	0	0.19	-	< 0.01	1
purine nucleoside bisphosphate metabolic process (GO:0034032)	93	0	0.72	-	< 0.01	1
cellular response to norepinephrine stimulus (GO:0071874)	2	0	0.02	-	< 0.01	1
regulation of large conductance calcium-activated potassium channel activity (GO:1902606)	3	0	0.02	-	< 0.01	1
ribonucleoside bisphosphate catabolic process (GO:0034031)	5	0	0.04	-	< 0.01	1
response to norepinephrine (GO:0071873)	3	0	0.02	-	< 0.01	1
heterotrimeric G-protein complex assembly (GO:1902605)	1	0	0.01	-	< 0.01	1
ribonucleoside bisphosphate biosynthetic process (GO:0034030)	30	0	0.23	-	< 0.01	1
cellular response to epinephrine stimulus (GO:0071872)	9	0	0.07	-	< 0.01	1
response to epinephrine (GO:0071871)	9	0	0.07	-	< 0.01	1
carnitine transmembrane transport (GO:1902603)	1	0	0.01	-	< 0.01	1
cellular response to catecholamine stimulus (GO:0071870)	23	0	0.18	-	< 0.01	1
pyruvate transport (GO:0006848)	4	0	0.03	-	< 0.01	1
proton transmembrane transport (GO:1902600)	72	1	0.56	+	1.8	1
acyl carnitine transport (GO:0006844)	4	0	0.03	-	< 0.01	1
mitochondrial citrate transmembrane transport (GO:0006843)	1	0	0.01	-	< 0.01	1
tricarboxylic acid transport (GO:0006842)	6	0	0.05	-	< 0.01	1
antigen processing and presentation of endogenous peptide antigen via MHC class Ib via ER pathway, TAP-dependent (GO:0002489)	2	0	0.02	-	< 0.01	1
antigen processing and presentation of endogenous peptide antigen via MHC class Ib via ER pathway (GO:0002488)	2	0	0.02	-	< 0.01	1
antigen processing and presentation of endogenous peptide antigen via MHC class I via ER pathway, TAP-independent (GO:0002486)	33	0	0.25	-	< 0.01	1
antigen processing and presentation of endogenous peptide antigen via MHC class I via ER pathway, TAP-dependent (GO:0002485)	3	0	0.02	-	< 0.01	1
antigen processing and presentation of endogenous peptide antigen via MHC class I via ER pathway (GO:0002484)	34	0	0.26	-	< 0.01	1
antigen processing and presentation of endogenous peptide antigen (GO:0002483)	38	0	0.29	-	< 0.01	1
specification of animal organ identity (GO:0010092)	16	0	0.12	-	< 0.01	1
antigen processing and presentation of exogenous protein antigen via MHC class Ib, TAP-dependent (GO:0002481)	3	0	0.02	-	< 0.01	1
response to catecholamine (GO:0071869)	24	0	0.19	-	< 0.01	1
cellular response to monoamine stimulus (GO:0071868)	24	0	0.19	-	< 0.01	1
response to monoamine (GO:0071867)	25	0	0.19	-	< 0.01	1
negative regulation of lipid transporter activity (GO:0110114)	1	0	0.01	-	< 0.01	1
negative regulation of apoptotic process in bone marrow cell (GO:0071866)	6	0	0.05	-	< 0.01	1
positive regulation of lipid transporter activity (GO:0110113)	1	0	0.01	-	< 0.01	1
regulation of apoptotic process in bone marrow cell (GO:0071865)	6	0	0.05	-	< 0.01	1
regulation of lipid transporter activity (GO:0110112)	2	0	0.02	-	< 0.01	1
positive regulation of cell proliferation in bone marrow (GO:0071864)	10	0	0.08	-	< 0.01	1
negative regulation of animal organ morphogenesis (GO:0110111)	40	2	0.31	+	6.48	1
regulation of cell proliferation in bone marrow (GO:0071863)	11	0	0.08	-	< 0.01	1
positive regulation of animal organ morphogenesis (GO:0110110)	99	6	0.76	+	7.86	1
mitochondrial transport (GO:0006839)	159	0	1.23	-	< 0.01	1
serotonin transport (GO:0006837)	9	0	0.07	-	< 0.01	1
neurotransmitter transport (GO:0006836)	166	1	1.28	-	0.78	1
dicarboxylic acid transport (GO:0006835)	47	0	0.36	-	< 0.01	1
water transport (GO:0006833)	15	0	0.12	-	< 0.01	1
antigen processing and presentation of exogenous peptide antigen via MHC class I, TAP-dependent (GO:0002479)	2	0	0.02	-	< 0.01	1
antigen processing and presentation of exogenous peptide antigen (GO:0002478)	24	0	0.19	-	< 0.01	1
antigen processing and presentation of exogenous peptide antigen via MHC class Ib (GO:0002477)	3	0	0.02	-	< 0.01	1
antigen processing and presentation of endogenous peptide antigen via MHC class Ib (GO:0002476)	34	0	0.26	-	< 0.01	1
polarity specification of proximal/distal axis (GO:0010085)	2	0	0.02	-	< 0.01	1
antigen processing and presentation via MHC class Ib (GO:0002475)	39	0	0.3	-	< 0.01	1
antigen processing and presentation of peptide antigen via MHC class I (GO:0002474)	47	0	0.36	-	< 0.01	1
plasmacytoid dendritic cell antigen processing and presentation (GO:0002470)	1	0	0.01	-	< 0.01	1
mRNA alternative polyadenylation (GO:0110104)	4	0	0.03	-	< 0.01	1
response to triglyceride (GO:0034014)	1	0	0.01	-	< 0.01	1
mitotic cell cycle arrest (GO:0071850)	14	0	0.11	-	< 0.01	1
zinc ion transport (GO:0006829)	29	0	0.22	-	< 0.01	1
manganese ion transport (GO:0006828)	16	0	0.12	-	< 0.01	1
iron ion transport (GO:0006826)	45	1	0.35	+	2.88	1
copper ion transport (GO:0006825)	15	0	0.12	-	< 0.01	1
cobalt ion transport (GO:0006824)	6	0	0.05	-	< 0.01	1
chloride transport (GO:0006821)	91	1	0.7	+	1.42	1
anion transport (GO:0006820)	453	3	3.49	-	0.86	1
dendritic cell antigen processing and presentation (GO:0002468)	2	0	0.02	-	< 0.01	1
germinal center formation (GO:0002467)	7	0	0.05	-	< 0.01	1
peripheral tolerance induction (GO:0002465)	2	0	0.02	-	< 0.01	1
tolerance induction to nonself antigen (GO:0002462)	1	0	0.01	-	< 0.01	1
tolerance induction dependent upon immune response (GO:0002461)	3	0	0.02	-	< 0.01	1
zygote asymmetric cell division (GO:0010070)	2	0	0.02	-	< 0.01	1
adaptive immune response based on somatic recombination of immune receptors built from immunoglobulin superfamily domains (GO:0002460)	339	2	2.62	-	0.76	1
positive regulation of ERK1 and ERK2 cascade via TNFSF11-mediated signaling (GO:0071848)	2	0	0.02	-	< 0.01	1
TNFSF11-mediated signaling pathway (GO:0071847)	5	0	0.04	-	< 0.01	1
actin filament debranching (GO:0071846)	2	0	0.02	-	< 0.01	1
corpus callosum development (GO:0022038)	18	0	0.14	-	< 0.01	1
metencephalon development (GO:0022037)	114	3	0.88	+	3.41	1
phosphate ion transport (GO:0006817)	17	0	0.13	-	< 0.01	1
calcium ion transport (GO:0006816)	219	3	1.69	+	1.78	1
sodium ion transport (GO:0006814)	139	2	1.07	+	1.87	1
potassium ion transport (GO:0006813)	159	2	1.23	+	1.63	1
cation transport (GO:0006812)	724	7	5.59	+	1.25	1
telencephalon glial cell migration (GO:0022030)	25	0	0.19	-	< 0.01	1
ion transport (GO:0006811)	1143	10	8.82	+	1.13	1
transport (GO:0006810)	3445	25	26.58	-	0.94	1
peripheral T cell tolerance induction (GO:0002458)	1	0	0.01	-	< 0.01	1
T cell antigen processing and presentation (GO:0002457)	5	0	0.04	-	< 0.01	1
T cell mediated immunity (GO:0002456)	47	0	0.36	-	< 0.01	1
humoral immune response mediated by circulating immunoglobulin (GO:0002455)	220	1	1.7	-	0.59	1
peripheral B cell tolerance induction (GO:0002451)	1	0	0.01	-	< 0.01	1
negative regulation of fat cell differentiation (GO:0045599)	51	1	0.39	+	2.54	1
regulation of fat cell differentiation (GO:0045598)	131	6	1.01	+	5.94	1
negative regulation of cell differentiation (GO:0045596)	745	9	5.75	+	1.57	1
apoptotic process in bone marrow cell (GO:0071839)	1	0	0.01	-	< 0.01	1
cell proliferation in bone marrow (GO:0071838)	1	0	0.01	-	< 0.01	1
positive regulation of regulatory T cell differentiation (GO:0045591)	14	0	0.11	-	< 0.01	1
negative regulation of regulatory T cell differentiation (GO:0045590)	4	0	0.03	-	< 0.01	1
telencephalon cell migration (GO:0022029)	70	0	0.54	-	< 0.01	1
intermediate-density lipoprotein particle clearance (GO:0071831)	1	0	0.01	-	< 0.01	1
tangential migration from the subventricular zone to the olfactory bulb (GO:0022028)	9	0	0.07	-	< 0.01	1
triglyceride-rich lipoprotein particle clearance (GO:0071830)	4	0	0.03	-	< 0.01	1
nitric oxide biosynthetic process (GO:0006809)	10	1	0.08	+	12.96	1
interkinetic nuclear migration (GO:0022027)	10	0	0.08	-	< 0.01	1
regulation of nitrogen utilization (GO:0006808)	3	0	0.02	-	< 0.01	1
nitrogen compound metabolic process (GO:0006807)	5799	42	44.74	-	0.94	1
xenobiotic metabolic process (GO:0006805)	101	2	0.78	+	2.57	1
malonyl-CoA biosynthetic process (GO:2001295)	1	0	0.01	-	< 0.01	1
malonyl-CoA catabolic process (GO:2001294)	1	0	0.01	-	< 0.01	1
superoxide metabolic process (GO:0006801)	34	0	0.26	-	< 0.01	1
malonyl-CoA metabolic process (GO:2001293)	2	0	0.02	-	< 0.01	1
lymphocyte mediated immunity (GO:0002449)	319	2	2.46	-	0.81	1
mast cell mediated immunity (GO:0002448)	17	0	0.13	-	< 0.01	1
eosinophil mediated immunity (GO:0002447)	2	0	0.02	-	< 0.01	1
neutrophil mediated immunity (GO:0002446)	19	0	0.15	-	< 0.01	1
type II hypersensitivity (GO:0002445)	4	0	0.03	-	< 0.01	1
myeloid leukocyte mediated immunity (GO:0002444)	42	0	0.32	-	< 0.01	1
leukocyte mediated immunity (GO:0002443)	355	2	2.74	-	0.73	1
serotonin secretion involved in inflammatory response (GO:0002442)	4	0	0.03	-	< 0.01	1
histamine secretion involved in inflammatory response (GO:0002441)	5	0	0.04	-	< 0.01	1
regulation of regulatory T cell differentiation (GO:0045589)	26	0	0.2	-	< 0.01	1
production of molecular mediator of immune response (GO:0002440)	277	1	2.14	-	0.47	1
positive regulation of gamma-delta T cell differentiation (GO:0045588)	6	0	0.05	-	< 0.01	1
regulation of gamma-delta T cell differentiation (GO:0045586)	9	0	0.07	-	< 0.01	1
positive regulation of cytotoxic T cell differentiation (GO:0045585)	3	0	0.02	-	< 0.01	1
regulation of cytotoxic T cell differentiation (GO:0045583)	3	0	0.02	-	< 0.01	1
plasma lipoprotein particle organization (GO:0071827)	31	1	0.24	+	4.18	1
positive regulation of T cell differentiation (GO:0045582)	93	1	0.72	+	1.39	1
ribonucleoprotein complex subunit organization (GO:0071826)	217	0	1.67	-	< 0.01	1
negative regulation of T cell differentiation (GO:0045581)	44	0	0.34	-	< 0.01	1
protein-lipid complex subunit organization (GO:0071825)	35	1	0.27	+	3.7	1
regulation of T cell differentiation (GO:0045580)	145	1	1.12	-	0.89	1
protein-DNA complex subunit organization (GO:0071824)	168	1	1.3	-	0.77	1
lateral ganglionic eminence cell proliferation (GO:0022018)	1	0	0.01	-	< 0.01	1
positive regulation of caveolin-mediated endocytosis (GO:2001288)	3	0	0.02	-	< 0.01	1
pallium cell proliferation in forebrain (GO:0022013)	1	0	0.01	-	< 0.01	1
negative regulation of caveolin-mediated endocytosis (GO:2001287)	2	0	0.02	-	< 0.01	1
subpallium cell proliferation in forebrain (GO:0022012)	1	0	0.01	-	< 0.01	1
regulation of caveolin-mediated endocytosis (GO:2001286)	6	0	0.05	-	< 0.01	1
myelination in peripheral nervous system (GO:0022011)	30	0	0.23	-	< 0.01	1
central nervous system myelination (GO:0022010)	21	0	0.16	-	< 0.01	1
chronic inflammatory response to antigenic stimulus (GO:0002439)	2	0	0.02	-	< 0.01	1
acute inflammatory response to antigenic stimulus (GO:0002438)	12	0	0.09	-	< 0.01	1
inflammatory response to antigenic stimulus (GO:0002437)	28	0	0.22	-	< 0.01	1
response to mycotoxin (GO:0010046)	6	0	0.05	-	< 0.01	1
positive regulation of unsaturated fatty acid biosynthetic process (GO:2001280)	8	0	0.06	-	< 0.01	1
response to nickel cation (GO:0010045)	2	0	0.02	-	< 0.01	1
response to aluminum ion (GO:0010044)	2	0	0.02	-	< 0.01	1
immune complex clearance (GO:0002434)	1	0	0.01	-	< 0.01	1
response to zinc ion (GO:0010043)	31	1	0.24	+	4.18	1
immune response-regulating cell surface receptor signaling pathway involved in phagocytosis (GO:0002433)	2	0	0.02	-	< 0.01	1
response to manganese ion (GO:0010042)	9	0	0.07	-	< 0.01	1
granuloma formation (GO:0002432)	2	0	0.02	-	< 0.01	1
response to iron(III) ion (GO:0010041)	2	0	0.02	-	< 0.01	1
Fc receptor mediated stimulatory signaling pathway (GO:0002431)	5	0	0.04	-	< 0.01	1
response to iron(II) ion (GO:0010040)	5	0	0.04	-	< 0.01	1
positive regulation of B cell differentiation (GO:0045579)	17	0	0.13	-	< 0.01	1
complement receptor mediated signaling pathway (GO:0002430)	13	0	0.1	-	< 0.01	1
negative regulation of B cell differentiation (GO:0045578)	4	1	0.03	+	32.41	1
regulation of B cell differentiation (GO:0045577)	32	1	0.25	+	4.05	1
mast cell activation (GO:0045576)	25	0	0.19	-	< 0.01	1
basophil activation (GO:0045575)	4	0	0.03	-	< 0.01	1
tail-anchored membrane protein insertion into ER membrane (GO:0071816)	6	0	0.05	-	< 0.01	1
positive regulation of fever generation by positive regulation of prostaglandin secretion (GO:0071812)	2	0	0.02	-	< 0.01	1
central nervous system vasculogenesis (GO:0022009)	4	0	0.03	-	< 0.01	1
neurogenesis (GO:0022008)	1706	27	13.16	+	2.05	1
convergent extension involved in neural plate elongation (GO:0022007)	4	0	0.03	-	< 0.01	1
zona limitans intrathalamica formation (GO:0022006)	1	0	0.01	-	< 0.01	1
regulation of unsaturated fatty acid biosynthetic process (GO:2001279)	11	1	0.08	+	11.78	1
midbrain-hindbrain boundary maturation during brain development (GO:0022004)	1	0	0.01	-	< 0.01	1
response to iron ion (GO:0010039)	20	0	0.15	-	< 0.01	1
immune response-activating cell surface receptor signaling pathway (GO:0002429)	328	0	2.53	-	< 0.01	1
positive regulation of cysteine-type endopeptidase activity involved in execution phase of apoptosis (GO:2001272)	1	0	0.01	-	< 0.01	1
antigen processing and presentation of peptide antigen via MHC class Ib (GO:0002428)	35	0	0.27	-	< 0.01	1
response to carbon dioxide (GO:0010037)	2	0	0.02	-	< 0.01	1
negative regulation of cysteine-type endopeptidase activity involved in execution phase of apoptosis (GO:2001271)	3	0	0.02	-	< 0.01	1
regulation of cysteine-type endopeptidase activity involved in execution phase of apoptosis (GO:2001270)	4	0	0.03	-	< 0.01	1
immunoglobulin production in mucosal tissue (GO:0002426)	2	0	0.02	-	< 0.01	1
response to organic substance (GO:0010033)	2415	35	18.63	+	1.88	1
meiotic chromosome condensation (GO:0010032)	7	0	0.05	-	< 0.01	1
protein transmembrane transport (GO:0071806)	51	1	0.39	+	2.54	1
potassium ion transmembrane transport (GO:0071805)	134	2	1.03	+	1.93	1
regulation of mammary gland epithelial cell proliferation (GO:0033599)	20	0	0.15	-	< 0.01	1
positive regulation of podosome assembly (GO:0071803)	14	0	0.11	-	< 0.01	1
mammary gland epithelial cell proliferation (GO:0033598)	14	1	0.11	+	9.26	1
negative regulation of podosome assembly (GO:0071802)	1	0	0.01	-	< 0.01	1
regulation of podosome assembly (GO:0071801)	18	1	0.14	+	7.2	1
podosome assembly (GO:0071800)	4	0	0.03	-	< 0.01	1
response to genistein (GO:0033595)	2	0	0.02	-	< 0.01	1
response to hydroxyisoflavone (GO:0033594)	2	0	0.02	-	< 0.01	1
positive regulation of cysteine-type endopeptidase activity involved in apoptotic signaling pathway (GO:2001269)	9	1	0.07	+	14.4	1
negative regulation of cysteine-type endopeptidase activity involved in apoptotic signaling pathway (GO:2001268)	6	0	0.05	-	< 0.01	1
regulation of cysteine-type endopeptidase activity involved in apoptotic signaling pathway (GO:2001267)	15	1	0.12	+	8.64	1
positive regulation of semaphorin-plexin signaling pathway (GO:2001262)	1	0	0.01	-	< 0.01	1
immune response to tumor cell (GO:0002418)	2	0	0.02	-	< 0.01	1
regulation of semaphorin-plexin signaling pathway (GO:2001260)	3	1	0.02	+	43.21	1
wax biosynthetic process (GO:0010025)	3	0	0.02	-	< 0.01	1
immunoglobulin transcytosis in epithelial cells mediated by polymeric immunoglobulin receptor (GO:0002415)	2	0	0.02	-	< 0.01	1
immunoglobulin transcytosis in epithelial cells (GO:0002414)	3	0	0.02	-	< 0.01	1
antigen transcytosis by M cells in mucosal-associated lymphoid tissue (GO:0002412)	1	0	0.01	-	< 0.01	1
amylopectin biosynthetic process (GO:0010021)	1	0	0.01	-	< 0.01	1
positive regulation of TRAIL biosynthetic process (GO:0045556)	1	0	0.01	-	< 0.01	1
regulation of TRAIL biosynthetic process (GO:0045554)	1	0	0.01	-	< 0.01	1
positive regulation of cation channel activity (GO:2001259)	71	1	0.55	+	1.83	1
negative regulation of cation channel activity (GO:2001258)	41	0	0.32	-	< 0.01	1
regulation of cation channel activity (GO:2001257)	159	2	1.23	+	1.63	1
protein galactosylation at cell surface (GO:0033580)	1	0	0.01	-	< 0.01	1
regulation of store-operated calcium entry (GO:2001256)	14	0	0.11	-	< 0.01	1
positive regulation of histone H3-K36 trimethylation (GO:2001255)	1	0	0.01	-	< 0.01	1
regulation of histone H3-K36 trimethylation (GO:2001253)	2	0	0.02	-	< 0.01	1
positive regulation of chromosome organization (GO:2001252)	179	1	1.38	-	0.72	1
myeloid dendritic cell chemotaxis (GO:0002408)	4	1	0.03	+	32.41	1
red or far-red light signaling pathway (GO:0010017)	1	0	0.01	-	< 0.01	1
negative regulation of chromosome organization (GO:2001251)	129	0	1	-	< 0.01	1
dendritic cell chemotaxis (GO:0002407)	8	1	0.06	+	16.2	1
positive regulation of ammonia assimilation cycle (GO:2001250)	1	0	0.01	-	< 0.01	1
antigen sampling by M cells in mucosal-associated lymphoid tissue (GO:0002406)	1	0	0.01	-	< 0.01	1
antigen sampling in mucosal-associated lymphoid tissue (GO:0002404)	1	0	0.01	-	< 0.01	1
protein localization to meiotic spindle midzone (GO:1903096)	1	0	0.01	-	< 0.01	1
negative regulation of protein K48-linked deubiquitination (GO:1903094)	2	0	0.02	-	< 0.01	1
regulation of protein K48-linked deubiquitination (GO:1903093)	3	0	0.02	-	< 0.01	1
positive regulation of cholesterol biosynthetic process (GO:0045542)	8	0	0.06	-	< 0.01	1
negative regulation of cholesterol biosynthetic process (GO:0045541)	5	0	0.04	-	< 0.01	1
regulation of cholesterol biosynthetic process (GO:0045540)	17	0	0.13	-	< 0.01	1
protein glycosylation in Golgi (GO:0033578)	2	0	0.02	-	< 0.01	1
protein glycosylation in endoplasmic reticulum (GO:0033577)	2	0	0.02	-	< 0.01	1
protein glycosylation at cell surface (GO:0033575)	1	0	0.01	-	< 0.01	1
response to testosterone (GO:0033574)	18	0	0.14	-	< 0.01	1
transferrin transport (GO:0033572)	10	0	0.08	-	< 0.01	1
regulation of ammonia assimilation cycle (GO:2001248)	1	0	0.01	-	< 0.01	1
positive regulation of phosphatidylcholine biosynthetic process (GO:2001247)	3	0	0.02	-	< 0.01	1
negative regulation of phosphatidylcholine biosynthetic process (GO:2001246)	1	0	0.01	-	< 0.01	1
regulation of phosphatidylcholine biosynthetic process (GO:2001245)	5	0	0.04	-	< 0.01	1
positive regulation of intrinsic apoptotic signaling pathway (GO:2001244)	65	0	0.5	-	< 0.01	1
negative regulation of intrinsic apoptotic signaling pathway (GO:2001243)	99	0	0.76	-	< 0.01	1
regulation of intrinsic apoptotic signaling pathway (GO:2001242)	168	0	1.3	-	< 0.01	1
positive regulation of extrinsic apoptotic signaling pathway in absence of ligand (GO:2001241)	16	1	0.12	+	8.1	1
negative regulation of extrinsic apoptotic signaling pathway in absence of ligand (GO:2001240)	33	1	0.25	+	3.93	1
cardioblast differentiation (GO:0010002)	11	0	0.08	-	< 0.01	1
glial cell differentiation (GO:0010001)	169	2	1.3	+	1.53	1
mitotic spindle pole body duplication (GO:1903087)	1	0	0.01	-	< 0.01	1
siderophore biosynthetic process (GO:0019290)	1	0	0.01	-	< 0.01	1
positive regulation of C-C chemokine receptor CCR7 signaling pathway (GO:1903082)	1	0	0.01	-	< 0.01	1
regulation of C-C chemokine receptor CCR7 signaling pathway (GO:1903080)	1	0	0.01	-	< 0.01	1
DNA replication, Okazaki fragment processing (GO:0033567)	3	0	0.02	-	< 0.01	1
gamma-tubulin complex localization (GO:0033566)	3	0	0.02	-	< 0.01	1
anterior/posterior axon guidance (GO:0033564)	5	0	0.04	-	< 0.01	1
dorsal/ventral axon guidance (GO:0033563)	4	0	0.03	-	< 0.01	1
regulation of extrinsic apoptotic signaling pathway in absence of ligand (GO:2001239)	48	2	0.37	+	5.4	1
positive regulation of extrinsic apoptotic signaling pathway (GO:2001238)	61	2	0.47	+	4.25	1
regulation of water loss via skin (GO:0033561)	29	0	0.22	-	< 0.01	1
negative regulation of extrinsic apoptotic signaling pathway (GO:2001237)	97	2	0.75	+	2.67	1
regulation of extrinsic apoptotic signaling pathway (GO:2001236)	162	4	1.25	+	3.2	1
abducens nerve formation (GO:0021599)	2	0	0.02	-	< 0.01	1
positive regulation of apoptotic signaling pathway (GO:2001235)	181	3	1.4	+	2.15	1
abducens nerve morphogenesis (GO:0021598)	2	0	0.02	-	< 0.01	1
negative regulation of apoptotic signaling pathway (GO:2001234)	228	3	1.76	+	1.71	1
regulation of apoptotic signaling pathway (GO:2001233)	409	6	3.16	+	1.9	1
rhombomere formation (GO:0021594)	1	0	0.01	-	< 0.01	1
rhombomere morphogenesis (GO:0021593)	3	0	0.02	-	< 0.01	1
fourth ventricle development (GO:0021592)	2	0	0.02	-	< 0.01	1
ventricular system development (GO:0021591)	33	0	0.25	-	< 0.01	1
isopentenyl diphosphate biosynthetic process, mevalonate pathway (GO:0019287)	3	0	0.02	-	< 0.01	1
cerebellum maturation (GO:0021590)	4	0	0.03	-	< 0.01	1
positive regulation of protein localization to plasma membrane (GO:1903078)	59	0	0.46	-	< 0.01	1
glycine betaine biosynthetic process from choline (GO:0019285)	1	0	0.01	-	< 0.01	1
negative regulation of protein localization to plasma membrane (GO:1903077)	23	1	0.18	+	5.64	1
regulation of protein localization to plasma membrane (GO:1903076)	106	1	0.82	+	1.22	1
negative regulation of death-inducing signaling complex assembly (GO:1903073)	1	0	0.01	-	< 0.01	1
regulation of death-inducing signaling complex assembly (GO:1903072)	1	0	0.01	-	< 0.01	1
positive regulation of ER-associated ubiquitin-dependent protein catabolic process (GO:1903071)	5	0	0.04	-	< 0.01	1
negative regulation of ER-associated ubiquitin-dependent protein catabolic process (GO:1903070)	3	0	0.02	-	< 0.01	1
unsaturated fatty acid metabolic process (GO:0033559)	91	1	0.7	+	1.42	1
multicellular organismal response to stress (GO:0033555)	88	2	0.68	+	2.95	1
cellular response to stress (GO:0033554)	1393	12	10.75	+	1.12	1
negative regulation of response to gamma radiation (GO:2001229)	1	0	0.01	-	< 0.01	1
regulation of response to gamma radiation (GO:2001228)	2	0	0.02	-	< 0.01	1
negative regulation of chloride transport (GO:2001226)	2	0	0.02	-	< 0.01	1
cerebellum structural organization (GO:0021589)	2	0	0.02	-	< 0.01	1
regulation of chloride transport (GO:2001225)	9	0	0.07	-	< 0.01	1
cerebellum formation (GO:0021588)	1	0	0.01	-	< 0.01	1
positive regulation of neuron migration (GO:2001224)	20	0	0.15	-	< 0.01	1
cerebellum morphogenesis (GO:0021587)	50	2	0.39	+	5.19	1
negative regulation of neuron migration (GO:2001223)	13	1	0.1	+	9.97	1
pons maturation (GO:0021586)	3	0	0.02	-	< 0.01	1
regulation of neuron migration (GO:2001222)	49	1	0.38	+	2.65	1
regulation of ER-associated ubiquitin-dependent protein catabolic process (GO:1903069)	7	0	0.05	-	< 0.01	1
UDP-N-acetylgalactosamine metabolic process (GO:0019276)	4	0	0.03	-	< 0.01	1
positive regulation of protein lipidation (GO:1903061)	4	0	0.03	-	< 0.01	1
negative regulation of protein lipidation (GO:1903060)	1	0	0.01	-	< 0.01	1
fatty acid beta-oxidation using acyl-CoA oxidase (GO:0033540)	4	0	0.03	-	< 0.01	1
hindbrain maturation (GO:0021578)	7	0	0.05	-	< 0.01	1
positive regulation of vasculogenesis (GO:2001214)	9	1	0.07	+	14.4	1
hindbrain structural organization (GO:0021577)	2	0	0.02	-	< 0.01	1
negative regulation of vasculogenesis (GO:2001213)	1	0	0.01	-	< 0.01	1
hindbrain formation (GO:0021576)	1	0	0.01	-	< 0.01	1
regulation of vasculogenesis (GO:2001212)	13	1	0.1	+	9.97	1
hindbrain morphogenesis (GO:0021575)	54	2	0.42	+	4.8	1
rhombomere 6 development (GO:0021572)	1	0	0.01	-	< 0.01	1
rhombomere 5 development (GO:0021571)	4	0	0.03	-	< 0.01	1
rhombomere 4 development (GO:0021570)	3	0	0.02	-	< 0.01	1
regulation of protein lipidation (GO:1903059)	5	0	0.04	-	< 0.01	1
renal response to blood flow involved in circulatory renin-angiotensin regulation of systemic arterial blood pressure (GO:0001999)	3	0	0.02	-	< 0.01	1
glycine biosynthetic process, by transamination of glyoxylate (GO:0019265)	2	0	0.02	-	< 0.01	1
angiotensin-mediated vasoconstriction involved in regulation of systemic arterial blood pressure (GO:0001998)	4	0	0.03	-	< 0.01	1
glycine biosynthetic process from serine (GO:0019264)	2	0	0.02	-	< 0.01	1
regulation of melanosome organization (GO:1903056)	2	0	0.02	-	< 0.01	1
positive regulation of the force of heart contraction by epinephrine-norepinephrine (GO:0001997)	4	0	0.03	-	< 0.01	1
positive regulation of extracellular matrix organization (GO:1903055)	21	2	0.16	+	12.35	1
positive regulation of heart rate by epinephrine-norepinephrine (GO:0001996)	4	0	0.03	-	< 0.01	1
N-acetylneuraminate catabolic process (GO:0019262)	6	0	0.05	-	< 0.01	1
negative regulation of extracellular matrix organization (GO:1903054)	9	0	0.07	-	< 0.01	1
regulation of extracellular matrix organization (GO:1903053)	39	2	0.3	+	6.65	1
norepinephrine-epinephrine vasoconstriction involved in regulation of systemic arterial blood pressure (GO:0001994)	4	0	0.03	-	< 0.01	1
positive regulation of proteolysis involved in cellular protein catabolic process (GO:1903052)	112	0	0.86	-	< 0.01	1
regulation of systemic arterial blood pressure by norepinephrine-epinephrine (GO:0001993)	8	0	0.06	-	< 0.01	1
negative regulation of proteolysis involved in cellular protein catabolic process (GO:1903051)	69	0	0.53	-	< 0.01	1
regulation of systemic arterial blood pressure by vasopressin (GO:0001992)	5	0	0.04	-	< 0.01	1
regulation of proteolysis involved in cellular protein catabolic process (GO:1903050)	201	0	1.55	-	< 0.01	1
regulation of systemic arterial blood pressure by circulatory renin-angiotensin (GO:0001991)	13	0	0.1	-	< 0.01	1
regulation of systemic arterial blood pressure by hormone (GO:0001990)	42	0	0.32	-	< 0.01	1
vitellogenesis (GO:0007296)	4	0	0.03	-	< 0.01	1
fatty acid beta-oxidation using acyl-CoA dehydrogenase (GO:0033539)	10	0	0.08	-	< 0.01	1
female gamete generation (GO:0007292)	128	1	0.99	+	1.01	1
sperm individualization (GO:0007291)	1	0	0.01	-	< 0.01	1
spermatid nucleus elongation (GO:0007290)	5	0	0.04	-	< 0.01	1
negative regulation of transcription elongation by RNA polymerase I (GO:2001208)	1	0	0.01	-	< 0.01	1
regulation of transcription elongation from RNA polymerase I promoter (GO:2001207)	1	0	0.01	-	< 0.01	1
positive regulation of osteoclast development (GO:2001206)	5	0	0.04	-	< 0.01	1
rhombomere 3 development (GO:0021569)	4	0	0.03	-	< 0.01	1
negative regulation of osteoclast development (GO:2001205)	4	0	0.03	-	< 0.01	1
rhombomere 2 development (GO:0021568)	2	0	0.02	-	< 0.01	1
regulation of osteoclast development (GO:2001204)	11	0	0.08	-	< 0.01	1
positive regulation of transforming growth factor-beta secretion (GO:2001203)	2	0	0.02	-	< 0.01	1
hypoglossal nerve development (GO:0021566)	1	0	0.01	-	< 0.01	1
negative regulation of transforming growth factor-beta secretion (GO:2001202)	2	1	0.02	+	64.81	1
regulation of transforming growth factor-beta secretion (GO:2001201)	4	1	0.03	+	32.41	1
vagus nerve development (GO:0021564)	3	1	0.02	+	43.21	1
positive regulation of dendritic cell differentiation (GO:2001200)	3	0	0.02	-	< 0.01	1
glossopharyngeal nerve development (GO:0021563)	5	1	0.04	+	25.93	1
vestibulocochlear nerve development (GO:0021562)	9	0	0.07	-	< 0.01	1
facial nerve development (GO:0021561)	12	1	0.09	+	10.8	1
abducens nerve development (GO:0021560)	2	0	0.02	-	< 0.01	1
regulation of acetylcholine-gated cation channel activity (GO:1903048)	1	0	0.01	-	< 0.01	1
glucose 1-phosphate metabolic process (GO:0019255)	2	0	0.02	-	< 0.01	1
mitotic cell cycle process (GO:1903047)	413	0	3.19	-	< 0.01	1
positive regulation of heart rate involved in baroreceptor response to decreased systemic arterial blood pressure (GO:0001988)	1	0	0.01	-	< 0.01	1
carnitine metabolic process, CoA-linked (GO:0019254)	3	0	0.02	-	< 0.01	1
meiotic cell cycle process (GO:1903046)	165	0	1.27	-	< 0.01	1
vasoconstriction of artery involved in baroreceptor response to lowering of systemic arterial blood pressure (GO:0001987)	1	0	0.01	-	< 0.01	1
neural crest cell migration involved in sympathetic nervous system development (GO:1903045)	1	0	0.01	-	< 0.01	1
negative regulation of the force of heart contraction involved in baroreceptor response to increased systemic arterial blood pressure (GO:0001986)	1	0	0.01	-	< 0.01	1
protein localization to membrane raft (GO:1903044)	6	0	0.05	-	< 0.01	1
negative regulation of heart rate involved in baroreceptor response to increased systemic arterial blood pressure (GO:0001985)	1	0	0.01	-	< 0.01	1
artery vasodilation involved in baroreceptor response to increased systemic arterial blood pressure (GO:0001984)	1	0	0.01	-	< 0.01	1
baroreceptor response to increased systemic arterial blood pressure (GO:0001983)	3	0	0.02	-	< 0.01	1
spermatid nucleus differentiation (GO:0007289)	25	0	0.19	-	< 0.01	1
baroreceptor response to decreased systemic arterial blood pressure (GO:0001982)	2	0	0.02	-	< 0.01	1
sperm axoneme assembly (GO:0007288)	16	0	0.12	-	< 0.01	1
regulation of systemic arterial blood pressure by ischemic conditions (GO:0001980)	2	0	0.02	-	< 0.01	1
spermatid development (GO:0007286)	213	0	1.64	-	< 0.01	1
primary spermatocyte growth (GO:0007285)	1	0	0.01	-	< 0.01	1
spermatogonial cell division (GO:0007284)	3	0	0.02	-	< 0.01	1
spermatogenesis (GO:0007283)	542	3	4.18	-	0.72	1
tetrapyrrole biosynthetic process from glutamate (GO:0033526)	1	0	0.01	-	< 0.01	1
germ cell development (GO:0007281)	318	2	2.45	-	0.82	1
histone H2B ubiquitination (GO:0033523)	10	0	0.08	-	< 0.01	1
histone H2A ubiquitination (GO:0033522)	23	0	0.18	-	< 0.01	1
trigeminal nerve development (GO:0021559)	11	1	0.08	+	11.78	1
trochlear nerve development (GO:0021558)	3	0	0.02	-	< 0.01	1
oculomotor nerve development (GO:0021557)	4	0	0.03	-	< 0.01	1
midbrain-hindbrain boundary morphogenesis (GO:0021555)	4	0	0.03	-	< 0.01	1
optic nerve development (GO:0021554)	10	0	0.08	-	< 0.01	1
olfactory nerve development (GO:0021553)	3	0	0.02	-	< 0.01	1
lactate biosynthetic process (GO:0019249)	6	1	0.05	+	21.6	1
central nervous system morphogenesis (GO:0021551)	2	0	0.02	-	< 0.01	1
medulla oblongata development (GO:0021550)	3	0	0.02	-	< 0.01	1
positive regulation of leukocyte cell-cell adhesion (GO:1903039)	197	2	1.52	+	1.32	1
negative regulation of leukocyte cell-cell adhesion (GO:1903038)	128	1	0.99	+	1.01	1
regulation of systemic arterial blood pressure by chemoreceptor signaling (GO:0001979)	1	0	0.01	-	< 0.01	1
regulation of leukocyte cell-cell adhesion (GO:1903037)	280	3	2.16	+	1.39	1
regulation of systemic arterial blood pressure by carotid sinus baroreceptor feedback (GO:0001978)	5	0	0.04	-	< 0.01	1
lactate biosynthetic process from pyruvate (GO:0019244)	4	1	0.03	+	32.41	1
positive regulation of response to wounding (GO:1903036)	68	1	0.52	+	1.91	1
renal system process involved in regulation of blood volume (GO:0001977)	15	1	0.12	+	8.64	1
methylglyoxal catabolic process to D-lactate via S-lactoyl-glutathione (GO:0019243)	4	0	0.03	-	< 0.01	1
negative regulation of response to wounding (GO:1903035)	83	5	0.64	+	7.81	1
neurological system process involved in regulation of systemic arterial blood pressure (GO:0001976)	21	0	0.16	-	< 0.01	1
methylglyoxal biosynthetic process (GO:0019242)	2	0	0.02	-	< 0.01	1
response to amphetamine (GO:0001975)	19	0	0.15	-	< 0.01	1
positive regulation of microtubule plus-end binding (GO:1903033)	2	0	0.02	-	< 0.01	1
blood vessel remodeling (GO:0001974)	42	1	0.32	+	3.09	1
citrulline biosynthetic process (GO:0019240)	3	0	0.02	-	< 0.01	1
adenosine receptor signaling pathway (GO:0001973)	8	0	0.06	-	< 0.01	1
regulation of microtubule plus-end binding (GO:1903031)	2	0	0.02	-	< 0.01	1
negative regulation of activation of membrane attack complex (GO:0001971)	2	0	0.02	-	< 0.01	1
positive regulation of activation of membrane attack complex (GO:0001970)	2	1	0.02	+	64.81	1
gamete generation (GO:0007276)	678	4	5.23	-	0.76	1
neuromuscular synaptic transmission (GO:0007274)	31	0	0.24	-	< 0.01	1
ensheathment of neurons (GO:0007272)	109	0	0.84	-	< 0.01	1
synaptic transmission, cholinergic (GO:0007271)	21	0	0.16	-	< 0.01	1
neuron-neuron synaptic transmission (GO:0007270)	10	0	0.08	-	< 0.01	1
L-lysine catabolic process to acetyl-CoA via L-pipecolate (GO:0033514)	1	0	0.01	-	< 0.01	1
cerebellum development (GO:0021549)	102	3	0.79	+	3.81	1
pons development (GO:0021548)	13	0	0.1	-	< 0.01	1
midbrain-hindbrain boundary initiation (GO:0021547)	1	0	0.01	-	< 0.01	1
rhombomere development (GO:0021546)	9	0	0.07	-	< 0.01	1
cranial nerve development (GO:0021545)	48	1	0.37	+	2.7	1
subpallium development (GO:0021544)	23	0	0.18	-	< 0.01	1
pallium development (GO:0021543)	159	2	1.23	+	1.63	1
dentate gyrus development (GO:0021542)	18	1	0.14	+	7.2	1
negative regulation of metanephric glomerulus development (GO:0072299)	1	1	0.01	+	> 100	1
ammon gyrus development (GO:0021541)	1	0	0.01	-	< 0.01	1
regulation of metanephric glomerulus development (GO:0072298)	6	1	0.05	+	21.6	1
corpus callosum morphogenesis (GO:0021540)	8	0	0.06	-	< 0.01	1
response to pheromone (GO:0019236)	104	0	0.8	-	< 0.01	1
positive regulation of opsonization (GO:1903028)	1	0	0.01	-	< 0.01	1
regulation of activation of membrane attack complex (GO:0001969)	4	1	0.03	+	32.41	1
regulation of opsonization (GO:1903027)	1	0	0.01	-	< 0.01	1
negative regulation of RNA polymerase II regulatory region sequence-specific DNA binding (GO:1903026)	5	0	0.04	-	< 0.01	1
suckling behavior (GO:0001967)	17	1	0.13	+	7.63	1
sensory perception of pain (GO:0019233)	101	1	0.78	+	1.28	1
regulation of RNA polymerase II regulatory region sequence-specific DNA binding (GO:1903025)	12	0	0.09	-	< 0.01	1
thigmotaxis (GO:0001966)	3	0	0.02	-	< 0.01	1
startle response (GO:0001964)	32	0	0.25	-	< 0.01	1
proprioception (GO:0019230)	5	0	0.04	-	< 0.01	1
synaptic transmission, dopaminergic (GO:0001963)	21	0	0.16	-	< 0.01	1
neurotransmitter secretion (GO:0007269)	81	0	0.62	-	< 0.01	1
chemical synaptic transmission (GO:0007268)	341	1	2.63	-	0.38	1
positive regulation of glycoprotein metabolic process (GO:1903020)	23	2	0.18	+	11.27	1
positive regulation of cytokine-mediated signaling pathway (GO:0001961)	44	2	0.34	+	5.89	1
cell-cell signaling (GO:0007267)	762	11	5.88	+	1.87	1
negative regulation of cytokine-mediated signaling pathway (GO:0001960)	48	1	0.37	+	2.7	1
Rho protein signal transduction (GO:0007266)	75	1	0.58	+	1.73	1
Ras protein signal transduction (GO:0007265)	209	2	1.61	+	1.24	1
small GTPase mediated signal transduction (GO:0007264)	265	2	2.04	-	0.98	1
nitric oxide mediated signal transduction (GO:0007263)	14	0	0.11	-	< 0.01	1
floor plate morphogenesis (GO:0033505)	3	0	0.02	-	< 0.01	1
tyrosine phosphorylation of STAT protein (GO:0007260)	10	0	0.08	-	< 0.01	1
floor plate development (GO:0033504)	7	0	0.05	-	< 0.01	1
carbohydrate homeostasis (GO:0033500)	188	5	1.45	+	3.45	1
subthalamus development (GO:0021539)	2	0	0.02	-	< 0.01	1
epithalamus development (GO:0021538)	3	0	0.02	-	< 0.01	1
telencephalon development (GO:0021537)	240	4	1.85	+	2.16	1
diencephalon development (GO:0021536)	69	3	0.53	+	5.64	1
cell migration in hindbrain (GO:0021535)	19	0	0.15	-	< 0.01	1
cell proliferation in hindbrain (GO:0021534)	7	0	0.05	-	< 0.01	1
cell differentiation in hindbrain (GO:0021533)	26	0	0.2	-	< 0.01	1
regulation of vasoconstriction (GO:0019229)	75	1	0.58	+	1.73	1
neural tube patterning (GO:0021532)	41	1	0.32	+	3.16	1
metanephric nephron tubule formation (GO:0072289)	4	1	0.03	+	32.41	1
neuronal action potential (GO:0019228)	35	0	0.27	-	< 0.01	1
neuronal action potential propagation (GO:0019227)	11	0	0.08	-	< 0.01	1
spinal cord oligodendrocyte cell fate specification (GO:0021530)	3	0	0.02	-	< 0.01	1
negative regulation of glycoprotein metabolic process (GO:1903019)	16	0	0.12	-	< 0.01	1
transmission of nerve impulse (GO:0019226)	66	0	0.51	-	< 0.01	1
metanephric connecting tubule development (GO:0072286)	1	0	0.01	-	< 0.01	1
regulation of glycoprotein metabolic process (GO:1903018)	46	2	0.35	+	5.64	1
regulation of cytokine-mediated signaling pathway (GO:0001959)	103	2	0.79	+	2.52	1
mesenchymal to epithelial transition involved in metanephric renal vesicle formation (GO:0072285)	1	0	0.01	-	< 0.01	1
endochondral ossification (GO:0001958)	29	1	0.22	+	4.47	1
metanephric S-shaped body morphogenesis (GO:0072284)	2	1	0.02	+	64.81	1
negative regulation of exo-alpha-sialidase activity (GO:1903016)	2	0	0.02	-	< 0.01	1
intramembranous ossification (GO:0001957)	5	1	0.04	+	25.93	1
metanephric renal vesicle morphogenesis (GO:0072283)	10	0	0.08	-	< 0.01	1
regulation of exo-alpha-sialidase activity (GO:1903015)	2	0	0.02	-	< 0.01	1
positive regulation of neurotransmitter secretion (GO:0001956)	25	0	0.19	-	< 0.01	1
metanephric nephron tubule morphogenesis (GO:0072282)	7	1	0.05	+	18.52	1
blood vessel maturation (GO:0001955)	7	0	0.05	-	< 0.01	1
cytokine-mediated signaling pathway (GO:0019221)	255	2	1.97	+	1.02	1
positive regulation of cell-matrix adhesion (GO:0001954)	52	1	0.4	+	2.49	1
regulation of phosphate metabolic process (GO:0019220)	1675	24	12.92	+	1.86	1
[truncated: 13,661 more rows]

## Sheet: go_uninjured+fibrotic_3
Analysis Type:	PANTHER Overrepresentation Test (Released 20181113)
Annotation Version and Release Date:	GO Ontology database Released 2019-01-01
Analyzed List:	upload_1 (Mus musculus)
Reference List:	Mus musculus (all genes in database)
Test Type:	FISHER
Correction:	BONFERRONI
Bonferroni count:	8633
GO biological process complete	Mus musculus - REFLIST (22296)	upload_1 (244)	upload_1 (expected)	upload_1 (over/under)	upload_1 (fold Enrichment)	upload_1 (P-value)
Unclassified (UNCLASSIFIED)	1869	9	20.45	-	0.44	0
negative regulation of biological process (GO:0048519)	4989	112	54.6	+	2.05	9.67e-12
negative regulation of cellular process (GO:0048523)	4470	103	48.92	+	2.11	4.27e-11
regulation of apoptotic process (GO:0042981)	1473	48	16.12	+	2.98	1.36e-07
regulation of cell death (GO:0010941)	1642	51	17.97	+	2.84	1.51e-07
regulation of programmed cell death (GO:0043067)	1494	48	16.35	+	2.94	2.19e-07
positive regulation of apoptotic process (GO:0043065)	617	28	6.75	+	4.15	4.13e-06
positive regulation of programmed cell death (GO:0043068)	622	28	6.81	+	4.11	4.91e-06
positive regulation of cell death (GO:0010942)	679	29	7.43	+	3.9	7.55e-06
developmental process (GO:0032502)	5351	102	58.56	+	1.74	9.41e-06
negative regulation of cellular metabolic process (GO:0031324)	2384	59	26.09	+	2.26	2.1e-05
response to organic substance (GO:0010033)	2415	59	26.43	+	2.23	4.78e-05
negative regulation of nitrogen compound metabolic process (GO:0051172)	2206	55	24.14	+	2.28	7.83e-05
translation (GO:0006412)	311	18	3.4	+	5.29	0.000193
circulatory system development (GO:0072359)	892	31	9.76	+	3.18	0.000206
negative regulation of metabolic process (GO:0009892)	2655	61	29.06	+	2.1	0.000218
muscle structure development (GO:0061061)	473	22	5.18	+	4.25	0.00022
multicellular organism development (GO:0007275)	4705	89	51.49	+	1.73	0.00035
response to chemical (GO:0042221)	3377	71	36.96	+	1.92	0.000398
animal organ development (GO:0048513)	2991	65	32.73	+	1.99	0.000419
peptide biosynthetic process (GO:0043043)	330	18	3.61	+	4.98	0.000453
positive regulation of cell population proliferation (GO:0008284)	979	32	10.71	+	2.99	0.000474
anatomical structure development (GO:0048856)	5070	93	55.48	+	1.68	0.000753
cellular response to chemical stimulus (GO:0070887)	2244	53	24.56	+	2.16	0.000815
regulation of cell population proliferation (GO:0042127)	1628	43	17.82	+	2.41	0.000843
regulation of signal transduction (GO:0009966)	2722	60	29.79	+	2.01	0.00107
negative regulation of macromolecule metabolic process (GO:0010605)	2398	55	26.24	+	2.1	0.00114
regulation of multicellular organismal process (GO:0051239)	3116	66	34.1	+	1.94	0.00116
urogenital system development (GO:0001655)	315	17	3.45	+	4.93	0.00124
response to external stimulus (GO:0009605)	1969	48	21.55	+	2.23	0.0016
cellular process (GO:0009987)	13874	190	151.83	+	1.25	0.00213
cellular response to organic substance (GO:0071310)	1750	44	19.15	+	2.3	0.00239
peptide metabolic process (GO:0006518)	462	20	5.06	+	3.96	0.00292
anatomical structure morphogenesis (GO:0009653)	2144	50	23.46	+	2.13	0.00295
tissue development (GO:0009888)	1620	42	17.73	+	2.37	0.0031
muscle tissue development (GO:0060537)	338	17	3.7	+	4.6	0.00319
regulation of developmental process (GO:0050793)	2611	57	28.57	+	1.99	0.00337
negative regulation of response to stimulus (GO:0048585)	1533	40	16.78	+	2.38	0.00342
renal system development (GO:0072001)	275	15	3.01	+	4.98	0.00602
negative regulation of molecular function (GO:0044092)	991	30	10.85	+	2.77	0.00617
negative regulation of apoptotic process (GO:0043066)	893	28	9.77	+	2.87	0.00769
striated muscle tissue development (GO:0014706)	322	16	3.52	+	4.54	0.00826
negative regulation of cell death (GO:0060548)	1019	30	11.15	+	2.69	0.0108
negative regulation of programmed cell death (GO:0043069)	911	28	9.97	+	2.81	0.0112
amide biosynthetic process (GO:0043604)	417	18	4.56	+	3.94	0.012
kidney development (GO:0001822)	254	14	2.78	+	5.04	0.0127
positive regulation of developmental process (GO:0051094)	1502	38	16.44	+	2.31	0.0185
positive regulation of multicellular organismal process (GO:0051240)	1866	44	20.42	+	2.15	0.0187
sensory perception of chemical stimulus (GO:0007606)	1219	0	13.34	-	< 0.01	0.0204
system development (GO:0048731)	4142	76	45.33	+	1.68	0.0255
macromolecule biosynthetic process (GO:0009059)	1227	33	13.43	+	2.46	0.0271
tube development (GO:0035295)	909	27	9.95	+	2.71	0.0326
regulation of metabolic process (GO:0019222)	5679	95	62.15	+	1.53	0.0363
vasculature development (GO:0001944)	549	20	6.01	+	3.33	0.0372
animal organ morphogenesis (GO:0009887)	973	28	10.65	+	2.63	0.0382
muscle organ development (GO:0007517)	282	14	3.09	+	4.54	0.0403
tube morphogenesis (GO:0035239)	705	23	7.72	+	2.98	0.0413
negative regulation of cellular protein metabolic process (GO:0032269)	978	28	10.7	+	2.62	0.0419
negative regulation of cell communication (GO:0010648)	1265	33	13.84	+	2.38	0.0431
heart development (GO:0007507)	556	20	6.08	+	3.29	0.0446
negative regulation of signaling (GO:0023057)	1270	33	13.9	+	2.37	0.0462
positive regulation of biological process (GO:0048518)	5935	98	64.95	+	1.51	0.0477
negative regulation of protein metabolic process (GO:0051248)	1043	29	11.41	+	2.54	0.0485
response to stress (GO:0006950)	3053	60	33.41	+	1.8	0.0503
translational initiation (GO:0006413)	57	7	0.62	+	11.22	0.0507
cardiovascular system development (GO:0072358)	563	20	6.16	+	3.25	0.0533
negative regulation of signal transduction (GO:0009968)	1145	31	12.53	+	2.47	0.0548
positive regulation of cellular process (GO:0048522)	5254	89	57.5	+	1.55	0.0589
regulation of cell communication (GO:0010646)	3130	61	34.25	+	1.78	0.0611
regulation of signaling (GO:0023051)	3145	61	34.42	+	1.77	0.0651
blood vessel development (GO:0001568)	522	19	5.71	+	3.33	0.0658
sensory perception of smell (GO:0007608)	1121	0	12.27	-	< 0.01	0.0725
skeletal system development (GO:0001501)	478	18	5.23	+	3.44	0.0739
response to oxygen-containing compound (GO:1901700)	1241	32	13.58	+	2.36	0.0751
anatomical structure formation involved in morphogenesis (GO:0048646)	907	26	9.93	+	2.62	0.0916
fat cell differentiation (GO:0045444)	119	9	1.3	+	6.91	0.0947
response to nitrogen compound (GO:1901698)	804	24	8.8	+	2.73	0.108
regulation of multicellular organismal development (GO:2000026)	2095	45	22.93	+	1.96	0.118
regulation of biological process (GO:0050789)	11153	156	122.05	+	1.28	0.127
regulation of cellular metabolic process (GO:0031323)	5282	88	57.8	+	1.52	0.129
G protein-coupled receptor signaling pathway (GO:0007186)	1842	4	20.16	-	0.2	0.147
regulation of primary metabolic process (GO:0080090)	5145	86	56.31	+	1.53	0.153
protein metabolic process (GO:0019538)	3461	64	37.88	+	1.69	0.155
regulation of response to stimulus (GO:0048583)	3831	69	41.93	+	1.65	0.155
regulation of smooth muscle cell proliferation (GO:0048660)	161	10	1.76	+	5.68	0.156
biological regulation (GO:0065007)	11765	162	128.75	+	1.26	0.167
regulation of molecular function (GO:0065009)	2443	50	26.74	+	1.87	0.167
regulation of nitrogen compound metabolic process (GO:0051171)	5003	84	54.75	+	1.53	0.177
cellular amide metabolic process (GO:0043603)	668	21	7.31	+	2.87	0.185
organonitrogen compound metabolic process (GO:1901564)	4369	76	47.81	+	1.59	0.189
response to cytokine (GO:0034097)	727	22	7.96	+	2.77	0.206
biosynthetic process (GO:0009058)	2159	45	23.63	+	1.9	0.255
regulation of cell differentiation (GO:0045595)	1823	40	19.95	+	2	0.265
translational elongation (GO:0006414)	30	5	0.33	+	15.23	0.307
regulation of response to stress (GO:0080134)	1268	31	13.88	+	2.23	0.332
cardiac chamber morphogenesis (GO:0003206)	141	9	1.54	+	5.83	0.336
cellular macromolecule biosynthetic process (GO:0034645)	1195	30	13.08	+	2.29	0.369
regulation of hydrolase activity (GO:0051336)	971	26	10.63	+	2.45	0.415
response to organonitrogen compound (GO:0010243)	708	21	7.75	+	2.71	0.419
heart morphogenesis (GO:0003007)	264	12	2.89	+	4.15	0.441
regulation of cellular process (GO:0050794)	10456	146	114.43	+	1.28	0.517
cardiac chamber development (GO:0003205)	187	10	2.05	+	4.89	0.521
collagen metabolic process (GO:0032963)	57	6	0.62	+	9.62	0.53
response to hypoxia (GO:0001666)	188	10	2.06	+	4.86	0.544
organic substance biosynthetic process (GO:1901576)	2095	43	22.93	+	1.88	0.547
programmed cell death (GO:0012501)	838	23	9.17	+	2.51	0.578
osteoblast differentiation (GO:0001649)	86	7	0.94	+	7.44	0.593
response to decreased oxygen levels (GO:0036293)	192	10	2.1	+	4.76	0.643
cellular response to oxygen-containing compound (GO:1901701)	846	23	9.26	+	2.48	0.664
cardiac muscle tissue development (GO:0048738)	193	10	2.11	+	4.73	0.67
skeletal muscle cell differentiation (GO:0035914)	60	6	0.66	+	9.14	0.69
metabolic process (GO:0008152)	7153	108	78.28	+	1.38	0.693
extracellular matrix organization (GO:0030198)	235	11	2.57	+	4.28	0.706
gene expression (GO:0010467)	1580	35	17.29	+	2.02	0.71
response to other organism (GO:0051707)	1022	26	11.18	+	2.32	0.722
response to external biotic stimulus (GO:0043207)	1024	26	11.21	+	2.32	0.741
negative regulation of multicellular organismal process (GO:0051241)	1275	30	13.95	+	2.15	0.772
cellular response to stress (GO:0033554)	1393	32	15.24	+	2.1	0.776
apoptotic process (GO:0006915)	801	22	8.77	+	2.51	0.827
regulation of macromolecule metabolic process (GO:0060255)	5220	84	57.13	+	1.47	0.882
cellular nitrogen compound biosynthetic process (GO:0044271)	1146	28	12.54	+	2.23	0.921
ion transmembrane transport (GO:0034220)	578	6	6.33	-	0.95	1
respiratory burst involved in defense response (GO:0002679)	5	0	0.05	-	< 0.01	1
response to lead ion (GO:0010288)	10	0	0.11	-	< 0.01	1
positive regulation of chronic inflammatory response (GO:0002678)	5	0	0.05	-	< 0.01	1
negative regulation of chronic inflammatory response (GO:0002677)	6	0	0.07	-	< 0.01	1
heat acclimation (GO:0010286)	4	0	0.04	-	< 0.01	1
regulation of chronic inflammatory response (GO:0002676)	11	0	0.12	-	< 0.01	1
positive regulation of acute inflammatory response (GO:0002675)	35	0	0.38	-	< 0.01	1
negative regulation of acute inflammatory response (GO:0002674)	13	0	0.14	-	< 0.01	1
regulation of acute inflammatory response (GO:0002673)	51	0	0.56	-	< 0.01	1
carbohydrate transmembrane transport (GO:0034219)	27	0	0.3	-	< 0.01	1
protein hexamerization (GO:0034214)	10	0	0.11	-	< 0.01	1
quinolinate catabolic process (GO:0034213)	1	0	0.01	-	< 0.01	1
positive regulation of T cell anergy (GO:0002669)	4	0	0.04	-	< 0.01	1
negative regulation of T cell anergy (GO:0002668)	1	0	0.01	-	< 0.01	1
regulation of T cell anergy (GO:0002667)	7	0	0.08	-	< 0.01	1
positive regulation of T cell tolerance induction (GO:0002666)	7	0	0.08	-	< 0.01	1
negative regulation of T cell tolerance induction (GO:0002665)	1	0	0.01	-	< 0.01	1
regulation of T cell tolerance induction (GO:0002664)	11	0	0.12	-	< 0.01	1
detoxification of copper ion (GO:0010273)	6	2	0.07	+	30.46	1
positive regulation of B cell tolerance induction (GO:0002663)	2	0	0.02	-	< 0.01	1
regulation of B cell tolerance induction (GO:0002661)	2	0	0.02	-	< 0.01	1
positive regulation of peripheral tolerance induction (GO:0002660)	2	0	0.02	-	< 0.01	1
amyloid-beta formation (GO:0034205)	7	0	0.08	-	< 0.01	1
lipid translocation (GO:0034204)	42	1	0.46	+	2.18	1
glycolipid translocation (GO:0034203)	1	0	0.01	-	< 0.01	1
response to oleic acid (GO:0034201)	2	0	0.02	-	< 0.01	1
response to selenium ion (GO:0010269)	6	0	0.07	-	< 0.01	1
regulation of peripheral tolerance induction (GO:0002658)	2	0	0.02	-	< 0.01	1
SCF complex assembly (GO:0010265)	2	0	0.02	-	< 0.01	1
positive regulation of tolerance induction dependent upon immune response (GO:0002654)	2	0	0.02	-	< 0.01	1
regulation of tolerance induction dependent upon immune response (GO:0002652)	3	0	0.03	-	< 0.01	1
positive regulation of tolerance induction to self antigen (GO:0002651)	1	0	0.01	-	< 0.01	1
animal organ senescence (GO:0010260)	1	0	0.01	-	< 0.01	1
positive regulation of chromatin assembly or disassembly (GO:0045799)	3	0	0.03	-	< 0.01	1
positive regulation of intestinal cholesterol absorption (GO:0045797)	1	0	0.01	-	< 0.01	1
negative regulation of intestinal cholesterol absorption (GO:0045796)	2	0	0.02	-	< 0.01	1
positive regulation of cell volume (GO:0045795)	1	0	0.01	-	< 0.01	1
negative regulation of cell volume (GO:0045794)	7	0	0.08	-	< 0.01	1
positive regulation of cell size (GO:0045793)	17	0	0.19	-	< 0.01	1
negative regulation of cell size (GO:0045792)	13	0	0.14	-	< 0.01	1
multicellular organism aging (GO:0010259)	41	0	0.45	-	< 0.01	1
regulation of tolerance induction to self antigen (GO:0002649)	2	0	0.02	-	< 0.01	1
positive regulation of central tolerance induction (GO:0002648)	1	0	0.01	-	< 0.01	1
NADH dehydrogenase complex assembly (GO:0010257)	42	1	0.46	+	2.18	1
endomembrane system organization (GO:0010256)	343	5	3.75	+	1.33	1
regulation of central tolerance induction (GO:0002646)	1	0	0.01	-	< 0.01	1
glucose mediated signaling pathway (GO:0010255)	3	0	0.03	-	< 0.01	1
positive regulation of tolerance induction (GO:0002645)	10	0	0.11	-	< 0.01	1
negative regulation of tolerance induction (GO:0002644)	2	0	0.02	-	< 0.01	1
regulation of tolerance induction (GO:0002643)	19	0	0.21	-	< 0.01	1
positive regulation of immunoglobulin biosynthetic process (GO:0002642)	1	0	0.01	-	< 0.01	1
regulation of immunoglobulin biosynthetic process (GO:0002640)	1	0	0.01	-	< 0.01	1
positive regulation of cell cycle (GO:0045787)	357	9	3.91	+	2.3	1
negative regulation of cell cycle (GO:0045786)	402	9	4.4	+	2.05	1
positive regulation of cell adhesion (GO:0045785)	402	5	4.4	+	1.14	1
positive regulation of bone resorption (GO:0045780)	27	0	0.3	-	< 0.01	1
positive regulation of immunoglobulin production (GO:0002639)	49	0	0.54	-	< 0.01	1
establishment or maintenance of transmembrane electrochemical gradient (GO:0010248)	3	0	0.03	-	< 0.01	1
negative regulation of immunoglobulin production (GO:0002638)	13	0	0.14	-	< 0.01	1
regulation of immunoglobulin production (GO:0002637)	73	0	0.8	-	< 0.01	1
positive regulation of germinal center formation (GO:0002636)	5	0	0.05	-	< 0.01	1
negative regulation of germinal center formation (GO:0002635)	2	0	0.02	-	< 0.01	1
regulation of germinal center formation (GO:0002634)	10	1	0.11	+	9.14	1
negative regulation of granuloma formation (GO:0002632)	1	0	0.01	-	< 0.01	1
regulation of granuloma formation (GO:0002631)	1	0	0.01	-	< 0.01	1
negative regulation of bone resorption (GO:0045779)	15	0	0.16	-	< 0.01	1
positive regulation of ossification (GO:0045778)	97	4	1.06	+	3.77	1
positive regulation of blood pressure (GO:0045777)	53	2	0.58	+	3.45	1
negative regulation of blood pressure (GO:0045776)	60	1	0.66	+	1.52	1
positive regulation of axon extension (GO:0045773)	54	0	0.59	-	< 0.01	1
positive regulation of asymmetric cell division (GO:0045770)	1	0	0.01	-	< 0.01	1
negative regulation of T cell antigen processing and presentation (GO:0002626)	1	0	0.01	-	< 0.01	1
regulation of T cell antigen processing and presentation (GO:0002625)	2	0	0.02	-	< 0.01	1
vascular transport (GO:0010232)	1	0	0.01	-	< 0.01	1
negative regulation of asymmetric cell division (GO:0045769)	1	0	0.01	-	< 0.01	1
positive regulation of angiogenesis (GO:0045766)	175	8	1.92	+	4.18	1
regulation of angiogenesis (GO:0045765)	296	10	3.24	+	3.09	1
positive regulation of cellular amino acid metabolic process (GO:0045764)	3	0	0.03	-	< 0.01	1
negative regulation of cellular amino acid metabolic process (GO:0045763)	2	0	0.02	-	< 0.01	1
positive regulation of adenylate cyclase activity (GO:0045762)	14	0	0.15	-	< 0.01	1
regulation of adenylate cyclase activity (GO:0045761)	32	0	0.35	-	< 0.01	1
positive regulation of action potential (GO:0045760)	15	0	0.16	-	< 0.01	1
response to lithium ion (GO:0010226)	14	1	0.15	+	6.53	1
response to UV-C (GO:0010225)	14	0	0.15	-	< 0.01	1
response to UV-B (GO:0010224)	17	0	0.19	-	< 0.01	1
negative regulation of action potential (GO:0045759)	10	0	0.11	-	< 0.01	1
negative regulation of Toll signaling pathway (GO:0045751)	2	0	0.02	-	< 0.01	1
maintenance of DNA methylation (GO:0010216)	7	0	0.08	-	< 0.01	1
positive regulation of dendritic cell antigen processing and presentation (GO:0002606)	6	0	0.07	-	< 0.01	1
negative regulation of dendritic cell antigen processing and presentation (GO:0002605)	1	1	0.01	+	91.38	1
regulation of dendritic cell antigen processing and presentation (GO:0002604)	7	1	0.08	+	13.05	1
response to ionizing radiation (GO:0010212)	125	4	1.37	+	2.92	1
regulation of hexokinase activity (GO:1903299)	11	0	0.12	-	< 0.01	1
negative regulation of hypoxia-induced intrinsic apoptotic signaling pathway (GO:1903298)	5	0	0.05	-	< 0.01	1
regulation of hypoxia-induced intrinsic apoptotic signaling pathway (GO:1903297)	5	0	0.05	-	< 0.01	1
positive regulation of Notch signaling pathway (GO:0045747)	40	0	0.44	-	< 0.01	1
positive regulation of glutamate secretion, neurotransmission (GO:1903296)	4	0	0.04	-	< 0.01	1
negative regulation of Notch signaling pathway (GO:0045746)	34	0	0.37	-	< 0.01	1
positive regulation of G protein-coupled receptor signaling pathway (GO:0045745)	36	1	0.39	+	2.54	1
regulation of glutamate secretion, neurotransmission (GO:1903294)	4	0	0.04	-	< 0.01	1
negative regulation of G protein-coupled receptor signaling pathway (GO:0045744)	53	2	0.58	+	3.45	1
positive regulation of fibroblast growth factor receptor signaling pathway (GO:0045743)	8	0	0.09	-	< 0.01	1
protein localization to Golgi membrane (GO:1903292)	3	0	0.03	-	< 0.01	1
positive regulation of epidermal growth factor receptor signaling pathway (GO:0045742)	26	0	0.28	-	< 0.01	1
positive regulation of epidermal growth factor-activated receptor activity (GO:0045741)	10	0	0.11	-	< 0.01	1
positive regulation of DNA replication (GO:0045740)	43	2	0.47	+	4.25	1
positive regulation of DNA repair (GO:0045739)	64	0	0.7	-	< 0.01	1
positive regulation of potassium ion import across plasma membrane (GO:1903288)	7	1	0.08	+	13.05	1
negative regulation of DNA repair (GO:0045738)	27	0	0.3	-	< 0.01	1
arginine catabolic process to proline (GO:0019493)	1	0	0.01	-	< 0.01	1
positive regulation of cyclin-dependent protein serine/threonine kinase activity (GO:0045737)	24	1	0.26	+	3.81	1
regulation of potassium ion import (GO:1903286)	8	1	0.09	+	11.42	1
negative regulation of cyclin-dependent protein serine/threonine kinase activity (GO:0045736)	23	1	0.25	+	3.97	1
positive regulation of hydrogen peroxide catabolic process (GO:1903285)	1	0	0.01	-	< 0.01	1
positive regulation of glutathione peroxidase activity (GO:1903284)	1	0	0.01	-	< 0.01	1
regulation of glutathione peroxidase activity (GO:1903282)	1	0	0.01	-	< 0.01	1
positive regulation of protein catabolic process (GO:0045732)	206	1	2.25	-	0.44	1
positive regulation of calcium:sodium antiporter activity (GO:1903281)	2	0	0.02	-	< 0.01	1
negative regulation of calcium:sodium antiporter activity (GO:1903280)	1	0	0.01	-	< 0.01	1
respiratory burst (GO:0045730)	13	0	0.14	-	< 0.01	1
response to glucagon (GO:0033762)	7	0	0.08	-	< 0.01	1
cerebral cortex radially oriented cell migration (GO:0021799)	37	1	0.4	+	2.47	1
forebrain dorsal/ventral pattern formation (GO:0021798)	7	0	0.08	-	< 0.01	1
forebrain anterior/posterior pattern specification (GO:0021797)	4	0	0.04	-	< 0.01	1
cerebral cortex regionalization (GO:0021796)	9	0	0.1	-	< 0.01	1
cerebral cortex cell migration (GO:0021795)	55	1	0.6	+	1.66	1
thalamus development (GO:0021794)	13	0	0.14	-	< 0.01	1
chemorepulsion of branchiomotor axon (GO:0021793)	1	0	0.01	-	< 0.01	1
regulation of calcium:sodium antiporter activity (GO:1903279)	3	0	0.03	-	< 0.01	1
positive regulation of sodium ion export across plasma membrane (GO:1903278)	4	1	0.04	+	22.84	1
beta-alanine catabolic process (GO:0019484)	1	0	0.01	-	< 0.01	1
respiratory burst after phagocytosis (GO:0045728)	2	0	0.02	-	< 0.01	1
negative regulation of sodium ion export across plasma membrane (GO:1903277)	1	0	0.01	-	< 0.01	1
beta-alanine biosynthetic process (GO:0019483)	1	0	0.01	-	< 0.01	1
positive regulation of translation (GO:0045727)	113	6	1.24	+	4.85	1
regulation of sodium ion export across plasma membrane (GO:1903276)	5	1	0.05	+	18.28	1
beta-alanine metabolic process (GO:0019482)	4	0	0.04	-	< 0.01	1
positive regulation of integrin biosynthetic process (GO:0045726)	3	0	0.03	-	< 0.01	1
L-alanine catabolic process, by transamination (GO:0019481)	1	0	0.01	-	< 0.01	1
positive regulation of glycogen biosynthetic process (GO:0045725)	17	0	0.19	-	< 0.01	1
positive regulation of cilium assembly (GO:0045724)	28	0	0.31	-	< 0.01	1
positive regulation of fatty acid biosynthetic process (GO:0045723)	22	0	0.24	-	< 0.01	1
positive regulation of gluconeogenesis (GO:0045722)	17	0	0.19	-	< 0.01	1
negative regulation of gluconeogenesis (GO:0045721)	18	1	0.2	+	5.08	1
negative regulation of integrin biosynthetic process (GO:0045720)	2	0	0.02	-	< 0.01	1
ribosome localization (GO:0033750)	13	1	0.14	+	7.03	1
branchiomotor neuron axon guidance (GO:0021785)	6	0	0.07	-	< 0.01	1
postganglionic parasympathetic fiber development (GO:0021784)	2	0	0.02	-	< 0.01	1
preganglionic parasympathetic fiber development (GO:0021783)	18	1	0.2	+	5.08	1
glial cell development (GO:0021782)	100	4	1.09	+	3.66	1
D-amino acid catabolic process (GO:0019478)	2	0	0.02	-	< 0.01	1
glial cell fate commitment (GO:0021781)	14	1	0.15	+	6.53	1
L-lysine catabolic process (GO:0019477)	2	0	0.02	-	< 0.01	1
glial cell fate specification (GO:0021780)	5	0	0.05	-	< 0.01	1
negative regulation of glycogen biosynthetic process (GO:0045719)	5	0	0.05	-	< 0.01	1
L-lysine catabolic process to acetyl-CoA (GO:0019474)	1	0	0.01	-	< 0.01	1
negative regulation of fatty acid biosynthetic process (GO:0045717)	12	0	0.13	-	< 0.01	1
positive regulation of low-density lipoprotein particle receptor biosynthetic process (GO:0045716)	2	0	0.02	-	< 0.01	1
positive regulation of tumor necrosis factor-mediated signaling pathway (GO:1903265)	8	1	0.09	+	11.42	1
4-hydroxyproline metabolic process (GO:0019471)	12	0	0.13	-	< 0.01	1
negative regulation of low-density lipoprotein particle receptor biosynthetic process (GO:0045715)	3	0	0.03	-	< 0.01	1
4-hydroxyproline catabolic process (GO:0019470)	1	0	0.01	-	< 0.01	1
regulation of low-density lipoprotein particle receptor biosynthetic process (GO:0045714)	7	0	0.08	-	< 0.01	1
low-density lipoprotein particle receptor biosynthetic process (GO:0045713)	1	0	0.01	-	< 0.01	1
oligodendrocyte cell fate commitment (GO:0021779)	5	0	0.05	-	< 0.01	1
oligodendrocyte cell fate specification (GO:0021778)	5	0	0.05	-	< 0.01	1
smoothened signaling pathway involved in spinal cord motor neuron cell fate specification (GO:0021776)	3	0	0.03	-	< 0.01	1
smoothened signaling pathway involved in ventral spinal cord interneuron specification (GO:0021775)	3	0	0.03	-	< 0.01	1
striatal medium spiny neuron differentiation (GO:0021773)	3	0	0.03	-	< 0.01	1
olfactory bulb development (GO:0021772)	37	1	0.4	+	2.47	1
lateral geniculate nucleus development (GO:0021771)	1	0	0.01	-	< 0.01	1
exon-exon junction complex disassembly (GO:1903259)	1	0	0.01	-	< 0.01	1
glycine decarboxylation via glycine cleavage system (GO:0019464)	3	0	0.03	-	< 0.01	1
ectoderm and mesoderm interaction (GO:0007499)	1	0	0.01	-	< 0.01	1
mesoderm development (GO:0007498)	103	1	1.13	-	0.89	1
multi-ciliated epithelial cell differentiation (GO:1903251)	7	0	0.08	-	< 0.01	1
posterior midgut development (GO:0007497)	1	0	0.01	-	< 0.01	1
visceral mesoderm-endoderm interaction involved in midgut development (GO:0007495)	1	0	0.01	-	< 0.01	1
midgut development (GO:0007494)	5	0	0.05	-	< 0.01	1
endodermal cell fate determination (GO:0007493)	2	0	0.02	-	< 0.01	1
endoderm development (GO:0007492)	63	1	0.69	+	1.45	1
orbitofrontal cortex development (GO:0021769)	2	0	0.02	-	< 0.01	1
nucleus accumbens development (GO:0021768)	1	0	0.01	-	< 0.01	1
mammillary body development (GO:0021767)	2	0	0.02	-	< 0.01	1
hippocampus development (GO:0021766)	75	1	0.82	+	1.22	1
amygdala development (GO:0021764)	5	0	0.05	-	< 0.01	1
subthalamic nucleus development (GO:0021763)	1	0	0.01	-	< 0.01	1
substantia nigra development (GO:0021762)	2	0	0.02	-	< 0.01	1
limbic system development (GO:0021761)	99	1	1.08	-	0.92	1
negative regulation of citrulline biosynthetic process (GO:1903249)	1	0	0.01	-	< 0.01	1
regulation of citrulline biosynthetic process (GO:1903248)	1	0	0.01	-	< 0.01	1
L-cysteine catabolic process to taurine (GO:0019452)	2	0	0.02	-	< 0.01	1
positive regulation of cardiac muscle hypertrophy in response to stress (GO:1903244)	2	0	0.02	-	< 0.01	1
negative regulation of cardiac muscle hypertrophy in response to stress (GO:1903243)	6	1	0.07	+	15.23	1
regulation of cardiac muscle hypertrophy in response to stress (GO:1903242)	9	1	0.1	+	10.15	1
U2-type prespliceosome assembly (GO:1903241)	2	0	0.02	-	< 0.01	1
globus pallidus development (GO:0021759)	2	0	0.02	-	< 0.01	1
striatum development (GO:0021756)	17	1	0.19	+	5.38	1
facial nucleus development (GO:0021754)	2	0	0.02	-	< 0.01	1
pronephric nephron tubule development (GO:0039020)	2	0	0.02	-	< 0.01	1
L-cysteine catabolic process to hypotaurine (GO:0019449)	1	0	0.01	-	< 0.01	1
L-cysteine catabolic process (GO:0019448)	3	0	0.03	-	< 0.01	1
vestibular nucleus development (GO:0021750)	2	0	0.02	-	< 0.01	1
positive regulation of leukocyte tethering or rolling (GO:1903238)	6	0	0.07	-	< 0.01	1
negative regulation of leukocyte tethering or rolling (GO:1903237)	3	0	0.03	-	< 0.01	1
regulation of leukocyte tethering or rolling (GO:1903236)	9	0	0.1	-	< 0.01	1
tryptophan catabolic process to acetyl-CoA (GO:0019442)	2	0	0.02	-	< 0.01	1
tryptophan catabolic process to kynurenine (GO:0019441)	5	0	0.05	-	< 0.01	1
regulation of calcium ion-dependent exocytosis of neurotransmitter (GO:1903233)	2	0	0.02	-	< 0.01	1
melanosome assembly (GO:1903232)	5	0	0.05	-	< 0.01	1
pronephric nephron development (GO:0039019)	3	0	0.03	-	< 0.01	1
pattern specification involved in pronephros development (GO:0039017)	2	0	0.02	-	< 0.01	1
cochlear nucleus development (GO:0021747)	4	0	0.04	-	< 0.01	1
aromatic compound catabolic process (GO:0019439)	319	5	3.49	+	1.43	1
aromatic compound biosynthetic process (GO:0019438)	767	11	8.39	+	1.31	1
embryonic skeletal joint development (GO:0072498)	15	0	0.16	-	< 0.01	1
principal sensory nucleus of trigeminal nerve development (GO:0021740)	2	0	0.02	-	< 0.01	1
mesenchymal stem cell differentiation (GO:0072497)	2	0	0.02	-	< 0.01	1
triglyceride catabolic process (GO:0019433)	15	0	0.16	-	< 0.01	1
triglyceride biosynthetic process (GO:0019432)	17	0	0.19	-	< 0.01	1
negative regulation of endodermal cell differentiation (GO:1903225)	4	1	0.04	+	22.84	1
regulation of endodermal cell differentiation (GO:1903224)	6	1	0.07	+	15.23	1
removal of superoxide radicals (GO:0019430)	12	0	0.13	-	< 0.01	1
positive regulation of oxidative stress-induced neuron death (GO:1903223)	6	1	0.07	+	15.23	1
regulation of rhodopsin gene expression (GO:0007468)	3	0	0.03	-	< 0.01	1
DNA integration (GO:0015074)	4	0	0.04	-	< 0.01	1
pronephric nephron tubule morphogenesis (GO:0039008)	1	0	0.01	-	< 0.01	1
pronephric nephron morphogenesis (GO:0039007)	1	0	0.01	-	< 0.01	1
phospholipid efflux (GO:0033700)	11	0	0.12	-	< 0.01	1
pronephric field specification (GO:0039003)	2	0	0.02	-	< 0.01	1
midbrain-hindbrain boundary maturation (GO:0021732)	1	0	0.01	-	< 0.01	1
allantoin biosynthetic process (GO:0019428)	1	0	0.01	-	< 0.01	1
ammonium transmembrane transport (GO:0072488)	6	0	0.07	-	< 0.01	1
acetyl-CoA biosynthetic process from acetate (GO:0019427)	2	0	0.02	-	< 0.01	1
trigeminal sensory nucleus development (GO:0021730)	2	0	0.02	-	< 0.01	1
negative regulation of protein processing involved in protein targeting to mitochondrion (GO:1903217)	1	0	0.01	-	< 0.01	1
regulation of protein processing involved in protein targeting to mitochondrion (GO:1903216)	1	0	0.01	-	< 0.01	1
negative regulation of protein targeting to mitochondrion (GO:1903215)	6	0	0.07	-	< 0.01	1
regulation of protein targeting to mitochondrion (GO:1903214)	19	0	0.21	-	< 0.01	1
positive regulation of the force of heart contraction by chemical signal (GO:0003099)	4	0	0.04	-	< 0.01	1
renal water transport (GO:0003097)	5	0	0.05	-	< 0.01	1
renal sodium ion transport (GO:0003096)	5	0	0.05	-	< 0.01	1
glomerular filtration (GO:0003094)	9	0	0.1	-	< 0.01	1
regulation of glomerular filtration (GO:0003093)	12	0	0.13	-	< 0.01	1
renal water homeostasis (GO:0003091)	9	0	0.1	-	< 0.01	1
medullary reticular formation development (GO:0021723)	1	0	0.01	-	< 0.01	1
superior olivary nucleus maturation (GO:0021722)	2	0	0.02	-	< 0.01	1
sulfide oxidation (GO:0019418)	1	0	0.01	-	< 0.01	1
sulfur oxidation (GO:0019417)	1	0	0.01	-	< 0.01	1
positive regulation of oxidative stress-induced cell death (GO:1903209)	17	1	0.19	+	5.38	1
negative regulation of hydrogen peroxide-induced neuron death (GO:1903208)	7	0	0.08	-	< 0.01	1
regulation of hydrogen peroxide-induced neuron death (GO:1903207)	7	0	0.08	-	< 0.01	1
acetate biosynthetic process (GO:0019413)	2	0	0.02	-	< 0.01	1
negative regulation of hydrogen peroxide-induced cell death (GO:1903206)	25	0	0.27	-	< 0.01	1
regulation of hydrogen peroxide-induced cell death (GO:1903205)	33	0	0.36	-	< 0.01	1
negative regulation of oxidative stress-induced neuron death (GO:1903204)	23	0	0.25	-	< 0.01	1
regulation of oxidative stress-induced neuron death (GO:1903203)	31	1	0.34	+	2.95	1
negative regulation of oxidative stress-induced cell death (GO:1903202)	51	1	0.56	+	1.79	1
regulation of oxidative stress-induced cell death (GO:1903201)	73	2	0.8	+	2.5	1
positive regulation of L-dopa decarboxylase activity (GO:1903200)	1	0	0.01	-	< 0.01	1
hindgut morphogenesis (GO:0007442)	8	0	0.09	-	< 0.01	1
foregut morphogenesis (GO:0007440)	12	0	0.13	-	< 0.01	1
negative regulation of systemic arterial blood pressure (GO:0003085)	27	0	0.3	-	< 0.01	1
positive regulation of systemic arterial blood pressure (GO:0003084)	22	0	0.24	-	< 0.01	1
negative regulation of renal output by angiotensin (GO:0003083)	1	0	0.01	-	< 0.01	1
superior olivary nucleus development (GO:0021718)	2	0	0.02	-	< 0.01	1
regulation of systemic arterial blood pressure by renin-angiotensin (GO:0003081)	28	0	0.31	-	< 0.01	1
positive regulation of behavioral fear response (GO:2000987)	7	1	0.08	+	13.05	1
dolichol biosynthetic process (GO:0019408)	2	0	0.02	-	< 0.01	1
negative regulation of behavioral fear response (GO:2000986)	1	0	0.01	-	< 0.01	1
hexitol catabolic process (GO:0019407)	1	0	0.01	-	< 0.01	1
hexitol biosynthetic process (GO:0019406)	1	0	0.01	-	< 0.01	1
negative regulation of ATP citrate synthase activity (GO:2000984)	1	0	0.01	-	< 0.01	1
alditol catabolic process (GO:0019405)	3	0	0.03	-	< 0.01	1
regulation of ATP citrate synthase activity (GO:2000983)	1	0	0.01	-	< 0.01	1
positive regulation of inner ear receptor cell differentiation (GO:2000982)	1	0	0.01	-	< 0.01	1
negative regulation of inner ear receptor cell differentiation (GO:2000981)	4	0	0.04	-	< 0.01	1
galactitol metabolic process (GO:0019402)	1	0	0.01	-	< 0.01	1
regulation of inner ear receptor cell differentiation (GO:2000980)	10	0	0.11	-	< 0.01	1
alditol biosynthetic process (GO:0019401)	6	0	0.07	-	< 0.01	1
alditol metabolic process (GO:0019400)	22	0	0.24	-	< 0.01	1
ectodermal digestive tract development (GO:0007439)	2	0	0.02	-	< 0.01	1
mesenchymal-epithelial cell signaling involved in lung development (GO:0060496)	1	0	0.01	-	< 0.01	1
salivary gland morphogenesis (GO:0007435)	31	1	0.34	+	2.95	1
cell-cell signaling involved in lung development (GO:0060495)	1	0	0.01	-	< 0.01	1
lung induction (GO:0060492)	3	0	0.03	-	< 0.01	1
salivary gland development (GO:0007431)	35	1	0.38	+	2.61	1
regulation of cell projection assembly (GO:0060491)	184	1	2.01	-	0.5	1
lateral sprouting involved in lung morphogenesis (GO:0060490)	2	0	0.02	-	< 0.01	1
regulation of systemic arterial blood pressure (GO:0003073)	118	1	1.29	-	0.77	1
renal control of peripheral vascular resistance involved in regulation of systemic arterial blood pressure (GO:0003072)	6	0	0.07	-	< 0.01	1
cerebellar granule cell differentiation (GO:0021707)	10	0	0.11	-	< 0.01	1
renal system process involved in regulation of systemic arterial blood pressure (GO:0003071)	24	0	0.26	-	< 0.01	1
regulation of systemic arterial blood pressure by neurotransmitter (GO:0003070)	1	0	0.01	-	< 0.01	1
positive regulation of forebrain neuron differentiation (GO:2000979)	1	0	0.01	-	< 0.01	1
locus ceruleus development (GO:0021703)	1	0	0.01	-	< 0.01	1
negative regulation of forebrain neuron differentiation (GO:2000978)	3	0	0.03	-	< 0.01	1
cerebellar Purkinje cell differentiation (GO:0021702)	13	0	0.14	-	< 0.01	1
regulation of forebrain neuron differentiation (GO:2000977)	5	0	0.05	-	< 0.01	1
developmental maturation (GO:0021700)	242	4	2.65	+	1.51	1
positive regulation of pro-B cell differentiation (GO:2000975)	1	0	0.01	-	< 0.01	1
negative regulation of pro-B cell differentiation (GO:2000974)	3	0	0.03	-	< 0.01	1
regulation of pro-B cell differentiation (GO:2000973)	8	0	0.09	-	< 0.01	1
negative regulation of detection of glucose (GO:2000971)	1	0	0.01	-	< 0.01	1
regulation of detection of glucose (GO:2000970)	1	0	0.01	-	< 0.01	1
planar dichotomous subdivision of terminal units involved in lung branching morphogenesis (GO:0060489)	2	0	0.02	-	< 0.01	1
orthogonal dichotomous subdivision of terminal units involved in lung branching morphogenesis (GO:0060488)	2	0	0.02	-	< 0.01	1
lung epithelial cell differentiation (GO:0060487)	32	1	0.35	+	2.86	1
Clara cell differentiation (GO:0060486)	4	0	0.04	-	< 0.01	1
mesenchyme development (GO:0060485)	211	6	2.31	+	2.6	1
lung-associated mesenchyme development (GO:0060484)	10	0	0.11	-	< 0.01	1
sensory organ development (GO:0007423)	559	15	6.12	+	2.45	1
peripheral nervous system development (GO:0007422)	70	3	0.77	+	3.92	1
protein transport (GO:0015031)	1199	17	13.12	+	1.3	1
lobar bronchus development (GO:0060482)	5	0	0.05	-	< 0.01	1
lobar bronchus epithelium development (GO:0060481)	4	0	0.04	-	< 0.01	1
acetylcholine-mediated vasodilation involved in regulation of systemic arterial blood pressure (GO:0003069)	1	0	0.01	-	< 0.01	1
brain development (GO:0007420)	610	8	6.68	+	1.2	1
lung goblet cell differentiation (GO:0060480)	3	0	0.03	-	< 0.01	1
regulation of systemic arterial blood pressure by acetylcholine (GO:0003068)	1	0	0.01	-	< 0.01	1
positive regulation of heart rate by epinephrine (GO:0003065)	1	1	0.01	+	91.38	1
regulation of heart rate by chemical signal (GO:0003062)	3	1	0.03	+	30.46	1
positive regulation of the force of heart contraction by norepinephrine (GO:0003061)	1	0	0.01	-	< 0.01	1
positive regulation of AMPA receptor activity (GO:2000969)	9	0	0.1	-	< 0.01	1
lung cell differentiation (GO:0060479)	33	1	0.36	+	2.77	1
ventral midline development (GO:0007418)	4	0	0.04	-	< 0.01	1
acrosomal vesicle exocytosis (GO:0060478)	2	0	0.02	-	< 0.01	1
central nervous system development (GO:0007417)	807	12	8.83	+	1.36	1
synapse assembly (GO:0007416)	72	1	0.79	+	1.27	1
positive regulation of flagellated sperm motility involved in capacitation (GO:0060474)	3	0	0.03	-	< 0.01	1
axonal fasciculation (GO:0007413)	25	0	0.27	-	< 0.01	1
axon target recognition (GO:0007412)	4	0	0.04	-	< 0.01	1
axon guidance (GO:0007411)	204	4	2.23	+	1.79	1
positive regulation of the force of heart contraction by epinephrine (GO:0003059)	1	0	0.01	-	< 0.01	1
positive regulation of cytosolic calcium ion concentration involved in egg activation (GO:0060470)	1	0	0.01	-	< 0.01	1
regulation of the force of heart contraction by chemical signal (GO:0003057)	7	0	0.08	-	< 0.01	1
regulation of vascular smooth muscle contraction (GO:0003056)	8	0	0.09	-	< 0.01	1
angiotensin-mediated drinking behavior (GO:0003051)	3	0	0.03	-	< 0.01	1
regulation of systemic arterial blood pressure by atrial natriuretic peptide (GO:0003050)	2	0	0.02	-	< 0.01	1
signal transduction involved in mitotic G2 DNA damage checkpoint (GO:0072434)	1	0	0.01	-	< 0.01	1
signal transduction involved in mitotic G1 DNA damage checkpoint (GO:0072431)	12	1	0.13	+	7.61	1
axonogenesis (GO:0007409)	328	6	3.59	+	1.67	1
prevention of polyspermy (GO:0060468)	4	0	0.04	-	< 0.01	1
negative regulation of fertilization (GO:0060467)	7	0	0.08	-	< 0.01	1
negative regulation of neuroblast proliferation (GO:0007406)	8	0	0.09	-	< 0.01	1
heparan sulfate proteoglycan biosynthetic process, enzymatic modification (GO:0015015)	5	0	0.05	-	< 0.01	1
activation of meiosis involved in egg activation (GO:0060466)	2	0	0.02	-	< 0.01	1
neuroblast proliferation (GO:0007405)	32	0	0.35	-	< 0.01	1
heparan sulfate proteoglycan biosynthetic process, polysaccharide chain biosynthetic process (GO:0015014)	7	0	0.08	-	< 0.01	1
pharynx development (GO:0060465)	2	0	0.02	-	< 0.01	1
lung lobe formation (GO:0060464)	1	0	0.01	-	< 0.01	1
glial cell fate determination (GO:0007403)	3	1	0.03	+	30.46	1
heparan sulfate proteoglycan biosynthetic process (GO:0015012)	25	0	0.27	-	< 0.01	1
lung lobe morphogenesis (GO:0060463)	9	0	0.1	-	< 0.01	1
ganglion mother cell fate determination (GO:0007402)	1	0	0.01	-	< 0.01	1
lung lobe development (GO:0060462)	9	0	0.1	-	< 0.01	1
right lung morphogenesis (GO:0060461)	1	0	0.01	-	< 0.01	1
neuroblast fate determination (GO:0007400)	1	0	0.01	-	< 0.01	1
left lung morphogenesis (GO:0060460)	3	0	0.03	-	< 0.01	1
regulation of systemic arterial blood pressure mediated by a chemical signal (GO:0003044)	51	1	0.56	+	1.79	1
phenol-containing compound biosynthetic process (GO:0046189)	39	0	0.43	-	< 0.01	1
acetaldehyde biosynthetic process (GO:0046186)	1	0	0.01	-	< 0.01	1
aldehyde catabolic process (GO:0046185)	14	0	0.15	-	< 0.01	1
response to intra-S DNA damage checkpoint signaling (GO:0072429)	4	0	0.04	-	< 0.01	1
aldehyde biosynthetic process (GO:0046184)	11	0	0.12	-	< 0.01	1
signal transduction involved in intra-S DNA damage checkpoint (GO:0072428)	1	0	0.01	-	< 0.01	1
signal transduction involved in G2 DNA damage checkpoint (GO:0072425)	12	0	0.13	-	< 0.01	1
response to DNA damage checkpoint signaling (GO:0072423)	6	0	0.07	-	< 0.01	1
signal transduction involved in DNA damage checkpoint (GO:0072422)	28	1	0.31	+	3.26	1
detection of DNA damage stimulus involved in DNA damage checkpoint (GO:0072421)	1	0	0.01	-	< 0.01	1
left lung development (GO:0060459)	4	0	0.04	-	< 0.01	1
right lung development (GO:0060458)	2	0	0.02	-	< 0.01	1
negative regulation of digestive system process (GO:0060457)	21	0	0.23	-	< 0.01	1
positive regulation of digestive system process (GO:0060456)	19	0	0.21	-	< 0.01	1
somatic sex determination (GO:0018993)	2	0	0.02	-	< 0.01	1
negative regulation of gastric acid secretion (GO:0060455)	8	0	0.09	-	< 0.01	1
germ-line sex determination (GO:0018992)	3	0	0.03	-	< 0.01	1
positive regulation of gastric acid secretion (GO:0060454)	3	0	0.03	-	< 0.01	1
regulation of gastric acid secretion (GO:0060453)	12	0	0.13	-	< 0.01	1
positive regulation of cardiac muscle contraction (GO:0060452)	12	1	0.13	+	7.61	1
positive regulation of hindgut contraction (GO:0060450)	2	0	0.02	-	< 0.01	1
detection of oxygen (GO:0003032)	3	0	0.03	-	< 0.01	1
D-gluconate catabolic process (GO:0046177)	1	0	0.01	-	< 0.01	1
aldonic acid catabolic process (GO:0046176)	1	0	0.01	-	< 0.01	1
polyol catabolic process (GO:0046174)	21	0	0.23	-	< 0.01	1
polyol biosynthetic process (GO:0046173)	53	2	0.58	+	3.45	1
signal transduction involved in mitotic cell cycle checkpoint (GO:0072413)	14	1	0.15	+	6.53	1
bud elongation involved in lung branching (GO:0060449)	7	0	0.08	-	< 0.01	1
dichotomous subdivision of terminal units involved in lung branching (GO:0060448)	3	0	0.03	-	< 0.01	1
bud outgrowth involved in lung branching (GO:0060447)	4	1	0.04	+	22.84	1
branching involved in salivary gland morphogenesis (GO:0060445)	20	1	0.22	+	4.57	1
branching involved in mammary gland duct morphogenesis (GO:0060444)	26	0	0.28	-	< 0.01	1
mitochondrial large ribosomal subunit assembly (GO:1902775)	3	0	0.03	-	< 0.01	1
mammary gland morphogenesis (GO:0060443)	53	0	0.58	-	< 0.01	1
late endosome to lysosome transport (GO:1902774)	4	0	0.04	-	< 0.01	1
branching involved in prostate gland morphogenesis (GO:0060442)	13	0	0.14	-	< 0.01	1
epithelial tube branching involved in lung morphogenesis (GO:0060441)	31	1	0.34	+	2.95	1
detection of hypoxic conditions in blood by carotid body chemoreceptor signaling (GO:0003029)	1	0	0.01	-	< 0.01	1
trachea formation (GO:0060440)	7	0	0.08	-	< 0.01	1
positive regulation of choline O-acetyltransferase activity (GO:1902771)	1	0	0.01	-	< 0.01	1
regulation of systemic arterial blood pressure by carotid body chemoreceptor signaling (GO:0003027)	1	0	0.01	-	< 0.01	1
regulation of systemic arterial blood pressure by aortic arch baroreceptor feedback (GO:0003026)	1	0	0.01	-	< 0.01	1
regulation of systemic arterial blood pressure by baroreceptor feedback (GO:0003025)	7	0	0.08	-	< 0.01	1
glycerol-3-phosphate catabolic process (GO:0046168)	3	0	0.03	-	< 0.01	1
glycerol-3-phosphate biosynthetic process (GO:0046167)	4	0	0.04	-	< 0.01	1
glyceraldehyde-3-phosphate biosynthetic process (GO:0046166)	2	0	0.02	-	< 0.01	1
alcohol biosynthetic process (GO:0046165)	96	2	1.05	+	1.9	1
alcohol catabolic process (GO:0046164)	40	0	0.44	-	< 0.01	1
heme a metabolic process (GO:0046160)	2	0	0.02	-	< 0.01	1
activation of protein kinase A activity (GO:0034199)	3	0	0.03	-	< 0.01	1
cellular response to amino acid starvation (GO:0034198)	42	0	0.46	-	< 0.01	1
response to DNA integrity checkpoint signaling (GO:0072402)	6	0	0.07	-	< 0.01	1
trichloroethylene metabolic process (GO:0018979)	1	0	0.01	-	< 0.01	1
triglyceride transport (GO:0034197)	4	0	0.04	-	< 0.01	1
signal transduction involved in DNA integrity checkpoint (GO:0072401)	28	1	0.31	+	3.26	1
acylglycerol transport (GO:0034196)	4	0	0.04	-	< 0.01	1
trachea morphogenesis (GO:0060439)	12	0	0.13	-	< 0.01	1
trachea development (GO:0060438)	22	0	0.24	-	< 0.01	1
regulation of choline O-acetyltransferase activity (GO:1902769)	1	0	0.01	-	< 0.01	1
lung growth (GO:0060437)	7	2	0.08	+	26.11	1
bronchiole morphogenesis (GO:0060436)	1	0	0.01	-	< 0.01	1
isoprenoid biosynthetic process via mevalonate (GO:1902767)	2	0	0.02	-	< 0.01	1
bronchiole development (GO:0060435)	3	0	0.03	-	< 0.01	1
bronchus morphogenesis (GO:0060434)	2	0	0.02	-	< 0.01	1
bronchus development (GO:0060433)	10	0	0.11	-	< 0.01	1
lung pattern specification process (GO:0060432)	1	0	0.01	-	< 0.01	1
primary lung bud formation (GO:0060431)	2	0	0.02	-	< 0.01	1
lung saccule development (GO:0060430)	11	0	0.12	-	< 0.01	1
vascular process in circulatory system (GO:0003018)	196	4	2.14	+	1.86	1
lymph circulation (GO:0003017)	1	0	0.01	-	< 0.01	1
respiratory system process (GO:0003016)	16	0	0.18	-	< 0.01	1
heart process (GO:0003015)	95	2	1.04	+	1.92	1
renal system process (GO:0003014)	91	1	1	+	1	1
circulatory system process (GO:0003013)	406	10	4.44	+	2.25	1
muscle system process (GO:0003012)	233	7	2.55	+	2.75	1
involuntary skeletal muscle contraction (GO:0003011)	4	0	0.04	-	< 0.01	1
voluntary skeletal muscle contraction (GO:0003010)	2	0	0.02	-	< 0.01	1
mRNA methylation (GO:0080009)	13	0	0.14	-	< 0.01	1
rhodopsin metabolic process (GO:0046154)	1	0	0.01	-	< 0.01	1
positive regulation of sterol import (GO:2000911)	4	0	0.04	-	< 0.01	1
negative regulation of sterol import (GO:2000910)	1	0	0.01	-	< 0.01	1
epithelium development (GO:0060429)	1018	22	11.14	+	1.97	1
positive regulation of maintenance of mitotic sister chromatid cohesion (GO:0034184)	5	0	0.05	-	< 0.01	1
lung epithelium development (GO:0060428)	44	2	0.48	+	4.15	1
negative regulation of maintenance of mitotic sister chromatid cohesion (GO:0034183)	3	0	0.03	-	< 0.01	1
lung connective tissue development (GO:0060427)	1	0	0.01	-	< 0.01	1
propylene metabolic process (GO:0018964)	1	0	0.01	-	< 0.01	1
regulation of maintenance of mitotic sister chromatid cohesion (GO:0034182)	8	0	0.09	-	< 0.01	1
lung vasculature development (GO:0060426)	9	1	0.1	+	10.15	1
positive regulation of toll-like receptor 13 signaling pathway (GO:0034181)	1	0	0.01	-	< 0.01	1
lung morphogenesis (GO:0060425)	56	1	0.61	+	1.63	1
4-nitrophenol metabolic process (GO:0018960)	1	0	0.01	-	< 0.01	1
nuclear pore organization (GO:0006999)	14	0	0.15	-	< 0.01	1
positive regulation of heart growth (GO:0060421)	45	4	0.49	+	8.12	1
skeletal muscle contraction (GO:0003009)	26	0	0.28	-	< 0.01	1
nuclear envelope organization (GO:0006998)	39	0	0.43	-	< 0.01	1
regulation of heart growth (GO:0060420)	79	5	0.86	+	5.78	1
positive regulation of cell cycle G2/M phase transition (GO:1902751)	31	2	0.34	+	5.9	1
system process (GO:0003008)	2521	20	27.59	-	0.72	1
nucleus organization (GO:0006997)	120	1	1.31	-	0.76	1
negative regulation of cell cycle G2/M phase transition (GO:1902750)	52	1	0.57	+	1.76	1
organelle organization (GO:0006996)	2950	34	32.28	+	1.05	1
developmental process involved in reproduction (GO:0003006)	733	13	8.02	+	1.62	1
cellular response to nitrogen starvation (GO:0006995)	10	2	0.11	+	18.28	1
regionalization (GO:0003002)	344	6	3.76	+	1.59	1
response to sterol depletion (GO:0006991)	9	0	0.1	-	< 0.01	1
positive regulation of transcription from RNA polymerase II promoter involved in unfolded protein response (GO:0006990)	3	0	0.03	-	< 0.01	1
pigment catabolic process (GO:0046149)	4	1	0.04	+	22.84	1
pigment biosynthetic process (GO:0046148)	43	0	0.47	-	< 0.01	1
regulation of sterol import (GO:2000909)	6	0	0.07	-	< 0.01	1
tetrahydrobiopterin metabolic process (GO:0046146)	8	0	0.09	-	< 0.01	1
D-alanine family amino acid metabolic process (GO:0046144)	1	0	0.01	-	< 0.01	1
regulation of toll-like receptor 13 signaling pathway (GO:0034179)	1	0	0.01	-	< 0.01	1
toll-like receptor 13 signaling pathway (GO:0034178)	1	0	0.01	-	< 0.01	1
phenol-containing compound metabolic process (GO:0018958)	83	1	0.91	+	1.1	1
heart growth (GO:0060419)	37	0	0.4	-	< 0.01	1
regulation of cell cycle G2/M phase transition (GO:1902749)	96	2	1.05	+	1.9	1
positive regulation of lens fiber cell differentiation (GO:1902748)	1	0	0.01	-	< 0.01	1
response to growth hormone (GO:0060416)	13	0	0.14	-	< 0.01	1
negative regulation of lens fiber cell differentiation (GO:1902747)	1	0	0.01	-	< 0.01	1
muscle tissue morphogenesis (GO:0060415)	86	4	0.94	+	4.25	1
regulation of lens fiber cell differentiation (GO:1902746)	4	1	0.04	+	22.84	1
imidazole-containing compound catabolic process (GO:0052805)	6	0	0.07	-	< 0.01	1
aorta smooth muscle tissue morphogenesis (GO:0060414)	3	1	0.03	+	30.46	1
positive regulation of lamellipodium organization (GO:1902745)	30	0	0.33	-	< 0.01	1
atrial septum morphogenesis (GO:0060413)	17	2	0.19	+	10.75	1
negative regulation of lamellipodium organization (GO:1902744)	5	0	0.05	-	< 0.01	1
imidazole-containing compound metabolic process (GO:0052803)	10	0	0.11	-	< 0.01	1
ventricular septum morphogenesis (GO:0060412)	44	2	0.48	+	4.15	1
regulation of lamellipodium organization (GO:1902743)	45	0	0.49	-	< 0.01	1
cardiac septum morphogenesis (GO:0060411)	79	5	0.86	+	5.78	1
apoptotic process involved in development (GO:1902742)	27	1	0.3	+	3.38	1
positive regulation of interferon-alpha secretion (GO:1902741)	11	0	0.12	-	< 0.01	1
response to unfolded protein (GO:0006986)	93	4	1.02	+	3.93	1
ER-nucleus signaling pathway (GO:0006984)	23	1	0.25	+	3.97	1
ER overload response (GO:0006983)	13	1	0.14	+	7.03	1
response to lipid hydroperoxide (GO:0006982)	2	0	0.02	-	< 0.01	1
negative regulation of vitamin metabolic process (GO:0046137)	6	1	0.07	+	15.23	1
positive regulation of vitamin metabolic process (GO:0046136)	4	0	0.04	-	< 0.01	1
pyrimidine nucleoside catabolic process (GO:0046135)	7	0	0.08	-	< 0.01	1
pyrimidine ribonucleoside catabolic process (GO:0046133)	5	0	0.05	-	< 0.01	1
pyrimidine ribonucleoside metabolic process (GO:0046131)	5	0	0.05	-	< 0.01	1
purine ribonucleoside catabolic process (GO:0046130)	8	0	0.09	-	< 0.01	1
positive regulation of toll-like receptor 9 signaling pathway (GO:0034165)	5	0	0.05	-	< 0.01	1
positive regulation of acetylcholine metabolic process (GO:0060409)	3	0	0.03	-	< 0.01	1
negative regulation of toll-like receptor 9 signaling pathway (GO:0034164)	2	0	0.02	-	< 0.01	1
regulation of acetylcholine metabolic process (GO:0060408)	4	0	0.04	-	< 0.01	1
regulation of interferon-alpha secretion (GO:1902739)	11	0	0.12	-	< 0.01	1
regulation of toll-like receptor 9 signaling pathway (GO:0034163)	7	0	0.08	-	< 0.01	1
negative regulation of penile erection (GO:0060407)	1	0	0.01	-	< 0.01	1
toll-like receptor 9 signaling pathway (GO:0034162)	6	0	0.07	-	< 0.01	1
positive regulation of penile erection (GO:0060406)	9	0	0.1	-	< 0.01	1
regulation of penile erection (GO:0060405)	11	0	0.12	-	< 0.01	1
axonemal microtubule depolymerization (GO:0060404)	1	0	0.01	-	< 0.01	1
calcium ion transport into cytosol (GO:0060402)	69	2	0.76	+	2.65	1
response to oxidative stress (GO:0006979)	339	7	3.71	+	1.89	1
cytosolic calcium ion transport (GO:0060401)	81	2	0.89	+	2.26	1
positive regulation of chondrocyte proliferation (GO:1902732)	7	0	0.08	-	< 0.01	1
DNA damage response, signal transduction by p53 class mediator resulting in transcription of p21 class mediator (GO:0006978)	12	0	0.13	-	< 0.01	1
negative regulation of growth hormone receptor signaling pathway (GO:0060400)	2	0	0.02	-	< 0.01	1
negative regulation of chondrocyte proliferation (GO:1902731)	3	0	0.03	-	< 0.01	1
DNA damage response, signal transduction by p53 class mediator resulting in cell cycle arrest (GO:0006977)	11	1	0.12	+	8.31	1
positive regulation of proteoglycan biosynthetic process (GO:1902730)	4	0	0.04	-	< 0.01	1
DNA damage induced protein phosphorylation (GO:0006975)	6	0	0.07	-	< 0.01	1
cellular response to DNA damage stimulus (GO:0006974)	654	8	7.16	+	1.12	1
hyperosmotic response (GO:0006972)	17	0	0.19	-	< 0.01	1
hypotonic response (GO:0006971)	8	1	0.09	+	11.42	1
response to osmotic stress (GO:0006970)	60	2	0.66	+	3.05	1
purine ribonucleoside biosynthetic process (GO:0046129)	20	0	0.22	-	< 0.01	1
purine ribonucleoside metabolic process (GO:0046128)	57	0	0.62	-	< 0.01	1
pyrimidine deoxyribonucleoside catabolic process (GO:0046127)	1	0	0.01	-	< 0.01	1
pyrimidine deoxyribonucleoside metabolic process (GO:0046125)	4	0	0.04	-	< 0.01	1
purine deoxyribonucleoside catabolic process (GO:0046124)	2	0	0.02	-	< 0.01	1
purine deoxyribonucleoside metabolic process (GO:0046122)	3	0	0.03	-	< 0.01	1
deoxyribonucleoside catabolic process (GO:0046121)	4	0	0.04	-	< 0.01	1
toll-like receptor 8 signaling pathway (GO:0034158)	1	0	0.01	-	< 0.01	1
positive regulation of toll-like receptor 7 signaling pathway (GO:0034157)	3	0	0.03	-	< 0.01	1
regulation of toll-like receptor 7 signaling pathway (GO:0034155)	3	0	0.03	-	< 0.01	1
toll-like receptor 7 signaling pathway (GO:0034154)	4	0	0.04	-	< 0.01	1
positive regulation of growth factor dependent skeletal muscle satellite cell proliferation (GO:1902728)	2	0	0.02	-	< 0.01	1
toll-like receptor 6 signaling pathway (GO:0034150)	1	0	0.01	-	< 0.01	1
negative regulation of satellite cell differentiation (GO:1902725)	3	0	0.03	-	< 0.01	1
naphthalene metabolic process (GO:0018931)	2	0	0.02	-	< 0.01	1
positive regulation of skeletal muscle satellite cell proliferation (GO:1902724)	2	0	0.02	-	< 0.01	1
negative regulation of skeletal muscle satellite cell proliferation (GO:1902723)	3	0	0.03	-	< 0.01	1
positive regulation of prolactin secretion (GO:1902722)	3	1	0.03	+	30.46	1
cellular defense response (GO:0006968)	14	0	0.15	-	< 0.01	1
negative regulation of prolactin secretion (GO:1902721)	1	0	0.01	-	< 0.01	1
positive regulation of biosynthetic process of antibacterial peptides active against Gram-positive bacteria (GO:0006965)	1	0	0.01	-	< 0.01	1
positive regulation of antibacterial peptide biosynthetic process (GO:0006963)	1	0	0.01	-	< 0.01	1
guanosine catabolic process (GO:0046115)	1	0	0.01	-	< 0.01	1
nucleobase catabolic process (GO:0046113)	9	0	0.1	-	< 0.01	1
nucleobase biosynthetic process (GO:0046112)	15	0	0.16	-	< 0.01	1
xanthine biosynthetic process (GO:0046111)	1	0	0.01	-	< 0.01	1
xanthine metabolic process (GO:0046110)	6	0	0.07	-	< 0.01	1
negative regulation of toll-like receptor 5 signaling pathway (GO:0034148)	1	0	0.01	-	< 0.01	1
regulation of toll-like receptor 5 signaling pathway (GO:0034147)	1	0	0.01	-	< 0.01	1
toll-like receptor 5 signaling pathway (GO:0034146)	1	0	0.01	-	< 0.01	1
positive regulation of toll-like receptor 4 signaling pathway (GO:0034145)	10	0	0.11	-	< 0.01	1
negative regulation of toll-like receptor 4 signaling pathway (GO:0034144)	8	0	0.09	-	< 0.01	1
regulation of toll-like receptor 4 signaling pathway (GO:0034143)	20	0	0.22	-	< 0.01	1
multivesicular body sorting pathway (GO:0071985)	31	0	0.34	-	< 0.01	1
mandelate metabolic process (GO:0018924)	1	0	0.01	-	< 0.01	1
toll-like receptor 4 signaling pathway (GO:0034142)	15	0	0.16	-	< 0.01	1
positive regulation of toll-like receptor 3 signaling pathway (GO:0034141)	7	0	0.08	-	< 0.01	1
negative regulation of toll-like receptor 3 signaling pathway (GO:0034140)	3	0	0.03	-	< 0.01	1
positive regulation of interferon-gamma secretion (GO:1902715)	10	0	0.11	-	< 0.01	1
negative regulation of interferon-gamma secretion (GO:1902714)	5	0	0.05	-	< 0.01	1
regulation of interferon-gamma secretion (GO:1902713)	14	0	0.15	-	< 0.01	1
humoral immune response (GO:0006959)	374	4	4.09	-	0.98	1
complement activation, classical pathway (GO:0006958)	215	1	2.35	-	0.43	1
complement activation, alternative pathway (GO:0006957)	10	0	0.11	-	< 0.01	1
complement activation (GO:0006956)	227	1	2.48	-	0.4	1
immune response (GO:0006955)	1370	20	14.99	+	1.33	1
inflammatory response (GO:0006954)	430	7	4.71	+	1.49	1
acute-phase response (GO:0006953)	32	1	0.35	+	2.86	1
defense response (GO:0006952)	1299	22	14.22	+	1.55	1
uridine metabolic process (GO:0046108)	1	0	0.01	-	< 0.01	1
thymidine metabolic process (GO:0046104)	3	0	0.03	-	< 0.01	1
inosine biosynthetic process (GO:0046103)	3	0	0.03	-	< 0.01	1
inosine metabolic process (GO:0046102)	4	0	0.04	-	< 0.01	1
positive regulation of antigen processing and presentation of peptide antigen via MHC class I (GO:0002591)	1	0	0.01	-	< 0.01	1
hypoxanthine biosynthetic process (GO:0046101)	3	0	0.03	-	< 0.01	1
negative regulation of antigen processing and presentation of peptide antigen via MHC class I (GO:0002590)	2	0	0.02	-	< 0.01	1
hypoxanthine metabolic process (GO:0046100)	4	0	0.04	-	< 0.01	1
regulation of toll-like receptor 3 signaling pathway (GO:0034139)	9	0	0.1	-	< 0.01	1
toll-like receptor 3 signaling pathway (GO:0034138)	9	0	0.1	-	< 0.01	1
positive regulation of toll-like receptor 2 signaling pathway (GO:0034137)	7	0	0.08	-	< 0.01	1
negative regulation of toll-like receptor 2 signaling pathway (GO:0034136)	5	0	0.05	-	< 0.01	1
fluorene metabolic process (GO:0018917)	1	0	0.01	-	< 0.01	1
regulation of toll-like receptor 2 signaling pathway (GO:0034135)	11	0	0.12	-	< 0.01	1
nitrobenzene metabolic process (GO:0018916)	4	0	0.04	-	< 0.01	1
toll-like receptor 2 signaling pathway (GO:0034134)	5	0	0.05	-	< 0.01	1
cell gliding (GO:0071976)	1	0	0.01	-	< 0.01	1
toll-like receptor 1 signaling pathway (GO:0034130)	1	0	0.01	-	< 0.01	1
extracellular exosome assembly (GO:0071971)	1	0	0.01	-	< 0.01	1
syncytium formation (GO:0006949)	34	1	0.37	+	2.69	1
induction by virus of host cell-cell fusion (GO:0006948)	1	0	0.01	-	< 0.01	1
regulation of striated muscle contraction (GO:0006942)	82	2	0.9	+	2.23	1
striated muscle contraction (GO:0006941)	99	2	1.08	+	1.85	1
regulation of antigen processing and presentation of peptide antigen via MHC class I (GO:0002589)	3	0	0.03	-	< 0.01	1
regulation of smooth muscle contraction (GO:0006940)	65	3	0.71	+	4.22	1
positive regulation of antigen processing and presentation of peptide antigen via MHC class II (GO:0002588)	2	0	0.02	-	< 0.01	1
negative regulation of antigen processing and presentation of peptide antigen via MHC class II (GO:0002587)	2	0	0.02	-	< 0.01	1
regulation of antigen processing and presentation of peptide antigen via MHC class II (GO:0002586)	4	0	0.04	-	< 0.01	1
positive regulation of antigen processing and presentation of peptide antigen (GO:0002585)	3	0	0.03	-	< 0.01	1
negative regulation of antigen processing and presentation of peptide antigen (GO:0002584)	4	0	0.04	-	< 0.01	1
response to ozone (GO:0010193)	1	0	0.01	-	< 0.01	1
regulation of antigen processing and presentation of peptide antigen (GO:0002583)	7	0	0.08	-	< 0.01	1
positive regulation of antigen processing and presentation of peptide or polysaccharide antigen via MHC class II (GO:0002582)	2	0	0.02	-	< 0.01	1
negative regulation of antigen processing and presentation of peptide or polysaccharide antigen via MHC class II (GO:0002581)	3	1	0.03	+	30.46	1
regulation of antigen processing and presentation of peptide or polysaccharide antigen via MHC class II (GO:0002580)	5	1	0.05	+	18.28	1
negative regulation of MyD88-independent toll-like receptor signaling pathway (GO:0034128)	1	0	0.01	-	< 0.01	1
regulation of MyD88-independent toll-like receptor signaling pathway (GO:0034127)	2	1	0.02	+	45.69	1
negative regulation of MyD88-dependent toll-like receptor signaling pathway (GO:0034125)	2	0	0.02	-	< 0.01	1
regulation of MyD88-dependent toll-like receptor signaling pathway (GO:0034124)	4	1	0.04	+	22.84	1
positive regulation of toll-like receptor signaling pathway (GO:0034123)	24	0	0.26	-	< 0.01	1
ether metabolic process (GO:0018904)	18	0	0.2	-	< 0.01	1
negative regulation of toll-like receptor signaling pathway (GO:0034122)	33	0	0.36	-	< 0.01	1
regulation of toll-like receptor signaling pathway (GO:0034121)	60	1	0.66	+	1.52	1
establishment or maintenance of cell polarity regulating cell shape (GO:0071963)	2	0	0.02	-	< 0.01	1
positive regulation of erythrocyte aggregation (GO:0034120)	1	0	0.01	-	< 0.01	1
mitotic sister chromatid cohesion, centromeric (GO:0071962)	3	0	0.03	-	< 0.01	1
dichloromethane metabolic process (GO:0018900)	1	0	0.01	-	< 0.01	1
smooth muscle contraction (GO:0006939)	51	1	0.56	+	1.79	1
regulation of muscle contraction (GO:0006937)	151	4	1.65	+	2.42	1
muscle contraction (GO:0006936)	179	4	1.96	+	2.04	1
chemotaxis (GO:0006935)	463	8	5.07	+	1.58	1
negative regulation of cell adhesion involved in substrate-bound cell migration (GO:0006933)	4	1	0.04	+	22.84	1
substrate-dependent cell migration, cell attachment to substrate (GO:0006931)	2	0	0.02	-	< 0.01	1
vitamin E biosynthetic process (GO:0010189)	1	0	0.01	-	< 0.01	1
positive regulation of antigen processing and presentation (GO:0002579)	11	0	0.12	-	< 0.01	1
substrate-dependent cell migration, cell extension (GO:0006930)	8	0	0.09	-	< 0.01	1
negative regulation of antigen processing and presentation (GO:0002578)	5	1	0.05	+	18.28	1
regulation of antigen processing and presentation (GO:0002577)	17	1	0.19	+	5.38	1
platelet degranulation (GO:0002576)	7	0	0.08	-	< 0.01	1
basophil chemotaxis (GO:0002575)	1	0	0.01	-	< 0.01	1
myeloid leukocyte differentiation (GO:0002573)	110	2	1.2	+	1.66	1
sugar mediated signaling pathway (GO:0010182)	3	0	0.03	-	< 0.01	1
pro-T cell differentiation (GO:0002572)	2	0	0.02	-	< 0.01	1
negative regulation of erythrocyte aggregation (GO:0034119)	1	0	0.01	-	< 0.01	1
regulation of erythrocyte aggregation (GO:0034118)	2	0	0.02	-	< 0.01	1
positive regulation of heterotypic cell-cell adhesion (GO:0034116)	14	0	0.15	-	< 0.01	1
negative regulation of heterotypic cell-cell adhesion (GO:0034115)	11	0	0.12	-	< 0.01	1
regulation of heterotypic cell-cell adhesion (GO:0034114)	25	0	0.27	-	< 0.01	1
heterotypic cell-cell adhesion (GO:0034113)	28	0	0.31	-	< 0.01	1
recycling endosome to Golgi transport (GO:0071955)	2	0	0.02	-	< 0.01	1
positive regulation of homotypic cell-cell adhesion (GO:0034112)	6	0	0.07	-	< 0.01	1
chemokine (C-C motif) ligand 11 production (GO:0071954)	2	0	0.02	-	< 0.01	1
negative regulation of homotypic cell-cell adhesion (GO:0034111)	18	1	0.2	+	5.08	1
regulation of homotypic cell-cell adhesion (GO:0034110)	29	1	0.32	+	3.15	1
conversion of methionyl-tRNA to N-formyl-methionyl-tRNA (GO:0071951)	1	0	0.01	-	< 0.01	1
substrate-dependent cell migration (GO:0006929)	25	1	0.27	+	3.66	1
movement of cell or subcellular component (GO:0006928)	1318	25	14.42	+	1.73	1
inflammatory cell apoptotic process (GO:0006925)	6	0	0.07	-	< 0.01	1
activation-induced cell death of T cells (GO:0006924)	6	0	0.07	-	< 0.01	1
cellular component disassembly involved in execution phase of apoptosis (GO:0006921)	20	0	0.22	-	< 0.01	1
somatic diversification of T cell receptor genes (GO:0002568)	5	0	0.05	-	< 0.01	1
somatic diversification of immune receptors via somatic mutation (GO:0002566)	15	0	0.16	-	< 0.01	1
embryonic body morphogenesis (GO:0010172)	10	0	0.11	-	< 0.01	1
somatic diversification of immune receptors via germline recombination within a single locus (GO:0002562)	36	0	0.39	-	< 0.01	1
body morphogenesis (GO:0010171)	57	3	0.62	+	4.81	1
basophil degranulation (GO:0002561)	1	0	0.01	-	< 0.01	1
basophil mediated immunity (GO:0002560)	1	0	0.01	-	< 0.01	1
homotypic cell-cell adhesion (GO:0034109)	41	1	0.45	+	2.23	1
negative regulation of erythrocyte clearance (GO:0034107)	1	0	0.01	-	< 0.01	1
regulation of erythrocyte clearance (GO:0034106)	1	0	0.01	-	< 0.01	1
positive regulation of tissue remodeling (GO:0034105)	40	0	0.44	-	< 0.01	1
protein deubiquitination involved in ubiquitin-dependent protein catabolic process (GO:0071947)	5	0	0.05	-	< 0.01	1
negative regulation of tissue remodeling (GO:0034104)	24	1	0.26	+	3.81	1
regulation of tissue remodeling (GO:0034103)	83	1	0.91	+	1.1	1
erythrocyte homeostasis (GO:0034101)	101	2	1.11	+	1.81	1
nitrogen cycle metabolic process (GO:0071941)	10	0	0.11	-	< 0.01	1
activation of cysteine-type endopeptidase activity involved in apoptotic process (GO:0006919)	72	3	0.79	+	3.81	1
autophagy (GO:0006914)	203	4	2.22	+	1.8	1
nucleocytoplasmic transport (GO:0006913)	184	2	2.01	-	0.99	1
phagocytosis, engulfment (GO:0006911)	222	2	2.43	-	0.82	1
phagocytosis, recognition (GO:0006910)	202	0	2.21	-	< 0.01	1
wax metabolic process (GO:0010166)	3	0	0.03	-	< 0.01	1
response to X-ray (GO:0010165)	25	0	0.27	-	< 0.01	1
serotonin secretion by platelet (GO:0002554)	3	0	0.03	-	< 0.01	1
histamine secretion by mast cell (GO:0002553)	5	0	0.05	-	< 0.01	1
serotonin secretion by mast cell (GO:0002552)	1	0	0.01	-	< 0.01	1
mast cell chemotaxis (GO:0002551)	5	0	0.05	-	< 0.01	1
formation of animal organ boundary (GO:0010160)	1	0	0.01	-	< 0.01	1
vitamin A import (GO:0071939)	3	0	0.03	-	< 0.01	1
vitamin A transport (GO:0071938)	3	0	0.03	-	< 0.01	1
thiamine transmembrane transport (GO:0071934)	2	0	0.02	-	< 0.01	1
replication fork reversal (GO:0071932)	1	0	0.01	-	< 0.01	1
positive regulation of transcription involved in G1/S transition of mitotic cell cycle (GO:0071931)	2	0	0.02	-	< 0.01	1
negative regulation of transcription involved in G1/S transition of mitotic cell cycle (GO:0071930)	3	0	0.03	-	< 0.01	1
phagocytosis (GO:0006909)	308	4	3.37	+	1.19	1
pinocytosis (GO:0006907)	11	0	0.12	-	< 0.01	1
vesicle fusion (GO:0006906)	66	1	0.72	+	1.38	1
vesicle docking involved in exocytosis (GO:0006904)	41	0	0.45	-	< 0.01	1
vesicle targeting (GO:0006903)	32	0	0.35	-	< 0.01	1
vesicle coating (GO:0006901)	11	0	0.12	-	< 0.01	1
specification of animal organ position (GO:0010159)	3	0	0.03	-	< 0.01	1
vesicle budding from membrane (GO:0006900)	51	0	0.56	-	< 0.01	1
monocyte chemotaxis (GO:0002548)	33	1	0.36	+	2.77	1
response to chlorate (GO:0010157)	1	0	0.01	-	< 0.01	1
regulation of proton transport (GO:0010155)	21	0	0.23	-	< 0.01	1
chronic inflammatory response (GO:0002544)	6	0	0.07	-	< 0.01	1
activation of blood coagulation via clotting cascade (GO:0002543)	1	0	0.01	-	< 0.01	1
Factor XII activation (GO:0002542)	1	0	0.01	-	< 0.01	1
activation of plasma proteins involved in acute inflammatory response (GO:0002541)	1	0	0.01	-	< 0.01	1
leukotriene production involved in inflammatory response (GO:0002540)	2	0	0.02	-	< 0.01	1
positive regulation of glial cell differentiation (GO:0045687)	47	2	0.51	+	3.89	1
negative regulation of glial cell differentiation (GO:0045686)	33	2	0.36	+	5.54	1
regulation of glial cell differentiation (GO:0045685)	82	3	0.9	+	3.34	1
alpha-tubulin acetylation (GO:0071929)	2	0	0.02	-	< 0.01	1
positive regulation of epidermis development (GO:0045684)	37	0	0.4	-	< 0.01	1
negative regulation of epidermis development (GO:0045683)	21	0	0.23	-	< 0.01	1
regulation of epidermis development (GO:0045682)	79	2	0.86	+	2.31	1
endocannabinoid signaling pathway (GO:0071926)	2	0	0.02	-	< 0.01	1
regulation of cohesin loading (GO:0071922)	5	0	0.05	-	< 0.01	1
cohesin loading (GO:0071921)	2	0	0.02	-	< 0.01	1
prostaglandin production involved in inflammatory response (GO:0002539)	1	0	0.01	-	< 0.01	1
arachidonic acid metabolite production involved in inflammatory response (GO:0002538)	3	0	0.03	-	< 0.01	1
nitric oxide production involved in inflammatory response (GO:0002537)	2	0	0.02	-	< 0.01	1
respiratory burst involved in inflammatory response (GO:0002536)	1	0	0.01	-	< 0.01	1
cytokine production involved in inflammatory response (GO:0002534)	3	0	0.03	-	< 0.01	1
farnesyl diphosphate biosynthetic process, mevalonate pathway (GO:0010142)	2	0	0.02	-	< 0.01	1
production of molecular mediator involved in inflammatory response (GO:0002532)	21	0	0.23	-	< 0.01	1
urea transmembrane transport (GO:0071918)	2	0	0.02	-	< 0.01	1
positive regulation of osteoclast differentiation (GO:0045672)	31	0	0.34	-	< 0.01	1
negative regulation of osteoclast differentiation (GO:0045671)	28	2	0.31	+	6.53	1
regulation of osteoclast differentiation (GO:0045670)	72	2	0.79	+	2.54	1
determination of liver left/right asymmetry (GO:0071910)	6	0	0.07	-	< 0.01	1
pyrimidine deoxyribonucleotide salvage (GO:0010139)	1	0	0.01	-	< 0.01	1
pyrimidine ribonucleotide salvage (GO:0010138)	1	0	0.01	-	< 0.01	1
regulation of vascular permeability involved in acute inflammatory response (GO:0002528)	4	0	0.04	-	< 0.01	1
acute inflammatory response (GO:0002526)	65	1	0.71	+	1.41	1
acute inflammatory response to non-antigenic stimulus (GO:0002525)	1	0	0.01	-	< 0.01	1
hypersensitivity (GO:0002524)	5	0	0.05	-	< 0.01	1
proline catabolic process to glutamate (GO:0010133)	3	0	0.03	-	< 0.01	1
leukocyte migration involved in inflammatory response (GO:0002523)	17	0	0.19	-	< 0.01	1
leukocyte migration involved in immune response (GO:0002522)	1	0	0.01	-	< 0.01	1
leukocyte differentiation (GO:0002521)	359	8	3.93	+	2.04	1
positive regulation of osteoblast differentiation (GO:0045669)	67	3	0.73	+	4.09	1
immune system development (GO:0002520)	725	13	7.93	+	1.64	1
negative regulation of osteoblast differentiation (GO:0045668)	49	3	0.54	+	5.59	1
regulation of osteoblast differentiation (GO:0045667)	126	6	1.38	+	4.35	1
positive regulation of neuron differentiation (GO:0045666)	450	9	4.92	+	1.83	1
negative regulation of neuron differentiation (GO:0045665)	255	3	2.79	+	1.08	1
determination of stomach left/right asymmetry (GO:0071909)	1	0	0.01	-	< 0.01	1
regulation of neuron differentiation (GO:0045664)	754	13	8.25	+	1.58	1
determination of intestine left/right asymmetry (GO:0071908)	1	0	0.01	-	< 0.01	1
positive regulation of myoblast differentiation (GO:0045663)	27	2	0.3	+	6.77	1
determination of digestive tract left/right asymmetry (GO:0071907)	7	0	0.08	-	< 0.01	1
negative regulation of myoblast differentiation (GO:0045662)	31	1	0.34	+	2.95	1
regulation of myoblast differentiation (GO:0045661)	62	4	0.68	+	5.9	1
positive regulation of neutrophil differentiation (GO:0045660)	1	0	0.01	-	< 0.01	1
positive regulation of protein serine/threonine kinase activity (GO:0071902)	278	5	3.04	+	1.64	1
negative regulation of protein serine/threonine kinase activity (GO:0071901)	109	2	1.19	+	1.68	1
regulation of protein serine/threonine kinase activity (GO:0071900)	424	7	4.64	+	1.51	1
neurofilament bundle assembly (GO:0033693)	3	0	0.03	-	< 0.01	1
cellular polysaccharide biosynthetic process (GO:0033692)	37	1	0.4	+	2.47	1
positive regulation of osteoblast proliferation (GO:0033690)	14	1	0.15	+	6.53	1
natural killer cell tolerance induction (GO:0002519)	2	0	0.02	-	< 0.01	1
lymphocyte chemotaxis across high endothelial venule (GO:0002518)	2	0	0.02	-	< 0.01	1
T cell tolerance induction (GO:0002517)	2	0	0.02	-	< 0.01	1
phenylacetate catabolic process (GO:0010124)	3	0	0.03	-	< 0.01	1
B cell tolerance induction (GO:0002514)	1	0	0.01	-	< 0.01	1
tolerance induction to self antigen (GO:0002513)	4	0	0.04	-	< 0.01	1
arginine catabolic process to proline via ornithine (GO:0010121)	1	0	0.01	-	< 0.01	1
negative regulation of neutrophil differentiation (GO:0045659)	2	0	0.02	-	< 0.01	1
regulation of neutrophil differentiation (GO:0045658)	3	0	0.03	-	< 0.01	1
positive regulation of monocyte differentiation (GO:0045657)	9	1	0.1	+	10.15	1
negative regulation of monocyte differentiation (GO:0045656)	7	1	0.08	+	13.05	1
regulation of monocyte differentiation (GO:0045655)	16	2	0.18	+	11.42	1
positive regulation of megakaryocyte differentiation (GO:0045654)	8	0	0.09	-	< 0.01	1
negative regulation of megakaryocyte differentiation (GO:0045653)	5	0	0.05	-	< 0.01	1
regulation of megakaryocyte differentiation (GO:0045652)	19	1	0.21	+	4.81	1
positive regulation of macrophage differentiation (GO:0045651)	14	1	0.15	+	6.53	1
negative regulation of macrophage differentiation (GO:0045650)	6	0	0.07	-	< 0.01	1
negative regulation of osteoblast proliferation (GO:0033689)	9	0	0.1	-	< 0.01	1
regulation of osteoblast proliferation (GO:0033688)	25	1	0.27	+	3.66	1
osteoblast proliferation (GO:0033687)	3	0	0.03	-	< 0.01	1
positive regulation of luteinizing hormone secretion (GO:0033686)	3	0	0.03	-	< 0.01	1
negative regulation of luteinizing hormone secretion (GO:0033685)	5	0	0.05	-	< 0.01	1
regulation of luteinizing hormone secretion (GO:0033684)	8	0	0.09	-	< 0.01	1
nucleotide-excision repair, DNA incision (GO:0033683)	9	0	0.1	-	< 0.01	1
central tolerance induction to self antigen (GO:0002509)	1	0	0.01	-	< 0.01	1
central tolerance induction (GO:0002508)	2	0	0.02	-	< 0.01	1
tolerance induction (GO:0002507)	13	0	0.14	-	< 0.01	1
antigen processing and presentation of peptide or polysaccharide antigen via MHC class II (GO:0002504)	16	0	0.18	-	< 0.01	1
peptide antigen assembly with MHC class II protein complex (GO:0002503)	1	0	0.01	-	< 0.01	1
peptide antigen assembly with MHC class I protein complex (GO:0002502)	1	0	0.01	-	< 0.01	1
peptide antigen assembly with MHC protein complex (GO:0002501)	2	0	0.02	-	< 0.01	1
regulation of macrophage differentiation (GO:0045649)	20	1	0.22	+	4.57	1
regulation of L-dopa decarboxylase activity (GO:1903198)	1	0	0.01	-	< 0.01	1
positive regulation of erythrocyte differentiation (GO:0045648)	25	2	0.27	+	7.31	1
positive regulation of L-dopa biosynthetic process (GO:1903197)	1	0	0.01	-	< 0.01	1
negative regulation of erythrocyte differentiation (GO:0045647)	14	1	0.15	+	6.53	1
regulation of erythrocyte differentiation (GO:0045646)	48	3	0.53	+	5.71	1
regulation of L-dopa biosynthetic process (GO:1903195)	1	0	0.01	-	< 0.01	1
positive regulation of eosinophil differentiation (GO:0045645)	2	0	0.02	-	< 0.01	1
regulation of eosinophil differentiation (GO:0045643)	2	0	0.02	-	< 0.01	1
positive regulation of kinase activity (GO:0033674)	471	8	5.15	+	1.55	1
negative regulation of kinase activity (GO:0033673)	212	7	2.32	+	3.02	1
glyoxal metabolic process (GO:1903189)	1	0	0.01	-	< 0.01	1
fatty acid oxidation (GO:0019395)	68	0	0.74	-	< 0.01	1
positive regulation of myeloid cell differentiation (GO:0045639)	97	3	1.06	+	2.83	1
negative regulation of myeloid cell differentiation (GO:0045638)	85	4	0.93	+	4.3	1
regulation of myeloid cell differentiation (GO:0045637)	200	8	2.19	+	3.66	1
positive regulation of melanocyte differentiation (GO:0045636)	5	0	0.05	-	< 0.01	1
glucuronoside catabolic process (GO:0019391)	2	0	0.02	-	< 0.01	1
regulation of melanocyte differentiation (GO:0045634)	7	0	0.08	-	< 0.01	1
positive regulation of mechanoreceptor differentiation (GO:0045633)	1	0	0.01	-	< 0.01	1
regulation of SUMO transferase activity (GO:1903182)	1	0	0.01	-	< 0.01	1
negative regulation of mechanoreceptor differentiation (GO:0045632)	4	0	0.04	-	< 0.01	1
positive regulation of dopamine biosynthetic process (GO:1903181)	3	0	0.03	-	< 0.01	1
regulation of mechanoreceptor differentiation (GO:0045631)	10	0	0.11	-	< 0.01	1
positive regulation of T-helper 2 cell differentiation (GO:0045630)	7	0	0.08	-	< 0.01	1
negative regulation by symbiont of host apoptotic process (GO:0033668)	3	0	0.03	-	< 0.01	1
cerebellar cortex maturation (GO:0021699)	3	0	0.03	-	< 0.01	1
cerebellar cortex structural organization (GO:0021698)	3	0	0.03	-	< 0.01	1
cerebellar cortex formation (GO:0021697)	27	0	0.3	-	< 0.01	1
cerebellar cortex morphogenesis (GO:0021696)	39	0	0.43	-	< 0.01	1
cerebellar cortex development (GO:0021695)	60	0	0.66	-	< 0.01	1
cerebellar Purkinje cell layer formation (GO:0021694)	14	0	0.15	-	< 0.01	1
cerebellar Purkinje cell layer structural organization (GO:0021693)	2	0	0.02	-	< 0.01	1
glucuronoside metabolic process (GO:0019389)	3	0	0.03	-	< 0.01	1
cerebellar Purkinje cell layer morphogenesis (GO:0021692)	18	0	0.2	-	< 0.01	1
galactose catabolic process (GO:0019388)	7	0	0.08	-	< 0.01	1
cerebellar Purkinje cell layer maturation (GO:0021691)	2	0	0.02	-	< 0.01	1
regulation of dopamine biosynthetic process (GO:1903179)	3	0	0.03	-	< 0.01	1
negative regulation of T-helper 2 cell differentiation (GO:0045629)	6	0	0.07	-	< 0.01	1
positive regulation of tyrosine 3-monooxygenase activity (GO:1903178)	1	0	0.01	-	< 0.01	1
regulation of T-helper 2 cell differentiation (GO:0045628)	13	0	0.14	-	< 0.01	1
positive regulation of T-helper 1 cell differentiation (GO:0045627)	8	0	0.09	-	< 0.01	1
regulation of tyrosine 3-monooxygenase activity (GO:1903176)	1	0	0.01	-	< 0.01	1
negative regulation of T-helper 1 cell differentiation (GO:0045626)	3	0	0.03	-	< 0.01	1
regulation of T-helper 1 cell differentiation (GO:0045625)	12	0	0.13	-	< 0.01	1
positive regulation of T-helper cell differentiation (GO:0045624)	21	0	0.23	-	< 0.01	1
fatty alcohol metabolic process (GO:1903173)	2	0	0.02	-	< 0.01	1
negative regulation of T-helper cell differentiation (GO:0045623)	20	0	0.22	-	< 0.01	1
regulation of T-helper cell differentiation (GO:0045622)	36	0	0.39	-	< 0.01	1
positive regulation of lymphocyte differentiation (GO:0045621)	106	0	1.16	-	< 0.01	1
negative regulation of calcium ion transmembrane transport (GO:1903170)	35	2	0.38	+	5.22	1
negative regulation of lymphocyte differentiation (GO:0045620)	53	1	0.58	+	1.72	1
cerebellar molecular layer formation (GO:0021688)	1	0	0.01	-	< 0.01	1
cerebellar molecular layer morphogenesis (GO:0021687)	2	0	0.02	-	< 0.01	1
cerebellar granular layer maturation (GO:0021686)	1	0	0.01	-	< 0.01	1
cerebellar granular layer structural organization (GO:0021685)	1	0	0.01	-	< 0.01	1
cerebellar granular layer formation (GO:0021684)	10	0	0.11	-	< 0.01	1
cerebellar granular layer morphogenesis (GO:0021683)	12	0	0.13	-	< 0.01	1
nerve maturation (GO:0021682)	1	0	0.01	-	< 0.01	1
cerebellar granular layer development (GO:0021681)	16	0	0.18	-	< 0.01	1
glycolipid catabolic process (GO:0019377)	14	1	0.15	+	6.53	1
cerebellar Purkinje cell layer development (GO:0021680)	32	0	0.35	-	< 0.01	1
galactolipid catabolic process (GO:0019376)	3	0	0.03	-	< 0.01	1
regulation of calcium ion transmembrane transport (GO:1903169)	155	3	1.7	+	1.77	1
galactolipid biosynthetic process (GO:0019375)	5	0	0.05	-	< 0.01	1
regulation of lymphocyte differentiation (GO:0045619)	176	2	1.93	+	1.04	1
positive regulation of pyrroline-5-carboxylate reductase activity (GO:1903168)	1	0	0.01	-	< 0.01	1
galactolipid metabolic process (GO:0019374)	10	0	0.11	-	< 0.01	1
positive regulation of keratinocyte differentiation (GO:0045618)	14	0	0.15	-	< 0.01	1
regulation of pyrroline-5-carboxylate reductase activity (GO:1903167)	1	0	0.01	-	< 0.01	1
epoxygenase P450 pathway (GO:0019373)	31	0	0.34	-	< 0.01	1
negative regulation of keratinocyte differentiation (GO:0045617)	9	0	0.1	-	< 0.01	1
cellular response to polycyclic arene (GO:1903166)	1	0	0.01	-	< 0.01	1
lipoxygenase pathway (GO:0019372)	9	0	0.1	-	< 0.01	1
regulation of keratinocyte differentiation (GO:0045616)	31	2	0.34	+	5.9	1
response to polycyclic arene (GO:1903165)	1	0	0.01	-	< 0.01	1
cyclooxygenase pathway (GO:0019371)	3	1	0.03	+	30.46	1
leukotriene biosynthetic process (GO:0019370)	13	0	0.14	-	< 0.01	1
cerebellar molecular layer development (GO:0021679)	3	0	0.03	-	< 0.01	1
third ventricle development (GO:0021678)	4	0	0.04	-	< 0.01	1
nerve development (GO:0021675)	79	2	0.86	+	2.31	1
lysobisphosphatidic acid metabolic process (GO:2001311)	1	0	0.01	-	< 0.01	1
arachidonic acid metabolic process (GO:0019369)	57	1	0.62	+	1.6	1
fatty acid elongation, unsaturated fatty acid (GO:0019368)	7	0	0.08	-	< 0.01	1
fatty acid elongation, saturated fatty acid (GO:0019367)	7	0	0.08	-	< 0.01	1
lateral ventricle development (GO:0021670)	12	0	0.13	-	< 0.01	1
pyridine nucleotide salvage (GO:0019365)	1	0	0.01	-	< 0.01	1
positive regulation of inner ear auditory receptor cell differentiation (GO:0045609)	1	0	0.01	-	< 0.01	1
pyridine nucleotide catabolic process (GO:0019364)	6	0	0.07	-	< 0.01	1
negative regulation of inner ear auditory receptor cell differentiation (GO:0045608)	3	0	0.03	-	< 0.01	1
pyridine nucleotide biosynthetic process (GO:0019363)	60	1	0.66	+	1.52	1
regulation of inner ear auditory receptor cell differentiation (GO:0045607)	10	0	0.11	-	< 0.01	1
pyridine nucleotide metabolic process (GO:0019362)	109	1	1.19	-	0.84	1
positive regulation of epidermal cell differentiation (GO:0045606)	22	0	0.24	-	< 0.01	1
negative regulation of epidermal cell differentiation (GO:0045605)	14	0	0.15	-	< 0.01	1
regulation of epidermal cell differentiation (GO:0045604)	53	2	0.58	+	3.45	1
nervous system development (GO:0007399)	2190	33	23.97	+	1.38	1
positive regulation of endothelial cell differentiation (GO:0045603)	16	1	0.18	+	5.71	1
ectoderm development (GO:0007398)	15	0	0.16	-	< 0.01	1
negative regulation of endothelial cell differentiation (GO:0045602)	10	0	0.11	-	< 0.01	1
regulation of endothelial cell differentiation (GO:0045601)	36	1	0.39	+	2.54	1
positive regulation of fat cell differentiation (GO:0045600)	61	4	0.67	+	5.99	1
positive regulation of cell-cell adhesion mediated by integrin (GO:0033634)	6	0	0.07	-	< 0.01	1
negative regulation of cell-cell adhesion mediated by integrin (GO:0033633)	2	0	0.02	-	< 0.01	1
regulation of cell-cell adhesion mediated by integrin (GO:0033632)	11	0	0.12	-	< 0.01	1
cell-cell adhesion mediated by integrin (GO:0033631)	4	0	0.04	-	< 0.01	1
positive regulation of cell adhesion mediated by integrin (GO:0033630)	19	0	0.21	-	< 0.01	1
lipoxin B4 biosynthetic process (GO:2001306)	1	0	0.01	-	< 0.01	1
lipoxin B4 metabolic process (GO:2001304)	1	0	0.01	-	< 0.01	1
rhombomere 5 formation (GO:0021666)	1	1	0.01	+	91.38	1
lipoxin A4 biosynthetic process (GO:2001303)	2	0	0.02	-	< 0.01	1
lipoxin A4 metabolic process (GO:2001302)	2	0	0.02	-	< 0.01	1
rhombomere 5 morphogenesis (GO:0021664)	1	1	0.01	+	91.38	1
lipoxin biosynthetic process (GO:2001301)	2	0	0.02	-	< 0.01	1
lipoxin metabolic process (GO:2001300)	2	0	0.02	-	< 0.01	1
nicotinamide nucleotide biosynthetic process (GO:0019359)	57	1	0.62	+	1.6	1
nicotinate nucleotide salvage (GO:0019358)	1	0	0.01	-	< 0.01	1
nicotinate nucleotide biosynthetic process (GO:0019357)	1	0	0.01	-	< 0.01	1
rhombomere 3 formation (GO:0021660)	1	1	0.01	+	91.38	1
nicotinamide nucleotide biosynthetic process from aspartate (GO:0019355)	3	0	0.03	-	< 0.01	1
negative regulation of autophagy of mitochondrion (GO:1903147)	8	0	0.09	-	< 0.01	1
protoporphyrinogen IX biosynthetic process from glutamate (GO:0019353)	1	0	0.01	-	< 0.01	1
regulation of autophagy of mitochondrion (GO:1903146)	33	1	0.36	+	2.77	1
pattern specification process (GO:0007389)	442	7	4.84	+	1.45	1
positive regulation of establishment of endothelial barrier (GO:1903142)	5	0	0.05	-	< 0.01	1
negative regulation of establishment of endothelial barrier (GO:1903141)	1	0	0.01	-	< 0.01	1
regulation of establishment of endothelial barrier (GO:1903140)	12	0	0.13	-	< 0.01	1
compartment pattern specification (GO:0007386)	4	0	0.04	-	< 0.01	1
negative regulation of cell adhesion mediated by integrin (GO:0033629)	7	0	0.08	-	< 0.01	1
regulation of cell adhesion mediated by integrin (GO:0033628)	40	0	0.44	-	< 0.01	1
cell adhesion mediated by integrin (GO:0033627)	26	1	0.28	+	3.51	1
positive regulation of integrin activation by cell surface receptor linked signal transduction (GO:0033626)	2	0	0.02	-	< 0.01	1
positive regulation of integrin activation (GO:0033625)	10	0	0.11	-	< 0.01	1
negative regulation of integrin activation (GO:0033624)	2	0	0.02	-	< 0.01	1
regulation of integrin activation (GO:0033623)	15	1	0.16	+	6.09	1
integrin activation (GO:0033622)	9	0	0.1	-	< 0.01	1
rhombomere 3 morphogenesis (GO:0021658)	2	1	0.02	+	45.69	1
dolichol metabolic process (GO:0019348)	5	0	0.05	-	< 0.01	1
vestibulocochlear nerve formation (GO:0021650)	4	0	0.04	-	< 0.01	1
transsulfuration (GO:0019346)	4	1	0.04	+	22.84	1
cysteine biosynthetic process (GO:0019344)	5	0	0.05	-	< 0.01	1
cysteine biosynthetic process via cystathionine (GO:0019343)	2	0	0.02	-	< 0.01	1
dibenzo-p-dioxin catabolic process (GO:0019341)	1	0	0.01	-	< 0.01	1
segment specification (GO:0007379)	15	0	0.16	-	< 0.01	1
mononuclear cell differentiation (GO:1903131)	14	1	0.15	+	6.53	1
membrane protein proteolysis (GO:0033619)	30	0	0.33	-	< 0.01	1
mitochondrial respiratory chain complex IV assembly (GO:0033617)	19	1	0.21	+	4.81	1
ventral midline determination (GO:0007371)	1	0	0.01	-	< 0.01	1
mitochondrial proton-transporting ATP synthase complex assembly (GO:0033615)	5	1	0.05	+	18.28	1
vestibulocochlear nerve structural organization (GO:0021649)	2	0	0.02	-	< 0.01	1
vestibulocochlear nerve morphogenesis (GO:0021648)	6	0	0.07	-	< 0.01	1
vagus nerve morphogenesis (GO:0021644)	2	0	0.02	-	< 0.01	1
trochlear nerve formation (GO:0021642)	1	0	0.01	-	< 0.01	1
phenol-containing compound catabolic process (GO:0019336)	10	0	0.11	-	< 0.01	1
response to cell cycle checkpoint signaling (GO:0072396)	6	0	0.07	-	< 0.01	1
signal transduction involved in cell cycle checkpoint (GO:0072395)	28	1	0.31	+	3.26	1
detection of stimulus involved in cell cycle checkpoint (GO:0072394)	1	0	0.01	-	< 0.01	1
microtubule anchoring at microtubule organizing center (GO:0072393)	12	0	0.13	-	< 0.01	1
negative regulation of centriole-centriole cohesion (GO:1903126)	1	0	0.01	-	< 0.01	1
negative regulation of thioredoxin peroxidase activity by peptidyl-threonine phosphorylation (GO:1903125)	1	0	0.01	-	< 0.01	1
negative regulation of thioredoxin peroxidase activity (GO:1903124)	1	0	0.01	-	< 0.01	1
regulation of thioredoxin peroxidase activity (GO:1903123)	1	0	0.01	-	< 0.01	1
gastrulation (GO:0007369)	143	1	1.56	-	0.64	1
negative regulation of TRAIL-activated apoptotic signaling pathway (GO:1903122)	1	0	0.01	-	< 0.01	1
determination of left/right symmetry (GO:0007368)	120	5	1.31	+	3.81	1
regulation of TRAIL-activated apoptotic signaling pathway (GO:1903121)	4	1	0.04	+	22.84	1
oxalate metabolic process (GO:0033609)	1	0	0.01	-	< 0.01	1
chemokine receptor transport within lipid bilayer (GO:0033606)	1	0	0.01	-	< 0.01	1
positive regulation of catecholamine secretion (GO:0033605)	20	0	0.22	-	< 0.01	1
negative regulation of catecholamine secretion (GO:0033604)	18	1	0.2	+	5.08	1
positive regulation of dopamine secretion (GO:0033603)	11	0	0.12	-	< 0.01	1
negative regulation of dopamine secretion (GO:0033602)	5	1	0.05	+	18.28	1
positive regulation of mammary gland epithelial cell proliferation (GO:0033601)	9	0	0.1	-	< 0.01	1
negative regulation of mammary gland epithelial cell proliferation (GO:0033600)	6	0	0.07	-	< 0.01	1
trochlear nerve morphogenesis (GO:0021639)	1	0	0.01	-	< 0.01	1
trigeminal nerve structural organization (GO:0021637)	5	0	0.05	-	< 0.01	1
trigeminal nerve morphogenesis (GO:0021636)	5	0	0.05	-	< 0.01	1
optic nerve structural organization (GO:0021633)	2	0	0.02	-	< 0.01	1
flavin adenine dinucleotide catabolic process (GO:0072389)	1	0	0.01	-	< 0.01	1
optic nerve morphogenesis (GO:0021631)	6	0	0.07	-	< 0.01	1
flavin adenine dinucleotide biosynthetic process (GO:0072388)	1	0	0.01	-	< 0.01	1
flavin adenine dinucleotide metabolic process (GO:0072387)	2	0	0.02	-	< 0.01	1
plus-end-directed organelle transport along microtubule (GO:0072386)	4	0	0.04	-	< 0.01	1
protein localization to actin cytoskeleton (GO:1903119)	3	0	0.03	-	< 0.01	1
minus-end-directed organelle transport along microtubule (GO:0072385)	5	0	0.05	-	< 0.01	1
urate homeostasis (GO:1903118)	1	0	0.01	-	< 0.01	1
organelle transport along microtubule (GO:0072384)	71	0	0.78	-	< 0.01	1
pentose catabolic process (GO:0019323)	4	0	0.04	-	< 0.01	1
plus-end-directed vesicle transport along microtubule (GO:0072383)	4	0	0.04	-	< 0.01	1
positive regulation of actin filament-based movement (GO:1903116)	5	0	0.05	-	< 0.01	1
pentose biosynthetic process (GO:0019322)	2	0	0.02	-	< 0.01	1
minus-end-directed vesicle transport along microtubule (GO:0072382)	2	0	0.02	-	< 0.01	1
regulation of actin filament-based movement (GO:1903115)	47	0	0.51	-	< 0.01	1
pentose metabolic process (GO:0019321)	14	0	0.15	-	< 0.01	1
hexose catabolic process (GO:0019320)	20	0	0.22	-	< 0.01	1
thorax and anterior abdomen determination (GO:0007356)	3	0	0.03	-	< 0.01	1
zygotic determination of anterior/posterior axis, embryo (GO:0007354)	5	0	0.05	-	< 0.01	1
zygotic specification of dorsal/ventral axis (GO:0007352)	2	0	0.02	-	< 0.01	1
tripartite regional subdivision (GO:0007351)	13	0	0.14	-	< 0.01	1
blastoderm segmentation (GO:0007350)	17	0	0.19	-	< 0.01	1
olfactory nerve structural organization (GO:0021629)	1	0	0.01	-	< 0.01	1
olfactory nerve morphogenesis (GO:0021627)	1	0	0.01	-	< 0.01	1
central nervous system maturation (GO:0021626)	8	0	0.09	-	< 0.01	1
oculomotor nerve formation (GO:0021623)	2	0	0.02	-	< 0.01	1
hexose biosynthetic process (GO:0019319)	27	1	0.3	+	3.38	1
oculomotor nerve morphogenesis (GO:0021622)	2	0	0.02	-	< 0.01	1
hexose metabolic process (GO:0019318)	122	3	1.34	+	2.25	1
blood coagulation, fibrin clot formation (GO:0072378)	10	0	0.11	-	< 0.01	1
amylopectin metabolic process (GO:2000896)	1	0	0.01	-	< 0.01	1
blood coagulation, common pathway (GO:0072377)	1	0	0.01	-	< 0.01	1
protein activation cascade (GO:0072376)	14	0	0.15	-	< 0.01	1
positive regulation of mitochondrial transcription (GO:1903109)	3	0	0.03	-	< 0.01	1
regulation of mitochondrial transcription (GO:1903108)	3	0	0.03	-	< 0.01	1
inositol catabolic process (GO:0019310)	1	0	0.01	-	< 0.01	1
cellularization (GO:0007349)	1	0	0.01	-	< 0.01	1
regulation of mitotic cell cycle (GO:0007346)	497	8	5.44	+	1.47	1
egg activation (GO:0007343)	9	0	0.1	-	< 0.01	1
fusion of sperm to egg plasma membrane involved in single fertilization (GO:0007342)	14	0	0.15	-	< 0.01	1
[truncated: 14,523 more rows]

## Sheet: uninjured+fibrotic_regulon_gene
Arid5a (30g)	Mafk_extended (39g)	Maff_extended (13g)	Klf6 (151g)	Jun_extended (190g)	Atf4 (86g)	Junb_extended (72g)	Junb (68g)	Fos (60g)	Fosb_extended (76g)	Fosb (54g)	Egr2 (19g)	Egr2_extended (88g)	Jun (70g)	Atf3 (148g)	Ar_extended (16g)	Nfix_extended (25g)	Nfix (22g)	Wt1 (39g)	Tcf4_extended (33g)	Tcf4 (25g)	Cebpb_extended (222g)	Cebpb (125g)	Tead1_extended (146g)	Tead1 (138g)	Rxra_extended (90g)	Rxra (36g)	Hand2 (14g)	Foxf1 (35g)	Nr1h5 (14g)	Bcl3_extended (34g)	Bcl3 (31g)	Klf7 (104g)	Thra (17g)	Foxo3_extended (30g)	Foxo3 (23g)	Nfia_extended (17g)	Nfia (13g)	Ddit3 (13g)	Plagl1 (13g)	Sox4_extended (11g)
[truncated: 222 more rows]

[truncated: 8 more sheets: acute_central_module_genes, go_acute_central_1, go_acute_central_2, go_acute_central_3, acute_central_regulon_genes, acute_portal_module_genes, go_acute_portal_1, go_acute_portal_2]
