# Supplementary material for: Single-Cell Transcriptomics Uncovers Zonation of Function in the Mesenchyme during Liver Fibrosis
Source: Cell Rep. 2019 Nov 12;29(7):1832–1847.e8. doi: 10.1016/j.celrep.2019.10.024 (PMC6856722; doi:10.1016/j.celrep.2019.10.024)
Supplement: Table S4. Antibodies Used for Immunofluorescence, Related to STAR Methods — This table provides a list of commercial antibodies and conditions used in this study (STAR Methods). [file mmc5.xlsx]

## Sheet: Sheet1
Name	Source	Catalogue Number	Lot Number	Host	Paraffin Embedded Dilution	Fixed Frozen Dilution
ADAMTSL2	Abcam	ab97603	GR42516-12	Rabbit	1:500
CD31	BD Biosciences	550274	7292994	Rat		1:50
CD34	Abcam	ab81289	GR305367-36	Rabbit	1:500
Cytokeratin 19	Abcam	ab220193	GR3241660-6	Mouse	1:500
Collagen Type 1	Southern Biotech	1310-01	J7313-W137	Goat	1:1000
Collagen Type 3	Southern Biotech	1330-01	A4611-RK83	Goat	1:1000
Cyp2e1	Atlas Antibodies	HPA009128	B115936	Rabbit	1:1000
Calponin 1	Abcam	ab46794	GR3196369-3	Rabbit
E-Cadherin	BD Biosciences	610181	7187865	Mouse	1:1000
F4/80	Abcam	ab6640		Rat		1:100
GFP	Abcam	ab13970	GR236651-18	Chicken		1:1200
Glutamine Synthetase	Abcam	ab73593	GR3200078-1	Rabbit	1:1000
HNF4α	Santa Cruz	SC8987	A301	Rabbit		1:100
Lhx2	Abcam	ab184337	GR3216812-1	Rabbit	1:500
MFAP4	Abcam	ab80319	GR3195156-3	Rabbit	1:500
MYH11	Atlas Antibodies	HPA015310	A79399	Rabbit	1:1000
NGFR	Abcam	ab52987	GR296126-18	Rabbit	1:500
PanCK	Agilent	Z0622	10127027	Mouse		1:100
PDGFRB	Abcam	ab32570	GR212663-51	Rabbit	1:1000	1:200 (t)
Reelin	R&D Systems	AF3820	YPE0217071	Goat	1:500
RGS5	Abcam	ab196799	GR205054-21	Rabbit	1:500
Thrombomodulin	Abcam	ab230010	GR3208362-1	Rabbit	1:1000
